# Supplementary material for: Transcriptome sequencing and comparative analysis of cucumber flowers with different sex types
Source: BMC Genomics. 2010 Jun 17;11:384. doi: 10.1186/1471-2164-11-384 (PMC2897810; doi:10.1186/1471-2164-11-384)
Supplement: Additional file 1 — List of alternatively spliced genes. The table provides the list of alternative splicing events and alternatively spliced genes identified from cucumber ESTs. [file 1471-2164-11-384-S1.XLS]

## Sheet: Sheet 1
Event ID	Event	Gene	EST	Type
AltD1	AltD	Csa019558	H0067647	Canonic transcript
	AltD	Csa019558	H0047213	Alternative donor
AltD2	AltD	Csa021433	H0157945	Canonic transcript
	AltD	Csa021433	G0177044	Canonic transcript
	AltD	Csa021433	H0140764	Canonic transcript
	AltD	Csa021433	G0149678	Canonic transcript
	AltD	Csa021433	G0184481	Canonic transcript
	AltD	Csa021433	G0186173	Canonic transcript
	AltD	Csa021433	H0143917	Canonic transcript
	AltD	Csa021433	G0159388	Canonic transcript
	AltD	Csa021433	G0171852	Canonic transcript
	AltD	Csa021433	G0202901	Canonic transcript
	AltD	Csa021433	G0205616	Canonic transcript
	AltD	Csa021433	G0157832	Canonic transcript
	AltD	Csa021433	G0174110	Canonic transcript
	AltD	Csa021433	G0201201	Canonic transcript
	AltD	Csa021433	H0128248	Canonic transcript
	AltD	Csa021433	G0061299	Canonic transcript
	AltD	Csa021433	H0145261	Canonic transcript
	AltD	Csa021433	H0106091	Canonic transcript
	AltD	Csa021433	H0112368	Canonic transcript
	AltD	Csa021433	G0140996	Canonic transcript
	AltD	Csa021433	H0099036	Canonic transcript
	AltD	Csa021433	H0110524	Canonic transcript
	AltD	Csa021433	G0122167	Canonic transcript
	AltD	Csa021433	H0082276	Canonic transcript
	AltD	Csa021433	H0100954	Canonic transcript
	AltD	Csa021433	H0118425	Canonic transcript
	AltD	Csa021433	H0185311	Canonic transcript
	AltD	Csa021433	G0037975	Canonic transcript
	AltD	Csa021433	G0070211	Canonic transcript
	AltD	Csa021433	G0013047	Canonic transcript
	AltD	Csa021433	H0080535	Canonic transcript
	AltD	Csa021433	G0125393	Canonic transcript
	AltD	Csa021433	G0142122	Canonic transcript
	AltD	Csa021433	H0059134	Canonic transcript
	AltD	Csa021433	G0080636	Canonic transcript
	AltD	Csa021433	G0088262	Canonic transcript
	AltD	Csa021433	G0041996	Canonic transcript
	AltD	Csa021433	G0038808	Canonic transcript
	AltD	Csa021433	H0171327	Canonic transcript
	AltD	Csa021433	H0161865	Canonic transcript
	AltD	Csa021433	G0064747	Canonic transcript
	AltD	Csa021433	G0117048	Canonic transcript
	AltD	Csa021433	H0073591	Canonic transcript
	AltD	Csa021433	H0051698	Canonic transcript
	AltD	Csa021433	G0086087	Canonic transcript
	AltD	Csa021433	G0113260	Canonic transcript
	AltD	Csa021433	G0086253	Canonic transcript
	AltD	Csa021433	G0006047	Canonic transcript
	AltD	Csa021433	G0174853	Canonic transcript
	AltD	Csa021433	G0141117	Canonic transcript
	AltD	Csa021433	G0101143	Canonic transcript
	AltD	Csa021433	G0106328	Canonic transcript
	AltD	Csa021433	H0181387	Canonic transcript
	AltD	Csa021433	G0182781	Canonic transcript
	AltD	Csa021433	H0106482	Alternative donor
AltD3	AltD	Csa020800	G0093668	Canonic transcript
	AltD	Csa020800	G0184406	Alternative donor
	AltD	Csa020800	G0172067	Alternative donor
	AltD	Csa020800	G0056243	Alternative donor
	AltD	Csa020800	G0065875	Alternative donor
AltD4	AltD	Csa005106	G0164418	Canonic transcript
	AltD	Csa005106	G0205979	Canonic transcript
	AltD	Csa005106	G0058566	Canonic transcript
	AltD	Csa005106	G0096075	Canonic transcript
	AltD	Csa005106	H0150273	Canonic transcript
	AltD	Csa005106	H0143893	Canonic transcript
	AltD	Csa005106	H0137160	Canonic transcript
	AltD	Csa005106	H0175222	Canonic transcript
	AltD	Csa005106	G0187808	Canonic transcript
	AltD	Csa005106	H0185295	Canonic transcript
	AltD	Csa005106	G0133499	Canonic transcript
	AltD	Csa005106	G0157990	Canonic transcript
	AltD	Csa005106	G0202104	Canonic transcript
	AltD	Csa005106	G0183250	Canonic transcript
	AltD	Csa005106	H0174850	Canonic transcript
	AltD	Csa005106	H0140450	Canonic transcript
	AltD	Csa005106	G0117355	Canonic transcript
	AltD	Csa005106	G0203244	Canonic transcript
	AltD	Csa005106	H0111190	Canonic transcript
	AltD	Csa005106	H0149849	Canonic transcript
	AltD	Csa005106	H0088840	Canonic transcript
	AltD	Csa005106	H0128389	Canonic transcript
	AltD	Csa005106	H0129356	Canonic transcript
	AltD	Csa005106	G0184141	Canonic transcript
	AltD	Csa005106	H0141809	Canonic transcript
	AltD	Csa005106	G0128757	Canonic transcript
	AltD	Csa005106	G0089976	Canonic transcript
	AltD	Csa005106	H0137025	Canonic transcript
	AltD	Csa005106	G0148496	Canonic transcript
	AltD	Csa005106	G0151569	Canonic transcript
	AltD	Csa005106	H0082831	Canonic transcript
	AltD	Csa005106	H0122965	Canonic transcript
	AltD	Csa005106	G0166746	Canonic transcript
	AltD	Csa005106	G0200259	Canonic transcript
	AltD	Csa005106	G0142611	Canonic transcript
	AltD	Csa005106	G0120786	Canonic transcript
	AltD	Csa005106	G0084970	Canonic transcript
	AltD	Csa005106	G0091114	Canonic transcript
	AltD	Csa005106	G0149860	Canonic transcript
	AltD	Csa005106	G0156087	Canonic transcript
	AltD	Csa005106	G0194155	Canonic transcript
	AltD	Csa005106	G0198548	Canonic transcript
	AltD	Csa005106	H0080528	Canonic transcript
	AltD	Csa005106	H0141814	Canonic transcript
	AltD	Csa005106	H0133316	Canonic transcript
	AltD	Csa005106	H0078795	Canonic transcript
	AltD	Csa005106	H0088406	Canonic transcript
	AltD	Csa005106	H0100373	Canonic transcript
	AltD	Csa005106	H0093031	Canonic transcript
	AltD	Csa005106	G0181694	Canonic transcript
	AltD	Csa005106	H0164069	Canonic transcript
	AltD	Csa005106	G0175354	Canonic transcript
	AltD	Csa005106	G0210018	Canonic transcript
	AltD	Csa005106	H0098762	Canonic transcript
	AltD	Csa005106	H0169802	Canonic transcript
	AltD	Csa005106	H0165286	Canonic transcript
	AltD	Csa005106	G0150986	Canonic transcript
	AltD	Csa005106	G0138297	Canonic transcript
	AltD	Csa005106	H0127246	Canonic transcript
	AltD	Csa005106	G0158933	Canonic transcript
	AltD	Csa005106	H0127996	Canonic transcript
	AltD	Csa005106	H0169580	Canonic transcript
	AltD	Csa005106	G0148289	Canonic transcript
	AltD	Csa005106	H0134127	Canonic transcript
	AltD	Csa005106	G0198767	Canonic transcript
	AltD	Csa005106	G0128907	Canonic transcript
	AltD	Csa005106	G0148482	Canonic transcript
	AltD	Csa005106	G0076423	Canonic transcript
	AltD	Csa005106	G0131360	Canonic transcript
	AltD	Csa005106	G0149725	Canonic transcript
	AltD	Csa005106	G0182017	Canonic transcript
	AltD	Csa005106	H0086657	Canonic transcript
	AltD	Csa005106	H0186291	Canonic transcript
	AltD	Csa005106	G0136729	Canonic transcript
	AltD	Csa005106	H0107054	Canonic transcript
	AltD	Csa005106	H0055173	Canonic transcript
	AltD	Csa005106	RG12_D06	Canonic transcript
	AltD	Csa005106	H0079647	Canonic transcript
	AltD	Csa005106	G0127972	Alternative donor
AltD5	AltD	Csa002691	H0000808	Canonic transcript
	AltD	Csa002691	H0001548	Alternative donor
AltD6	AltD	Csa011318	H0084711	Canonic transcript
	AltD	Csa011318	H0050621	Canonic transcript
	AltD	Csa011318	G0148219	Canonic transcript
	AltD	Csa011318	H0064834	Canonic transcript
	AltD	Csa011318	H0123233	Canonic transcript
	AltD	Csa011318	H0031349	Canonic transcript
	AltD	Csa011318	G0081033	Alternative donor
AltD7	AltD	Csa004272	G0027155	Canonic transcript
	AltD	Csa004272	H0149275	Canonic transcript
	AltD	Csa004272	G0027155	Alternative donor
	AltD	Csa004272	G0109438	Alternative donor
AltD8	AltD	Csa019207	Cuc2_2_C06	Canonic transcript
	AltD	Csa019207	G0191950	Alternative donor
AltD9	AltD	Csa006532	G0053795	Canonic transcript
	AltD	Csa006532	G0126385	Alternative donor
	AltD	Csa006532	G0029716	Alternative donor
	AltD	Csa006532	G0214719	Alternative donor
	AltD	Csa006532	G0154903	Alternative donor
	AltD	Csa006532	H0168620	Alternative donor
	AltD	Csa006532	H0070048	Alternative donor
AltD10	AltD	Csa004817	G0143766	Canonic transcript
	AltD	Csa004817	H0187293	Canonic transcript
	AltD	Csa004817	G0077312	Canonic transcript
	AltD	Csa004817	G0205130	Canonic transcript
	AltD	Csa004817	H0138732	Canonic transcript
	AltD	Csa004817	G0082221	Canonic transcript
	AltD	Csa004817	G0211300	Canonic transcript
	AltD	Csa004817	G0166707	Canonic transcript
	AltD	Csa004817	H0174185	Canonic transcript
	AltD	Csa004817	H0060706	Canonic transcript
	AltD	Csa004817	H0101423	Alternative donor
AltD11	AltD	Csa007775	G0115752	Canonic transcript
	AltD	Csa007775	G0095886	Canonic transcript
	AltD	Csa007775	G0096662	Alternative donor
AltD12	AltD	Csa024751	G0185128	Canonic transcript
	AltD	Csa024751	G0159659	Canonic transcript
	AltD	Csa024751	H0086632	Canonic transcript
	AltD	Csa024751	H0120941	Canonic transcript
	AltD	Csa024751	H0041767	Canonic transcript
	AltD	Csa024751	G0158507	Canonic transcript
	AltD	Csa024751	H0138200	Canonic transcript
	AltD	Csa024751	G0210369	Canonic transcript
	AltD	Csa024751	H0048196	Canonic transcript
	AltD	Csa024751	H0051037	Canonic transcript
	AltD	Csa024751	H0165912	Canonic transcript
	AltD	Csa024751	G0081042	Canonic transcript
	AltD	Csa024751	H0040641	Canonic transcript
	AltD	Csa024751	G0089081	Canonic transcript
	AltD	Csa024751	G0083068	Canonic transcript
	AltD	Csa024751	G0184208	Canonic transcript
	AltD	Csa024751	G0165036	Canonic transcript
	AltD	Csa024751	G0065607	Canonic transcript
	AltD	Csa024751	G0126843	Canonic transcript
	AltD	Csa024751	H0119860	Canonic transcript
	AltD	Csa024751	G0088544	Canonic transcript
	AltD	Csa024751	G0176279	Canonic transcript
	AltD	Csa024751	H0095442	Canonic transcript
	AltD	Csa024751	G0157678	Canonic transcript
	AltD	Csa024751	G0075874	Canonic transcript
	AltD	Csa024751	H0047858	Canonic transcript
	AltD	Csa024751	G0172817	Canonic transcript
	AltD	Csa024751	G0085250	Canonic transcript
	AltD	Csa024751	G0110153	Alternative donor
AltD13	AltD	Csa019212	G0049529	Canonic transcript
	AltD	Csa019212	H0142918	Alternative donor
AltD14	AltD	Csa012324	H0110803	Canonic transcript
	AltD	Csa012324	H0103323	Canonic transcript
	AltD	Csa012324	H0069638	Alternative donor
AltD15	AltD	Csa018456	G0039006	Canonic transcript
	AltD	Csa018456	H0097966	Canonic transcript
	AltD	Csa018456	Cuc2_2_E08	Canonic transcript
	AltD	Csa018456	H0102028	Canonic transcript
	AltD	Csa018456	Cuc2_2_E08	Alternative donor
	AltD	Csa018456	H0047923	Alternative donor
	AltD	Csa018456	H0102028	Alternative donor
	AltD	Csa018456	G0176678	Alternative donor
AltD16	AltD	Csa004277	H0176889	Canonic transcript
	AltD	Csa004277	G0204736	Canonic transcript
	AltD	Csa004277	H0157508	Canonic transcript
	AltD	Csa004277	H0072691	Canonic transcript
	AltD	Csa004277	H0021077	Canonic transcript
	AltD	Csa004277	H0191735	Alternative donor
AltD17	AltD	Csa014193	H0142062	Canonic transcript
	AltD	Csa014193	H0034420	Alternative donor
AltD18	AltD	Csa014037	GD254337	Canonic transcript
	AltD	Csa014037	G0149589	Canonic transcript
	AltD	Csa014037	G0006083	Canonic transcript
	AltD	Csa014037	X14609	Alternative donor
AltD19	AltD	Csa026665	H0175193	Canonic transcript
	AltD	Csa026665	G0189213	Canonic transcript
	AltD	Csa026665	H0088107	Alternative donor
AltD20	AltD	Csa008663	G0157893	Canonic transcript
	AltD	Csa008663	H0120831	Canonic transcript
	AltD	Csa008663	H0168585	Canonic transcript
	AltD	Csa008663	H0031739	Canonic transcript
	AltD	Csa008663	H0140526	Canonic transcript
	AltD	Csa008663	H0122544	Canonic transcript
	AltD	Csa008663	G0188481	Canonic transcript
	AltD	Csa008663	G0179138	Canonic transcript
	AltD	Csa008663	H0134932	Canonic transcript
	AltD	Csa008663	H0023043	Canonic transcript
	AltD	Csa008663	G0004939	Canonic transcript
	AltD	Csa008663	G0194150	Canonic transcript
	AltD	Csa008663	G0200963	Canonic transcript
	AltD	Csa008663	H0052794	Canonic transcript
	AltD	Csa008663	G0190164	Canonic transcript
	AltD	Csa008663	H0057349	Canonic transcript
	AltD	Csa008663	H0129328	Canonic transcript
	AltD	Csa008663	H0137486	Canonic transcript
	AltD	Csa008663	H0153136	Canonic transcript
	AltD	Csa008663	H0178596	Canonic transcript
	AltD	Csa008663	G0102305	Canonic transcript
	AltD	Csa008663	G0131599	Canonic transcript
	AltD	Csa008663	G0143907	Canonic transcript
	AltD	Csa008663	H0088152	Canonic transcript
	AltD	Csa008663	H0149061	Canonic transcript
	AltD	Csa008663	H0189760	Canonic transcript
	AltD	Csa008663	G0096957	Canonic transcript
	AltD	Csa008663	H0189739	Canonic transcript
	AltD	Csa008663	H0171245	Canonic transcript
	AltD	Csa008663	G0172517	Canonic transcript
	AltD	Csa008663	G0147691	Canonic transcript
	AltD	Csa008663	G0106399	Canonic transcript
	AltD	Csa008663	G0041356	Canonic transcript
	AltD	Csa008663	RG10_E05	Canonic transcript
	AltD	Csa008663	H0159601	Canonic transcript
	AltD	Csa008663	H0108585	Canonic transcript
	AltD	Csa008663	G0021559	Canonic transcript
	AltD	Csa008663	G0181483	Canonic transcript
	AltD	Csa008663	H0157518	Canonic transcript
	AltD	Csa008663	G0152649	Canonic transcript
	AltD	Csa008663	H0055515	Canonic transcript
	AltD	Csa008663	H0170308	Alternative donor
AltD21	AltD	Csa006853	H0184202	Canonic transcript
	AltD	Csa006853	G0105134	Canonic transcript
	AltD	Csa006853	H0107922	Alternative donor
AltD22	AltD	Csa021058	H0114067	Canonic transcript
	AltD	Csa021058	G0063723	Alternative donor
	AltD	Csa021058	G0067593	Alternative donor
	AltD	Csa021058	G0059569	Alternative donor
	AltD	Csa021058	H0109816	Alternative donor
	AltD	Csa021058	H0090320	Alternative donor
	AltD	Csa021058	H0152678	Alternative donor
	AltD	Csa021058	H0038244	Alternative donor
	AltD	Csa021058	G0151095	Alternative donor
	AltD	Csa021058	G0055274	Alternative donor
	AltD	Csa021058	G0151788	Alternative donor
	AltD	Csa021058	G0124739	Alternative donor
	AltD	Csa021058	G0024053	Alternative donor
	AltD	Csa021058	G0057819	Alternative donor
	AltD	Csa021058	G0048310	Alternative donor
	AltD	Csa021058	G0047432	Alternative donor
	AltD	Csa021058	G0023978	Alternative donor
	AltD	Csa021058	G0062950	Alternative donor
	AltD	Csa021058	H0103096	Alternative donor
	AltD	Csa021058	H0004112	Alternative donor
	AltD	Csa021058	H0017339	Alternative donor
	AltD	Csa021058	G0155392	Alternative donor
AltD23	AltD	Csa005853	H0052831	Canonic transcript
	AltD	Csa005853	G0179516	Canonic transcript
	AltD	Csa005853	H0174380	Canonic transcript
	AltD	Csa005853	H0058437	Canonic transcript
	AltD	Csa005853	G0128155	Canonic transcript
	AltD	Csa005853	H0094830	Canonic transcript
	AltD	Csa005853	H0050230	Canonic transcript
	AltD	Csa005853	H0094946	Canonic transcript
	AltD	Csa005853	G0104606	Canonic transcript
	AltD	Csa005853	H0150485	Alternative donor
AltD24	AltD	Csa004581	G0119561	Canonic transcript
	AltD	Csa004581	G0127269	Canonic transcript
	AltD	Csa004581	G0114201	Canonic transcript
	AltD	Csa004581	H0160281	Canonic transcript
	AltD	Csa004581	G0176436	Canonic transcript
	AltD	Csa004581	H0070472	Canonic transcript
	AltD	Csa004581	G0088481	Canonic transcript
	AltD	Csa004581	H0177950	Canonic transcript
	AltD	Csa004581	G0188568	Canonic transcript
	AltD	Csa004581	G0119158	Canonic transcript
	AltD	Csa004581	H0173799	Canonic transcript
	AltD	Csa004581	G0147498	Canonic transcript
	AltD	Csa004581	H0155703	Canonic transcript
	AltD	Csa004581	H0078668	Canonic transcript
	AltD	Csa004581	G0151544	Canonic transcript
	AltD	Csa004581	H0170242	Canonic transcript
	AltD	Csa004581	G0210039	Canonic transcript
	AltD	Csa004581	H0133024	Canonic transcript
	AltD	Csa004581	H0093268	Alternative donor
AltD25	AltD	Csa018612	H0091483	Canonic transcript
	AltD	Csa018612	G0103407	Alternative donor
AltD26	AltD	Csa001524	G0162024	Canonic transcript
	AltD	Csa001524	G0075408	Canonic transcript
	AltD	Csa001524	G0198464	Alternative donor
AltD27	AltD	Csa015128	G0121562	Canonic transcript
	AltD	Csa015128	G0064649	Canonic transcript
	AltD	Csa015128	H0070483	Canonic transcript
	AltD	Csa015128	H0056211	Canonic transcript
	AltD	Csa015128	H0172545	Canonic transcript
	AltD	Csa015128	H0086231	Canonic transcript
	AltD	Csa015128	G0142838	Canonic transcript
	AltD	Csa015128	H0137005	Canonic transcript
	AltD	Csa015128	G0073494	Canonic transcript
	AltD	Csa015128	G0070515	Canonic transcript
	AltD	Csa015128	G0144258	Canonic transcript
	AltD	Csa015128	H0066510	Canonic transcript
	AltD	Csa015128	H0095840	Canonic transcript
	AltD	Csa015128	G0044515	Canonic transcript
	AltD	Csa015128	H0002296	Canonic transcript
	AltD	Csa015128	G0045082	Canonic transcript
	AltD	Csa015128	H0064537	Canonic transcript
	AltD	Csa015128	G0029864	Canonic transcript
	AltD	Csa015128	H0087333	Canonic transcript
	AltD	Csa015128	H0067818	Canonic transcript
	AltD	Csa015128	G0121758	Canonic transcript
	AltD	Csa015128	G0132831	Canonic transcript
	AltD	Csa015128	H0089374	Canonic transcript
	AltD	Csa015128	G0083376	Canonic transcript
	AltD	Csa015128	G0091769	Canonic transcript
	AltD	Csa015128	G0005795	Canonic transcript
	AltD	Csa015128	G0066306	Canonic transcript
	AltD	Csa015128	G0095128	Canonic transcript
	AltD	Csa015128	G0057870	Canonic transcript
	AltD	Csa015128	H0045783	Canonic transcript
	AltD	Csa015128	G0006222	Canonic transcript
	AltD	Csa015128	G0073795	Canonic transcript
	AltD	Csa015128	G0109452	Canonic transcript
	AltD	Csa015128	G0140777	Canonic transcript
	AltD	Csa015128	H0093132	Canonic transcript
	AltD	Csa015128	G0090381	Canonic transcript
	AltD	Csa015128	H0037924	Canonic transcript
	AltD	Csa015128	G0026749	Canonic transcript
	AltD	Csa015128	H0051358	Canonic transcript
	AltD	Csa015128	G0073197	Canonic transcript
	AltD	Csa015128	G0024693	Canonic transcript
	AltD	Csa015128	G0034560	Canonic transcript
	AltD	Csa015128	G0042512	Canonic transcript
	AltD	Csa015128	G0048519	Canonic transcript
	AltD	Csa015128	G0068712	Canonic transcript
	AltD	Csa015128	G0068929	Canonic transcript
	AltD	Csa015128	G0089500	Canonic transcript
	AltD	Csa015128	G0097585	Canonic transcript
	AltD	Csa015128	G0098290	Canonic transcript
	AltD	Csa015128	G0111080	Canonic transcript
	AltD	Csa015128	G0116706	Canonic transcript
	AltD	Csa015128	G0131717	Canonic transcript
	AltD	Csa015128	H0026178	Canonic transcript
	AltD	Csa015128	H0047552	Canonic transcript
	AltD	Csa015128	H0062326	Canonic transcript
	AltD	Csa015128	H0069749	Canonic transcript
	AltD	Csa015128	H0101020	Canonic transcript
	AltD	Csa015128	G0099466	Canonic transcript
	AltD	Csa015128	G0124405	Canonic transcript
	AltD	Csa015128	G0104483	Canonic transcript
	AltD	Csa015128	H0069167	Canonic transcript
	AltD	Csa015128	G0051685	Canonic transcript
	AltD	Csa015128	G0052700	Canonic transcript
	AltD	Csa015128	G0085370	Canonic transcript
	AltD	Csa015128	G0030320	Canonic transcript
	AltD	Csa015128	G0053771	Canonic transcript
	AltD	Csa015128	H0054250	Canonic transcript
	AltD	Csa015128	G0006746	Canonic transcript
	AltD	Csa015128	G0084332	Canonic transcript
	AltD	Csa015128	H0053352	Canonic transcript
	AltD	Csa015128	G0133972	Canonic transcript
	AltD	Csa015128	H0066495	Canonic transcript
	AltD	Csa015128	G0077087	Canonic transcript
	AltD	Csa015128	G0102434	Canonic transcript
	AltD	Csa015128	G0061555	Canonic transcript
	AltD	Csa015128	H0133399	Canonic transcript
	AltD	Csa015128	G0154298	Canonic transcript
	AltD	Csa015128	G0092293	Canonic transcript
	AltD	Csa015128	G0130746	Canonic transcript
	AltD	Csa015128	G0150020	Canonic transcript
	AltD	Csa015128	H0066680	Canonic transcript
	AltD	Csa015128	G0166136	Canonic transcript
	AltD	Csa015128	G0094173	Canonic transcript
	AltD	Csa015128	H0039939	Canonic transcript
	AltD	Csa015128	G0081542	Canonic transcript
	AltD	Csa015128	G0138204	Canonic transcript
	AltD	Csa015128	H0102304	Canonic transcript
	AltD	Csa015128	G0149749	Canonic transcript
	AltD	Csa015128	G0073688	Canonic transcript
	AltD	Csa015128	G0111207	Canonic transcript
	AltD	Csa015128	G0150159	Canonic transcript
	AltD	Csa015128	G0162369	Canonic transcript
	AltD	Csa015128	H0081219	Canonic transcript
	AltD	Csa015128	G0128480	Canonic transcript
	AltD	Csa015128	G0150321	Canonic transcript
	AltD	Csa015128	H0133255	Canonic transcript
	AltD	Csa015128	G0141037	Canonic transcript
	AltD	Csa015128	G0111767	Canonic transcript
	AltD	Csa015128	H0005983	Canonic transcript
	AltD	Csa015128	G0189238	Canonic transcript
	AltD	Csa015128	G0059629	Canonic transcript
	AltD	Csa015128	H0063108	Canonic transcript
	AltD	Csa015128	G0111589	Canonic transcript
	AltD	Csa015128	G0092319	Canonic transcript
	AltD	Csa015128	G0036149	Canonic transcript
	AltD	Csa015128	H0094620	Canonic transcript
	AltD	Csa015128	H0162774	Canonic transcript
	AltD	Csa015128	G0077356	Canonic transcript
	AltD	Csa015128	H0000847	Canonic transcript
	AltD	Csa015128	H0102889	Canonic transcript
	AltD	Csa015128	G0107655	Canonic transcript
	AltD	Csa015128	H0163093	Canonic transcript
	AltD	Csa015128	G0159276	Canonic transcript
	AltD	Csa015128	H0102092	Canonic transcript
	AltD	Csa015128	G0151335	Canonic transcript
	AltD	Csa015128	H0000943	Canonic transcript
	AltD	Csa015128	G0176253	Canonic transcript
	AltD	Csa015128	G0179425	Canonic transcript
	AltD	Csa015128	G0047929	Canonic transcript
	AltD	Csa015128	G0106149	Canonic transcript
	AltD	Csa015128	G0092118	Canonic transcript
	AltD	Csa015128	G0086827	Canonic transcript
	AltD	Csa015128	G0138187	Canonic transcript
	AltD	Csa015128	H0130745	Canonic transcript
	AltD	Csa015128	H0072416	Canonic transcript
	AltD	Csa015128	G0092320	Canonic transcript
	AltD	Csa015128	G0102267	Canonic transcript
	AltD	Csa015128	G0117061	Canonic transcript
	AltD	Csa015128	G0092556	Canonic transcript
	AltD	Csa015128	G0018208	Canonic transcript
	AltD	Csa015128	G0020086	Canonic transcript
	AltD	Csa015128	G0044522	Canonic transcript
	AltD	Csa015128	G0070987	Canonic transcript
	AltD	Csa015128	G0081722	Canonic transcript
	AltD	Csa015128	G0128927	Canonic transcript
	AltD	Csa015128	G0135963	Canonic transcript
	AltD	Csa015128	H0060540	Canonic transcript
	AltD	Csa015128	H0064582	Canonic transcript
	AltD	Csa015128	H0067448	Canonic transcript
	AltD	Csa015128	H0086185	Canonic transcript
	AltD	Csa015128	H0113337	Canonic transcript
	AltD	Csa015128	H0068187	Canonic transcript
	AltD	Csa015128	G0198589	Canonic transcript
	AltD	Csa015128	G0023185	Canonic transcript
	AltD	Csa015128	G0083058	Canonic transcript
	AltD	Csa015128	G0106061	Canonic transcript
	AltD	Csa015128	G0107089	Canonic transcript
	AltD	Csa015128	G0126659	Canonic transcript
	AltD	Csa015128	G0152432	Canonic transcript
	AltD	Csa015128	G0167643	Canonic transcript
	AltD	Csa015128	G0169560	Canonic transcript
	AltD	Csa015128	G0177390	Canonic transcript
	AltD	Csa015128	G0185529	Canonic transcript
	AltD	Csa015128	H0069135	Canonic transcript
	AltD	Csa015128	H0071837	Canonic transcript
	AltD	Csa015128	H0107354	Canonic transcript
	AltD	Csa015128	H0111298	Canonic transcript
	AltD	Csa015128	H0123798	Canonic transcript
	AltD	Csa015128	H0154775	Canonic transcript
	AltD	Csa015128	G0104506	Canonic transcript
	AltD	Csa015128	G0107777	Canonic transcript
	AltD	Csa015128	G0151329	Canonic transcript
	AltD	Csa015128	G0165321	Canonic transcript
	AltD	Csa015128	H0062102	Canonic transcript
	AltD	Csa015128	G0137319	Canonic transcript
	AltD	Csa015128	G0092499	Canonic transcript
	AltD	Csa015128	G0061331	Canonic transcript
	AltD	Csa015128	H0096677	Canonic transcript
	AltD	Csa015128	H0156795	Canonic transcript
	AltD	Csa015128	H0037974	Canonic transcript
	AltD	Csa015128	G0043268	Canonic transcript
	AltD	Csa015128	H0106086	Canonic transcript
	AltD	Csa015128	G0050619	Canonic transcript
	AltD	Csa015128	H0040485	Canonic transcript
	AltD	Csa015128	H0086608	Canonic transcript
	AltD	Csa015128	G0158997	Canonic transcript
	AltD	Csa015128	G0145295	Canonic transcript
	AltD	Csa015128	H0027499	Canonic transcript
	AltD	Csa015128	H0151706	Canonic transcript
	AltD	Csa015128	H0056773	Canonic transcript
	AltD	Csa015128	G0033538	Canonic transcript
	AltD	Csa015128	H0137411	Canonic transcript
	AltD	Csa015128	H0093012	Canonic transcript
	AltD	Csa015128	G0091401	Canonic transcript
	AltD	Csa015128	G0145256	Canonic transcript
	AltD	Csa015128	G0014921	Canonic transcript
	AltD	Csa015128	G0047020	Canonic transcript
	AltD	Csa015128	H0059823	Canonic transcript
	AltD	Csa015128	G0070917	Canonic transcript
	AltD	Csa015128	G0021850	Canonic transcript
	AltD	Csa015128	H0168760	Canonic transcript
	AltD	Csa015128	G0099185	Canonic transcript
	AltD	Csa015128	H0130360	Canonic transcript
	AltD	Csa015128	H0037355	Canonic transcript
	AltD	Csa015128	G0125703	Canonic transcript
	AltD	Csa015128	G0091704	Canonic transcript
	AltD	Csa015128	G0195544	Canonic transcript
	AltD	Csa015128	G0139212	Canonic transcript
	AltD	Csa015128	G0123712	Canonic transcript
	AltD	Csa015128	G0105547	Canonic transcript
	AltD	Csa015128	G0067768	Canonic transcript
	AltD	Csa015128	G0168421	Canonic transcript
	AltD	Csa015128	H0064766	Canonic transcript
	AltD	Csa015128	H0190406	Canonic transcript
	AltD	Csa015128	G0071839	Canonic transcript
	AltD	Csa015128	G0056407	Canonic transcript
	AltD	Csa015128	G0162881	Canonic transcript
	AltD	Csa015128	H0166961	Canonic transcript
	AltD	Csa015128	G0104013	Canonic transcript
	AltD	Csa015128	H0056831	Canonic transcript
	AltD	Csa015128	G0129689	Canonic transcript
	AltD	Csa015128	G0029035	Canonic transcript
	AltD	Csa015128	H0050910	Canonic transcript
	AltD	Csa015128	G0117442	Canonic transcript
	AltD	Csa015128	G0116108	Canonic transcript
	AltD	Csa015128	G0073526	Canonic transcript
	AltD	Csa015128	H0124100	Canonic transcript
	AltD	Csa015128	H0183228	Canonic transcript
	AltD	Csa015128	G0169729	Canonic transcript
	AltD	Csa015128	G0103958	Canonic transcript
	AltD	Csa015128	H0065671	Canonic transcript
	AltD	Csa015128	G0118012	Canonic transcript
	AltD	Csa015128	G0058752	Canonic transcript
	AltD	Csa015128	G0005757	Alternative donor
AltD28	AltD	Csa011748	G0167664	Canonic transcript
	AltD	Csa011748	G0077963	Canonic transcript
	AltD	Csa011748	G0127654	Canonic transcript
	AltD	Csa011748	G0197342	Canonic transcript
	AltD	Csa011748	G0143488	Alternative donor
AltD29	AltD	Csa008109	H0169719	Canonic transcript
	AltD	Csa008109	H0176227	Canonic transcript
	AltD	Csa008109	G0003680	Alternative donor
	AltD	Csa008109	G0210584	Alternative donor
	AltD	Csa008109	G0094349	Alternative donor
	AltD	Csa008109	H0158611	Alternative donor
	AltD	Csa008109	G0138119	Alternative donor
	AltD	Csa008109	G0159787	Alternative donor
	AltD	Csa008109	G0175995	Alternative donor
	AltD	Csa008109	G0010724	Alternative donor
	AltD	Csa008109	G0030735	Alternative donor
	AltD	Csa008109	G0032286	Alternative donor
	AltD	Csa008109	G0070303	Alternative donor
	AltD	Csa008109	H0027707	Alternative donor
	AltD	Csa008109	H0131327	Alternative donor
	AltD	Csa008109	G0157859	Alternative donor
	AltD	Csa008109	G0104048	Alternative donor
	AltD	Csa008109	G0206085	Alternative donor
	AltD	Csa008109	H0167888	Alternative donor
	AltD	Csa008109	G0205406	Alternative donor
	AltD	Csa008109	H0154959	Alternative donor
	AltD	Csa008109	G0179072	Alternative donor
	AltD	Csa008109	G0175113	Alternative donor
	AltD	Csa008109	Cuc4_4_E02	Alternative donor
	AltD	Csa008109	G0079091	Alternative donor
	AltD	Csa008109	G0058608	Alternative donor
	AltD	Csa008109	G0197568	Alternative donor
	AltD	Csa008109	G0124002	Alternative donor
	AltD	Csa008109	G0167631	Alternative donor
	AltD	Csa008109	G0196669	Alternative donor
	AltD	Csa008109	G0078409	Alternative donor
	AltD	Csa008109	G0143893	Alternative donor
	AltD	Csa008109	G0056795	Alternative donor
	AltD	Csa008109	G0178534	Alternative donor
	AltD	Csa008109	G0069581	Alternative donor
	AltD	Csa008109	G0118717	Alternative donor
	AltD	Csa008109	RG6_H02	Alternative donor
	AltD	Csa008109	H0155586	Alternative donor
	AltD	Csa008109	G0028857	Alternative donor
	AltD	Csa008109	H0060894	Alternative donor
	AltD	Csa008109	csa01-2ms1-g03	Alternative donor
	AltD	Csa008109	H0080946	Alternative donor
AltD30	AltD	Csa010786	Cuc4_3_G04	Canonic transcript
	AltD	Csa010786	G0189072	Canonic transcript
	AltD	Csa010786	H0068970	Alternative donor
AltD31	AltD	Csa015877	G0107337	Canonic transcript
	AltD	Csa015877	H0167870	Canonic transcript
	AltD	Csa015877	H0060768	Alternative donor
AltD32	AltD	Csa004810	G0113991	Canonic transcript
	AltD	Csa004810	G0153250	Alternative donor
AltD33	AltD	Csa012188	G0045561	Canonic transcript
	AltD	Csa012188	H0019159	Alternative donor
	AltD	Csa012188	G0184664	Alternative donor
	AltD	Csa012188	H0122125	Alternative donor
	AltD	Csa012188	G0043217	Alternative donor
	AltD	Csa012188	G0107889	Alternative donor
AltD34	AltD	Csa002711	H0145345	Canonic transcript
	AltD	Csa002711	G0031537	Alternative donor
	AltD	Csa002711	G0035089	Alternative donor
	AltD	Csa002711	G0026139	Alternative donor
	AltD	Csa002711	G0057641	Alternative donor
	AltD	Csa002711	H0024823	Alternative donor
	AltD	Csa002711	G0064781	Alternative donor
	AltD	Csa002711	H0093644	Alternative donor
	AltD	Csa002711	H0144040	Alternative donor
	AltD	Csa002711	G0115708	Alternative donor
	AltD	Csa002711	G0173825	Alternative donor
	AltD	Csa002711	H0142936	Alternative donor
	AltD	Csa002711	H0089201	Alternative donor
	AltD	Csa002711	G0043421	Alternative donor
	AltD	Csa002711	G0165933	Alternative donor
	AltD	Csa002711	G0045681	Alternative donor
	AltD	Csa002711	G0079662	Alternative donor
	AltD	Csa002711	H0119411	Alternative donor
	AltD	Csa002711	H0089941	Alternative donor
	AltD	Csa002711	G0179612	Alternative donor
AltD35	AltD	Csa002426	G0115235	Canonic transcript
	AltD	Csa002426	H0148644	Canonic transcript
	AltD	Csa002426	H0128401	Alternative donor
	AltD	Csa002426	H0083879	Alternative donor
AltD36	AltD	Csa008456	G0135450	Canonic transcript
	AltD	Csa008456	H0040226	Canonic transcript
	AltD	Csa008456	H0166611	Canonic transcript
	AltD	Csa008456	H0070361	Alternative donor
AltD37	AltD	Csa013642	H0122546	Canonic transcript
	AltD	Csa013642	H0050441	Canonic transcript
	AltD	Csa013642	H0071803	Canonic transcript
	AltD	Csa013642	H0112079	Alternative donor
AltD38	AltD	Csa000825	H0130054	Canonic transcript
	AltD	Csa000825	H0166517	Canonic transcript
	AltD	Csa000825	H0043191	Canonic transcript
	AltD	Csa000825	H0165086	Canonic transcript
	AltD	Csa000825	G0154536	Canonic transcript
	AltD	Csa000825	RG9_A11	Canonic transcript
	AltD	Csa000825	G0203803	Alternative donor
	AltD	Csa000825	H0177659	Alternative donor
	AltD	Csa000825	G0070235	Alternative donor
AltD39	AltD	Csa000532	H0096475	Canonic transcript
	AltD	Csa000532	G0079967	Canonic transcript
	AltD	Csa000532	G0072858	Canonic transcript
	AltD	Csa000532	G0134078	Canonic transcript
	AltD	Csa000532	H0102595	Canonic transcript
	AltD	Csa000532	G0049950	Canonic transcript
	AltD	Csa000532	G0074494	Canonic transcript
	AltD	Csa000532	G0105391	Canonic transcript
	AltD	Csa000532	G0170768	Canonic transcript
	AltD	Csa000532	G0156938	Canonic transcript
	AltD	Csa000532	H0132948	Canonic transcript
	AltD	Csa000532	H0076349	Canonic transcript
	AltD	Csa000532	H0092010	Canonic transcript
	AltD	Csa000532	G0130556	Canonic transcript
	AltD	Csa000532	G0046310	Canonic transcript
	AltD	Csa000532	G0190054	Canonic transcript
	AltD	Csa000532	H0054157	Alternative donor
AltD40	AltD	Csa000337	H0182873	Canonic transcript
	AltD	Csa000337	G0063164	Alternative donor
AltD41	AltD	Csa007072	H0148280	Canonic transcript
	AltD	Csa007072	G0072188	Alternative donor
AltD42	AltD	Csa012614	H0162509	Canonic transcript
	AltD	Csa012614	H0166205	Canonic transcript
	AltD	Csa012614	G0176558	Alternative donor
	AltD	Csa012614	G0046529	Alternative donor
AltD43	AltD	Csa012146	G0122725	Canonic transcript
	AltD	Csa012146	G0179886	Alternative donor
AltD44	AltD	Csa015414	H0140521	Canonic transcript
	AltD	Csa015414	G0079009	Alternative donor
	AltD	Csa015414	G0088383	Alternative donor
	AltD	Csa015414	G0163571	Alternative donor
	AltD	Csa015414	G0170458	Alternative donor
	AltD	Csa015414	H0120867	Alternative donor
	AltD	Csa015414	H0078381	Alternative donor
AltD45	AltD	Csa013183	H0110599	Canonic transcript
	AltD	Csa013183	G0138913	Alternative donor
	AltD	Csa013183	H0126869	Alternative donor
AltD46	AltD	Csa006666	H0173598	Canonic transcript
	AltD	Csa006666	G0158772	Alternative donor
AltD47	AltD	Csa014973	H0008334	Canonic transcript
	AltD	Csa014973	H0001291	Alternative donor
AltD48	AltD	Csa016320	G0049897	Canonic transcript
	AltD	Csa016320	G0026050	Alternative donor
AltD49	AltD	Csa019615	H0099450	Canonic transcript
	AltD	Csa019615	ES882715	Alternative donor
	AltD	Csa019615	csa01-1ms1-c03	Alternative donor
	AltD	Csa019615	G0158750	Alternative donor
	AltD	Csa019615	G0015872	Alternative donor
	AltD	Csa019615	H0071588	Alternative donor
	AltD	Csa019615	G0093734	Alternative donor
	AltD	Csa019615	H0035832	Alternative donor
	AltD	Csa019615	G0178414	Alternative donor
	AltD	Csa019615	H0117880	Alternative donor
	AltD	Csa019615	G0200660	Alternative donor
	AltD	Csa019615	G0202958	Alternative donor
	AltD	Csa019615	G0067789	Alternative donor
	AltD	Csa019615	G0080935	Alternative donor
	AltD	Csa019615	G0109709	Alternative donor
	AltD	Csa019615	GH270264	Alternative donor
	AltD	Csa019615	H0045799	Alternative donor
AltD50	AltD	Csa012827	G0128693	Canonic transcript
	AltD	Csa012827	H0097467	Alternative donor
	AltD	Csa012827	G0072821	Alternative donor
AltD51	AltD	Csa008653	G0027419	Canonic transcript
	AltD	Csa008653	G0081039	Canonic transcript
	AltD	Csa008653	G0106725	Canonic transcript
	AltD	Csa008653	H0014717	Canonic transcript
	AltD	Csa008653	H0019818	Canonic transcript
	AltD	Csa008653	G0033608	Canonic transcript
	AltD	Csa008653	G0199983	Alternative donor
	AltD	Csa008653	G0188299	Alternative donor
AltD52	AltD	Csa014388	G0050810	Canonic transcript
	AltD	Csa014388	G0053984	Canonic transcript
	AltD	Csa014388	H0032913	Alternative donor
	AltD	Csa014388	H0172674	Alternative donor
	AltD	Csa014388	G0044486	Alternative donor
	AltD	Csa014388	H0106255	Alternative donor
AltD53	AltD	Csa022534	H0156359	Canonic transcript
	AltD	Csa022534	G0098565	Canonic transcript
	AltD	Csa022534	G0143357	Alternative donor
AltD54	AltD	Csa010478	H0067808	Canonic transcript
	AltD	Csa010478	G0080355	Alternative donor
	AltD	Csa010478	G0129712	Alternative donor
	AltD	Csa010478	G0148878	Alternative donor
AltD55	AltD	Csa003996	G0048981	Canonic transcript
	AltD	Csa003996	H0063817	Canonic transcript
	AltD	Csa003996	G0155015	Canonic transcript
	AltD	Csa003996	H0070979	Alternative donor
AltD56	AltD	Csa001374	H0130274	Canonic transcript
	AltD	Csa001374	G0130154	Alternative donor
	AltD	Csa001374	H0114404	Alternative donor
	AltD	Csa001374	H0088436	Alternative donor
	AltD	Csa001374	G0020148	Alternative donor
	AltD	Csa001374	H0162943	Alternative donor
	AltD	Csa001374	H0097615	Alternative donor
	AltD	Csa001374	H0156750	Alternative donor
	AltD	Csa001374	G0066494	Alternative donor
	AltD	Csa001374	G0161827	Alternative donor
	AltD	Csa001374	H0057877	Alternative donor
AltD57	AltD	Csa013345	H0009208	Canonic transcript
	AltD	Csa013345	H0005995	Alternative donor
AltD58	AltD	Csa010552	G0078768	Canonic transcript
	AltD	Csa010552	H0135172	Canonic transcript
	AltD	Csa010552	H0134207	Canonic transcript
	AltD	Csa010552	G0053053	Canonic transcript
	AltD	Csa010552	H0126256	Canonic transcript
	AltD	Csa010552	G0175327	Canonic transcript
	AltD	Csa010552	G0197165	Canonic transcript
	AltD	Csa010552	G0162201	Canonic transcript
	AltD	Csa010552	H0083836	Canonic transcript
	AltD	Csa010552	G0123609	Canonic transcript
	AltD	Csa010552	G0004906	Canonic transcript
	AltD	Csa010552	G0128159	Canonic transcript
	AltD	Csa010552	H0018128	Canonic transcript
	AltD	Csa010552	H0165423	Canonic transcript
	AltD	Csa010552	G0168389	Canonic transcript
	AltD	Csa010552	G0023621	Canonic transcript
	AltD	Csa010552	G0173506	Canonic transcript
	AltD	Csa010552	G0028016	Alternative donor
AltD59	AltD	Csa014973	H0001676	Canonic transcript
	AltD	Csa014973	H0160679	Alternative donor
AltD60	AltD	Csa009705	H0152529	Canonic transcript
	AltD	Csa009705	H0100573	Alternative donor
AltD61	AltD	Csa012298	RG12_B02	Canonic transcript
	AltD	Csa012298	RG1_G05	Canonic transcript
	AltD	Csa012298	RG12_E05	Canonic transcript
	AltD	Csa012298	RG8_C10	Canonic transcript
	AltD	Csa012298	RG9_A01	Canonic transcript
	AltD	Csa012298	G0134655	Canonic transcript
	AltD	Csa012298	H0190696	Canonic transcript
	AltD	Csa012298	G0038335	Canonic transcript
	AltD	Csa012298	H0103105	Canonic transcript
	AltD	Csa012298	H0068719	Canonic transcript
	AltD	Csa012298	H0057775	Alternative donor
AltD62	AltD	Csa014607	H0175193	Canonic transcript
	AltD	Csa014607	G0189213	Canonic transcript
	AltD	Csa014607	H0088107	Alternative donor
AltD63	AltD	Csa015479	H0125058	Canonic transcript
	AltD	Csa015479	G0193562	Canonic transcript
	AltD	Csa015479	G0136971	Canonic transcript
	AltD	Csa015479	G0068058	Alternative donor
AltD64	AltD	Csa004448	H0182093	Canonic transcript
	AltD	Csa004448	G0159829	Canonic transcript
	AltD	Csa004448	G0114302	Canonic transcript
	AltD	Csa004448	H0126307	Canonic transcript
	AltD	Csa004448	G0141943	Canonic transcript
	AltD	Csa004448	H0067343	Alternative donor
AltA1	AltA	Csa001792	G0085207	Canonic transcript
	AltA	Csa001792	G0105279	Canonic transcript
	AltA	Csa001792	H0149956	Alternative acceptor
AltA2	AltA	Csa021135	G0189279	Canonic transcript
	AltA	Csa021135	csa02-1ms1-b11	Alternative acceptor
AltA3	AltA	Csa004277	H0176889	Canonic transcript
	AltA	Csa004277	G0204736	Canonic transcript
	AltA	Csa004277	H0157508	Canonic transcript
	AltA	Csa004277	H0072691	Canonic transcript
	AltA	Csa004277	H0021077	Canonic transcript
	AltA	Csa004277	G0080243	Alternative acceptor
AltA4	AltA	Csa008550	G0078269	Canonic transcript
	AltA	Csa008550	H0053926	Canonic transcript
	AltA	Csa008550	G0161207	Alternative acceptor
AltA5	AltA	Csa024711	G0050810	Canonic transcript
	AltA	Csa024711	G0053984	Canonic transcript
	AltA	Csa024711	H0032913	Alternative acceptor
	AltA	Csa024711	H0172674	Alternative acceptor
	AltA	Csa024711	G0044486	Alternative acceptor
	AltA	Csa024711	H0106255	Alternative acceptor
AltA6	AltA	Csa014801	G0146904	Canonic transcript
	AltA	Csa014801	G0079629	Canonic transcript
	AltA	Csa014801	G0119852	Canonic transcript
	AltA	Csa014801	G0107064	Canonic transcript
	AltA	Csa014801	H0091178	Canonic transcript
	AltA	Csa014801	G0126433	Canonic transcript
	AltA	Csa014801	H0095560	Canonic transcript
	AltA	Csa014801	H0147589	Canonic transcript
	AltA	Csa014801	H0133992	Canonic transcript
	AltA	Csa014801	G0201682	Canonic transcript
	AltA	Csa014801	G0018083	Alternative acceptor
AltA7	AltA	Csa013916	G0165112	Canonic transcript
	AltA	Csa013916	Cuc4_3_H03	Alternative acceptor
AltA8	AltA	Csa014114	csa01-3ms3-c05	Canonic transcript
	AltA	Csa014114	G0084850	Alternative acceptor
	AltA	Csa014114	G0099454	Alternative acceptor
AltA9	AltA	Csa004157	G0045711	Canonic transcript
	AltA	Csa004157	G0117154	Alternative acceptor
AltA10	AltA	Csa015948	H0190273	Canonic transcript
	AltA	Csa015948	G0061121	Alternative acceptor
AltA11	AltA	Csa012388	H0182370	Canonic transcript
	AltA	Csa012388	G0124371	Alternative acceptor
	AltA	Csa012388	G0171729	Alternative acceptor
	AltA	Csa012388	G0011983	Alternative acceptor
	AltA	Csa012388	G0167390	Alternative acceptor
AltA12	AltA	Csa002412	G0157878	Canonic transcript
	AltA	Csa002412	H0096173	Canonic transcript
	AltA	Csa002412	G0083847	Canonic transcript
	AltA	Csa002412	G0180595	Alternative acceptor
AltA13	AltA	Csa002302	H0062288	Canonic transcript
	AltA	Csa002302	G0066222	Alternative acceptor
	AltA	Csa002302	H0184926	Alternative acceptor
	AltA	Csa002302	G0166390	Alternative acceptor
	AltA	Csa002302	G0155485	Alternative acceptor
	AltA	Csa002302	H0184359	Alternative acceptor
	AltA	Csa002302	G0087044	Alternative acceptor
	AltA	Csa002302	G0185312	Alternative acceptor
	AltA	Csa002302	G0140045	Alternative acceptor
	AltA	Csa002302	H0120371	Alternative acceptor
	AltA	Csa002302	G0073088	Alternative acceptor
	AltA	Csa002302	G0061700	Alternative acceptor
	AltA	Csa002302	G0028370	Alternative acceptor
	AltA	Csa002302	G0175839	Alternative acceptor
AltA14	AltA	Csa011838	G0125030	Canonic transcript
	AltA	Csa011838	G0037780	Alternative acceptor
	AltA	Csa011838	H0035400	Alternative acceptor
	AltA	Csa011838	H0184720	Alternative acceptor
	AltA	Csa011838	H0082333	Alternative acceptor
	AltA	Csa011838	G0150573	Alternative acceptor
	AltA	Csa011838	H0050961	Alternative acceptor
	AltA	Csa011838	H0132056	Alternative acceptor
	AltA	Csa011838	H0037339	Alternative acceptor
AltA15	AltA	Csa013329	G0196883	Canonic transcript
	AltA	Csa013329	H0048959	Alternative acceptor
	AltA	Csa013329	H0111689	Alternative acceptor
	AltA	Csa013329	G0204813	Alternative acceptor
	AltA	Csa013329	G0006260	Alternative acceptor
	AltA	Csa013329	G0117604	Alternative acceptor
	AltA	Csa013329	H0074171	Alternative acceptor
AltA16	AltA	Csa010810	H0049399	Canonic transcript
	AltA	Csa010810	H0164086	Canonic transcript
	AltA	Csa010810	G0069898	Alternative acceptor
	AltA	Csa010810	H0072441	Alternative acceptor
	AltA	Csa010810	G0093039	Alternative acceptor
	AltA	Csa010810	G0161410	Alternative acceptor
	AltA	Csa010810	H0128298	Alternative acceptor
	AltA	Csa010810	H0186028	Alternative acceptor
AltA17	AltA	Csa010029	csa02-2ms3-c10	Canonic transcript
	AltA	Csa010029	Cuc5_3_A04	Alternative acceptor
AltA18	AltA	Csa008800	G0128711	Canonic transcript
	AltA	Csa008800	H0079558	Canonic transcript
	AltA	Csa008800	H0067828	Canonic transcript
	AltA	Csa008800	G0030016	Canonic transcript
	AltA	Csa008800	H0023968	Canonic transcript
	AltA	Csa008800	G0147223	Canonic transcript
	AltA	Csa008800	G0213477	Alternative acceptor
	AltA	Csa008800	G0098021	Alternative acceptor
	AltA	Csa008800	H0023968	Alternative acceptor
AltA19	AltA	Csa007100	G0058780	Canonic transcript
	AltA	Csa007100	G0026662	Alternative acceptor
AltA20	AltA	Csa005548	G0018482	Canonic transcript
	AltA	Csa005548	G0015803	Alternative acceptor
AltA21	AltA	Csa012461	G0174932	Canonic transcript
	AltA	Csa012461	G0025872	Alternative acceptor
AltA22	AltA	Csa019794	G0068237	Canonic transcript
	AltA	Csa019794	H0123945	Alternative acceptor
	AltA	Csa019794	H0179646	Alternative acceptor
	AltA	Csa019794	G0143321	Alternative acceptor
	AltA	Csa019794	G0013371	Alternative acceptor
	AltA	Csa019794	H0123954	Alternative acceptor
	AltA	Csa019794	H0086507	Alternative acceptor
AltA23	AltA	Csa004479	G0086020	Canonic transcript
	AltA	Csa004479	H0132107	Canonic transcript
	AltA	Csa004479	H0145385	Canonic transcript
	AltA	Csa004479	G0199718	Canonic transcript
	AltA	Csa004479	G0009628	Alternative acceptor
	AltA	Csa004479	G0049245	Alternative acceptor
	AltA	Csa004479	G0168870	Alternative acceptor
	AltA	Csa004479	H0136255	Alternative acceptor
	AltA	Csa004479	G0158776	Alternative acceptor
	AltA	Csa004479	G0049951	Alternative acceptor
	AltA	Csa004479	G0128401	Alternative acceptor
	AltA	Csa004479	G0139926	Alternative acceptor
	AltA	Csa004479	G0152000	Alternative acceptor
	AltA	Csa004479	H0071954	Alternative acceptor
	AltA	Csa004479	G0073369	Alternative acceptor
	AltA	Csa004479	G0088277	Alternative acceptor
	AltA	Csa004479	H0075194	Alternative acceptor
	AltA	Csa004479	H0135754	Alternative acceptor
	AltA	Csa004479	G0024969	Alternative acceptor
	AltA	Csa004479	G0203140	Alternative acceptor
	AltA	Csa004479	H0152205	Alternative acceptor
	AltA	Csa004479	G0150435	Alternative acceptor
	AltA	Csa004479	G0120603	Alternative acceptor
	AltA	Csa004479	H0080694	Alternative acceptor
	AltA	Csa004479	G0050301	Alternative acceptor
	AltA	Csa004479	H0188417	Alternative acceptor
	AltA	Csa004479	H0083835	Alternative acceptor
	AltA	Csa004479	Cuc4_4_D09	Alternative acceptor
	AltA	Csa004479	RG6_G09	Alternative acceptor
	AltA	Csa004479	G0147418	Alternative acceptor
AltA24	AltA	Csa025798	H0142062	Canonic transcript
	AltA	Csa025798	H0034420	Alternative acceptor
AltA25	AltA	Csa009656	G0018175	Canonic transcript
	AltA	Csa009656	G0052914	Alternative acceptor
	AltA	Csa009656	G0152788	Alternative acceptor
AltA26	AltA	Csa017995	G0012950	Canonic transcript
	AltA	Csa017995	RG10_E03	Alternative acceptor
	AltA	Csa017995	H0140810	Alternative acceptor
AltA27	AltA	Csa014973	H0001676	Canonic transcript
	AltA	Csa014973	H0008125	Alternative acceptor
AltA28	AltA	Csa009666	H0155726	Canonic transcript
	AltA	Csa009666	H0030596	Alternative acceptor
	AltA	Csa009666	G0155792	Alternative acceptor
AltA29	AltA	Csa020781	GH270238	Canonic transcript
	AltA	Csa020781	G0209293	Alternative acceptor
	AltA	Csa020781	G0026411	Alternative acceptor
AltA30	AltA	Csa013552	H0080532	Canonic transcript
	AltA	Csa013552	H0023930	Alternative acceptor
	AltA	Csa013552	G0125054	Alternative acceptor
	AltA	Csa013552	H0066725	Alternative acceptor
	AltA	Csa013552	G0147250	Alternative acceptor
AltA31	AltA	Csa014896	G0120957	Canonic transcript
	AltA	Csa014896	H0169942	Canonic transcript
	AltA	Csa014896	G0120699	Canonic transcript
	AltA	Csa014896	H0114489	Canonic transcript
	AltA	Csa014896	H0145217	Canonic transcript
	AltA	Csa014896	G0137809	Canonic transcript
	AltA	Csa014896	H0040508	Canonic transcript
	AltA	Csa014896	G0131460	Alternative acceptor
AltA32	AltA	Csa008238	G0050518	Canonic transcript
	AltA	Csa008238	H0029140	Alternative acceptor
AltA33	AltA	Csa003148	G0181020	Canonic transcript
	AltA	Csa003148	G0117474	Alternative acceptor
	AltA	Csa003148	H0023993	Alternative acceptor
	AltA	Csa003148	H0104405	Alternative acceptor
AltA34	AltA	Csa003670	H0101774	Canonic transcript
	AltA	Csa003670	H0099641	Alternative acceptor
	AltA	Csa003670	G0031399	Alternative acceptor
	AltA	Csa003670	G0114585	Alternative acceptor
AltA35	AltA	Csa004591	H0085812	Canonic transcript
	AltA	Csa004591	H0094724	Canonic transcript
	AltA	Csa004591	G0185755	Canonic transcript
	AltA	Csa004591	G0140426	Alternative acceptor
	AltA	Csa004591	G0102724	Alternative acceptor
	AltA	Csa004591	H0080997	Alternative acceptor
	AltA	Csa004591	G0049872	Alternative acceptor
	AltA	Csa004591	H0047130	Alternative acceptor
	AltA	Csa004591	G0023381	Alternative acceptor
	AltA	Csa004591	G0023576	Alternative acceptor
	AltA	Csa004591	G0162843	Alternative acceptor
	AltA	Csa004591	H0041263	Alternative acceptor
	AltA	Csa004591	G0101048	Alternative acceptor
	AltA	Csa004591	G0057914	Alternative acceptor
	AltA	Csa004591	H0038733	Alternative acceptor
	AltA	Csa004591	G0043977	Alternative acceptor
	AltA	Csa004591	H0118294	Alternative acceptor
	AltA	Csa004591	G0089321	Alternative acceptor
	AltA	Csa004591	G0182838	Alternative acceptor
AltA36	AltA	Csa024655	csa01-3ms3-c05	Canonic transcript
	AltA	Csa024655	G0084850	Alternative acceptor
	AltA	Csa024655	G0099454	Alternative acceptor
AltA37	AltA	Csa001740	G0068977	Canonic transcript
	AltA	Csa001740	G0007340	Canonic transcript
	AltA	Csa001740	G0049643	Canonic transcript
	AltA	Csa001740	G0195225	Canonic transcript
	AltA	Csa001740	G0130680	Canonic transcript
	AltA	Csa001740	H0161527	Canonic transcript
	AltA	Csa001740	Cuc6_1_F02	Canonic transcript
	AltA	Csa001740	G0068977	Alternative acceptor
	AltA	Csa001740	G0007340	Alternative acceptor
	AltA	Csa001740	G0049643	Alternative acceptor
	AltA	Csa001740	H0130695	Alternative acceptor
	AltA	Csa001740	G0130680	Alternative acceptor
	AltA	Csa001740	H0161527	Alternative acceptor
	AltA	Csa001740	Cuc6_1_F02	Alternative acceptor
AltA38	AltA	Csa004117	H0100963	Canonic transcript
	AltA	Csa004117	AF135962	Alternative acceptor
	AltA	Csa004117	AJ312772	Alternative acceptor
	AltA	Csa004117	G0109727	Alternative acceptor
	AltA	Csa004117	G0102232	Alternative acceptor
	AltA	Csa004117	H0030063	Alternative acceptor
	AltA	Csa004117	G0122130	Alternative acceptor
	AltA	Csa004117	G0176028	Alternative acceptor
	AltA	Csa004117	G0076048	Alternative acceptor
	AltA	Csa004117	H0106128	Alternative acceptor
	AltA	Csa004117	G0177995	Alternative acceptor
	AltA	Csa004117	G0004977	Alternative acceptor
	AltA	Csa004117	H0011120	Alternative acceptor
	AltA	Csa004117	H0079264	Alternative acceptor
	AltA	Csa004117	G0079463	Alternative acceptor
AltA39	AltA	Csa019150	G0098955	Canonic transcript
	AltA	Csa019150	H0069425	Alternative acceptor
AltA40	AltA	Csa012087	G0092034	Canonic transcript
	AltA	Csa012087	G0070893	Canonic transcript
	AltA	Csa012087	G0210198	Canonic transcript
	AltA	Csa012087	G0113376	Alternative acceptor
AltA41	AltA	Csa011679	EF421974	Canonic transcript
	AltA	Csa011679	X67674	Alternative acceptor
AltA42	AltA	Csa018582	G0086242	Canonic transcript
	AltA	Csa018582	G0092459	Alternative acceptor
	AltA	Csa018582	G0052112	Alternative acceptor
	AltA	Csa018582	G0164519	Alternative acceptor
	AltA	Csa018582	H0066196	Alternative acceptor
	AltA	Csa018582	H0038427	Alternative acceptor
	AltA	Csa018582	H0140745	Alternative acceptor
	AltA	Csa018582	G0143493	Alternative acceptor
AltA43	AltA	Csa012231	H0027502	Canonic transcript
	AltA	Csa012231	G0054961	Canonic transcript
	AltA	Csa012231	G0061059	Canonic transcript
	AltA	Csa012231	G0063480	Canonic transcript
	AltA	Csa012231	G0017318	Canonic transcript
	AltA	Csa012231	H0051618	Canonic transcript
	AltA	Csa012231	G0094889	Alternative acceptor
AltA44	AltA	Csa003107	H0093197	Canonic transcript
	AltA	Csa003107	H0084653	Alternative acceptor
	AltA	Csa003107	H0098030	Alternative acceptor
	AltA	Csa003107	G0162327	Alternative acceptor
	AltA	Csa003107	H0156740	Alternative acceptor
	AltA	Csa003107	G0119141	Alternative acceptor
	AltA	Csa003107	G0052854	Alternative acceptor
	AltA	Csa003107	H0119181	Alternative acceptor
	AltA	Csa003107	G0192216	Alternative acceptor
	AltA	Csa003107	H0023149	Alternative acceptor
	AltA	Csa003107	G0184140	Alternative acceptor
	AltA	Csa003107	H0177918	Alternative acceptor
	AltA	Csa003107	G0173385	Alternative acceptor
	AltA	Csa003107	G0198492	Alternative acceptor
	AltA	Csa003107	H0071212	Alternative acceptor
	AltA	Csa003107	H0136278	Alternative acceptor
	AltA	Csa003107	H0067450	Alternative acceptor
	AltA	Csa003107	G0001378	Alternative acceptor
	AltA	Csa003107	G0171480	Alternative acceptor
	AltA	Csa003107	H0158500	Alternative acceptor
	AltA	Csa003107	G0004440	Alternative acceptor
	AltA	Csa003107	H0175169	Alternative acceptor
	AltA	Csa003107	H0176633	Alternative acceptor
	AltA	Csa003107	G0135212	Alternative acceptor
	AltA	Csa003107	G0175517	Alternative acceptor
	AltA	Csa003107	G0180510	Alternative acceptor
	AltA	Csa003107	H0086093	Alternative acceptor
	AltA	Csa003107	H0086182	Alternative acceptor
	AltA	Csa003107	H0117848	Alternative acceptor
	AltA	Csa003107	H0127494	Alternative acceptor
	AltA	Csa003107	H0148100	Alternative acceptor
	AltA	Csa003107	H0161651	Alternative acceptor
	AltA	Csa003107	H0133250	Alternative acceptor
	AltA	Csa003107	G0015461	Alternative acceptor
	AltA	Csa003107	G0102514	Alternative acceptor
	AltA	Csa003107	G0119644	Alternative acceptor
	AltA	Csa003107	G0141928	Alternative acceptor
	AltA	Csa003107	G0179299	Alternative acceptor
	AltA	Csa003107	G0204179	Alternative acceptor
	AltA	Csa003107	H0043959	Alternative acceptor
	AltA	Csa003107	H0176813	Alternative acceptor
	AltA	Csa003107	G0046914	Alternative acceptor
	AltA	Csa003107	G0112189	Alternative acceptor
	AltA	Csa003107	G0127795	Alternative acceptor
	AltA	Csa003107	G0131531	Alternative acceptor
	AltA	Csa003107	H0122999	Alternative acceptor
	AltA	Csa003107	H0129089	Alternative acceptor
	AltA	Csa003107	H0131363	Alternative acceptor
	AltA	Csa003107	G0174703	Alternative acceptor
	AltA	Csa003107	G0137089	Alternative acceptor
	AltA	Csa003107	H0132949	Alternative acceptor
	AltA	Csa003107	G0002011	Alternative acceptor
	AltA	Csa003107	G0144516	Alternative acceptor
	AltA	Csa003107	H0171063	Alternative acceptor
	AltA	Csa003107	H0160156	Alternative acceptor
	AltA	Csa003107	H0160822	Alternative acceptor
	AltA	Csa003107	G0128951	Alternative acceptor
	AltA	Csa003107	G0153653	Alternative acceptor
	AltA	Csa003107	H0116655	Alternative acceptor
	AltA	Csa003107	H0139559	Alternative acceptor
	AltA	Csa003107	H0168012	Alternative acceptor
	AltA	Csa003107	G0063799	Alternative acceptor
	AltA	Csa003107	H0107838	Alternative acceptor
	AltA	Csa003107	H0081749	Alternative acceptor
	AltA	Csa003107	G0045052	Alternative acceptor
	AltA	Csa003107	G0070943	Alternative acceptor
	AltA	Csa003107	G0109946	Alternative acceptor
	AltA	Csa003107	G0145115	Alternative acceptor
	AltA	Csa003107	G0159692	Alternative acceptor
	AltA	Csa003107	G0163973	Alternative acceptor
	AltA	Csa003107	G0167935	Alternative acceptor
	AltA	Csa003107	G0174129	Alternative acceptor
	AltA	Csa003107	H0048331	Alternative acceptor
	AltA	Csa003107	H0078242	Alternative acceptor
	AltA	Csa003107	H0099332	Alternative acceptor
	AltA	Csa003107	H0114242	Alternative acceptor
	AltA	Csa003107	H0173169	Alternative acceptor
	AltA	Csa003107	G0105007	Alternative acceptor
	AltA	Csa003107	G0115889	Alternative acceptor
	AltA	Csa003107	G0149625	Alternative acceptor
	AltA	Csa003107	H0057017	Alternative acceptor
	AltA	Csa003107	H0089512	Alternative acceptor
	AltA	Csa003107	H0131041	Alternative acceptor
	AltA	Csa003107	G0179889	Alternative acceptor
	AltA	Csa003107	G0085933	Alternative acceptor
	AltA	Csa003107	H0123731	Alternative acceptor
	AltA	Csa003107	G0168149	Alternative acceptor
	AltA	Csa003107	H0104395	Alternative acceptor
	AltA	Csa003107	H0103672	Alternative acceptor
	AltA	Csa003107	G0051796	Alternative acceptor
	AltA	Csa003107	H0101152	Alternative acceptor
	AltA	Csa003107	H0106524	Alternative acceptor
	AltA	Csa003107	G0180228	Alternative acceptor
	AltA	Csa003107	H0108492	Alternative acceptor
	AltA	Csa003107	G0117701	Alternative acceptor
	AltA	Csa003107	G0180799	Alternative acceptor
	AltA	Csa003107	G0183642	Alternative acceptor
	AltA	Csa003107	G0150658	Alternative acceptor
	AltA	Csa003107	G0010058	Alternative acceptor
	AltA	Csa003107	H0090043	Alternative acceptor
	AltA	Csa003107	G0180255	Alternative acceptor
	AltA	Csa003107	H0123796	Alternative acceptor
	AltA	Csa003107	G0180387	Alternative acceptor
	AltA	Csa003107	G0152146	Alternative acceptor
	AltA	Csa003107	G0173225	Alternative acceptor
	AltA	Csa003107	G0084835	Alternative acceptor
	AltA	Csa003107	G0185261	Alternative acceptor
	AltA	Csa003107	H0039490	Alternative acceptor
	AltA	Csa003107	H0148323	Alternative acceptor
	AltA	Csa003107	H0036689	Alternative acceptor
	AltA	Csa003107	G0049308	Alternative acceptor
	AltA	Csa003107	G0051427	Alternative acceptor
	AltA	Csa003107	G0095311	Alternative acceptor
	AltA	Csa003107	G0135016	Alternative acceptor
	AltA	Csa003107	H0157644	Alternative acceptor
	AltA	Csa003107	H0163497	Alternative acceptor
	AltA	Csa003107	G0174598	Alternative acceptor
	AltA	Csa003107	H0103779	Alternative acceptor
	AltA	Csa003107	H0184888	Alternative acceptor
	AltA	Csa003107	G0188537	Alternative acceptor
	AltA	Csa003107	H0096751	Alternative acceptor
	AltA	Csa003107	H0126171	Alternative acceptor
	AltA	Csa003107	H0155000	Alternative acceptor
	AltA	Csa003107	G0130658	Alternative acceptor
	AltA	Csa003107	G0178506	Alternative acceptor
	AltA	Csa003107	G0089355	Alternative acceptor
	AltA	Csa003107	G0132000	Alternative acceptor
	AltA	Csa003107	G0164904	Alternative acceptor
	AltA	Csa003107	G0188925	Alternative acceptor
	AltA	Csa003107	G0140767	Alternative acceptor
	AltA	Csa003107	H0039781	Alternative acceptor
	AltA	Csa003107	csa02-1ms3-e10	Alternative acceptor
	AltA	Csa003107	H0113081	Alternative acceptor
	AltA	Csa003107	G0155307	Alternative acceptor
	AltA	Csa003107	csa01-3ms4-g04	Alternative acceptor
	AltA	Csa003107	H0109301	Alternative acceptor
	AltA	Csa003107	H0074994	Alternative acceptor
	AltA	Csa003107	G0142765	Alternative acceptor
AltA45	AltA	Csa016497	G0003764	Canonic transcript
	AltA	Csa016497	H0114149	Alternative acceptor
	AltA	Csa016497	H0105076	Alternative acceptor
	AltA	Csa016497	H0142861	Alternative acceptor
	AltA	Csa016497	H0168582	Alternative acceptor
	AltA	Csa016497	H0186509	Alternative acceptor
	AltA	Csa016497	G0098601	Alternative acceptor
	AltA	Csa016497	G0117737	Alternative acceptor
	AltA	Csa016497	G0123589	Alternative acceptor
	AltA	Csa016497	H0092160	Alternative acceptor
	AltA	Csa016497	G0179314	Alternative acceptor
	AltA	Csa016497	H0181085	Alternative acceptor
	AltA	Csa016497	G0092953	Alternative acceptor
	AltA	Csa016497	H0065537	Alternative acceptor
	AltA	Csa016497	H0067442	Alternative acceptor
	AltA	Csa016497	G0111624	Alternative acceptor
	AltA	Csa016497	H0159063	Alternative acceptor
	AltA	Csa016497	G0171992	Alternative acceptor
	AltA	Csa016497	H0059225	Alternative acceptor
	AltA	Csa016497	H0100823	Alternative acceptor
	AltA	Csa016497	H0045998	Alternative acceptor
AltA46	AltA	Csa009621	G0127166	Canonic transcript
	AltA	Csa009621	G0172139	Canonic transcript
	AltA	Csa009621	H0118851	Alternative acceptor
	AltA	Csa009621	H0136705	Alternative acceptor
	AltA	Csa009621	H0149321	Alternative acceptor
	AltA	Csa009621	G0084308	Alternative acceptor
AltA47	AltA	Csa018542	G0094286	Canonic transcript
	AltA	Csa018542	H0089262	Alternative acceptor
	AltA	Csa018542	H0093123	Alternative acceptor
	AltA	Csa018542	G0195751	Alternative acceptor
	AltA	Csa018542	H0077748	Alternative acceptor
AltA48	AltA	Csa000695	G0153231	Canonic transcript
	AltA	Csa000695	G0149256	Alternative acceptor
	AltA	Csa000695	G0208654	Alternative acceptor
	AltA	Csa000695	H0116138	Alternative acceptor
	AltA	Csa000695	H0174840	Alternative acceptor
	AltA	Csa000695	G0197483	Alternative acceptor
	AltA	Csa000695	G0135762	Alternative acceptor
	AltA	Csa000695	G0145844	Alternative acceptor
	AltA	Csa000695	H0182890	Alternative acceptor
	AltA	Csa000695	G0050877	Alternative acceptor
	AltA	Csa000695	G0052545	Alternative acceptor
	AltA	Csa000695	G0071861	Alternative acceptor
	AltA	Csa000695	H0138067	Alternative acceptor
	AltA	Csa000695	H0153232	Alternative acceptor
	AltA	Csa000695	H0167625	Alternative acceptor
	AltA	Csa000695	Cuc3_1_D01	Alternative acceptor
AltA49	AltA	Csa003921	G0059289	Canonic transcript
	AltA	Csa003921	G0118743	Alternative acceptor
AltA50	AltA	Csa015084	G0131900	Canonic transcript
	AltA	Csa015084	H0059776	Canonic transcript
	AltA	Csa015084	H0108085	Canonic transcript
	AltA	Csa015084	G0185923	Alternative acceptor
AltA51	AltA	Csa018542	H0077748	Canonic transcript
	AltA	Csa018542	H0130869	Canonic transcript
	AltA	Csa018542	G0094286	Alternative acceptor
	AltA	Csa018542	H0089262	Alternative acceptor
	AltA	Csa018542	G0048536	Alternative acceptor
AltA52	AltA	Csa011261	G0184161	Canonic transcript
	AltA	Csa011261	H0133012	Alternative acceptor
AltA53	AltA	Csa019549	H0117817	Canonic transcript
	AltA	Csa019549	G0090213	Alternative acceptor
	AltA	Csa019549	G0162940	Alternative acceptor
AltA54	AltA	Csa007205	G0200852	Canonic transcript
	AltA	Csa007205	G0186798	Canonic transcript
	AltA	Csa007205	G0043499	Alternative acceptor
	AltA	Csa007205	G0169693	Alternative acceptor
AltA55	AltA	Csa006645	G0119041	Canonic transcript
	AltA	Csa006645	H0100385	Alternative acceptor
	AltA	Csa006645	H0144825	Alternative acceptor
	AltA	Csa006645	G0081549	Alternative acceptor
AltA56	AltA	Csa019063	H0113304	Canonic transcript
	AltA	Csa019063	G0035723	Alternative acceptor
	AltA	Csa019063	G0150576	Alternative acceptor
	AltA	Csa019063	G0003345	Alternative acceptor
	AltA	Csa019063	G0044177	Alternative acceptor
AltA57	AltA	Csa001023	G0091847	Canonic transcript
	AltA	Csa001023	H0091021	Alternative acceptor
	AltA	Csa001023	H0147845	Alternative acceptor
	AltA	Csa001023	G0067029	Alternative acceptor
AltA58	AltA	Csa011708	H0079506	Canonic transcript
	AltA	Csa011708	G0017400	Alternative acceptor
AltA59	AltA	Csa001726	G0201560	Canonic transcript
	AltA	Csa001726	G0062590	Alternative acceptor
AltA60	AltA	Csa018086	H0133036	Canonic transcript
	AltA	Csa018086	H0075027	Alternative acceptor
AltA61	AltA	Csa012827	H0178179	Canonic transcript
	AltA	Csa012827	H0084202	Canonic transcript
	AltA	Csa012827	G0012344	Canonic transcript
	AltA	Csa012827	H0137745	Canonic transcript
	AltA	Csa012827	G0029048	Canonic transcript
	AltA	Csa012827	H0088932	Canonic transcript
	AltA	Csa012827	G0171371	Canonic transcript
	AltA	Csa012827	H0077845	Canonic transcript
	AltA	Csa012827	G0144341	Canonic transcript
	AltA	Csa012827	H0053662	Canonic transcript
	AltA	Csa012827	G0115644	Canonic transcript
	AltA	Csa012827	H0162524	Canonic transcript
	AltA	Csa012827	G0135164	Canonic transcript
	AltA	Csa012827	G0191790	Canonic transcript
	AltA	Csa012827	G0034415	Canonic transcript
	AltA	Csa012827	H0122494	Alternative acceptor
AltA62	AltA	Csa014272	G0050810	Canonic transcript
	AltA	Csa014272	G0053984	Canonic transcript
	AltA	Csa014272	H0032913	Alternative acceptor
	AltA	Csa014272	H0172674	Alternative acceptor
	AltA	Csa014272	G0044486	Alternative acceptor
	AltA	Csa014272	H0106255	Alternative acceptor
AltA63	AltA	Csa009895	G0041891	Canonic transcript
	AltA	Csa009895	G0082885	Alternative acceptor
AltA64	AltA	Csa007270	G0097278	Canonic transcript
	AltA	Csa007270	G0032377	Alternative acceptor
AltA65	AltA	Csa018347	G0146232	Canonic transcript
	AltA	Csa018347	G0140204	Alternative acceptor
AltA66	AltA	Csa003688	H0134515	Canonic transcript
	AltA	Csa003688	G0026361	Canonic transcript
	AltA	Csa003688	H0168885	Canonic transcript
	AltA	Csa003688	H0144482	Canonic transcript
	AltA	Csa003688	G0058260	Canonic transcript
	AltA	Csa003688	H0140048	Canonic transcript
	AltA	Csa003688	G0079874	Canonic transcript
	AltA	Csa003688	H0098918	Alternative acceptor
	AltA	Csa003688	H0116190	Alternative acceptor
	AltA	Csa003688	G0006295	Alternative acceptor
	AltA	Csa003688	G0175819	Alternative acceptor
	AltA	Csa003688	G0175857	Alternative acceptor
	AltA	Csa003688	H0047380	Alternative acceptor
	AltA	Csa003688	H0074022	Alternative acceptor
	AltA	Csa003688	H0130784	Alternative acceptor
	AltA	Csa003688	H0136555	Alternative acceptor
	AltA	Csa003688	H0102740	Alternative acceptor
	AltA	Csa003688	G0207663	Alternative acceptor
	AltA	Csa003688	G0180727	Alternative acceptor
AltA67	AltA	Csa016267	G0130973	Canonic transcript
	AltA	Csa016267	H0050748	Alternative acceptor
AltA68	AltA	Csa007113	RG5_A02	Canonic transcript
	AltA	Csa007113	FC556798	Alternative acceptor
AltA69	AltA	Csa014320	H0133029	Canonic transcript
	AltA	Csa014320	G0188329	Alternative acceptor
	AltA	Csa014320	H0156701	Alternative acceptor
	AltA	Csa014320	H0073813	Alternative acceptor
AltA70	AltA	Csa015749	G0185960	Canonic transcript
	AltA	Csa015749	csa02-1ms4-e10	Alternative acceptor
AltA71	AltA	Csa007814	G0207298	Canonic transcript
	AltA	Csa007814	Cuc6_3_E01	Alternative acceptor
AltA72	AltA	Csa016058	G0127793	Canonic transcript
	AltA	Csa016058	G0046160	Canonic transcript
	AltA	Csa016058	H0066324	Alternative acceptor
	AltA	Csa016058	H0083222	Alternative acceptor
	AltA	Csa016058	G0014807	Alternative acceptor
	AltA	Csa016058	G0195489	Alternative acceptor
	AltA	Csa016058	G0074161	Alternative acceptor
	AltA	Csa016058	H0124512	Alternative acceptor
	AltA	Csa016058	G0177161	Alternative acceptor
	AltA	Csa016058	H0132046	Alternative acceptor
	AltA	Csa016058	H0097059	Alternative acceptor
	AltA	Csa016058	G0018119	Alternative acceptor
AltA73	AltA	Csa000569	G0125889	Canonic transcript
	AltA	Csa000569	H0176125	Alternative acceptor
	AltA	Csa000569	G0114529	Alternative acceptor
	AltA	Csa000569	G0157718	Alternative acceptor
	AltA	Csa000569	G0145826	Alternative acceptor
	AltA	Csa000569	H0127864	Alternative acceptor
	AltA	Csa000569	H0147761	Alternative acceptor
AltA74	AltA	Csa011622	H0056618	Canonic transcript
	AltA	Csa011622	H0126227	Alternative acceptor
AltA75	AltA	Csa001449	G0081264	Canonic transcript
	AltA	Csa001449	G0062703	Alternative acceptor
AltA76	AltA	Csa013642	H0085565	Canonic transcript
	AltA	Csa013642	H0179054	Alternative acceptor
	AltA	Csa013642	H0113538	Alternative acceptor
	AltA	Csa013642	G0089364	Alternative acceptor
	AltA	Csa013642	G0179210	Alternative acceptor
	AltA	Csa013642	H0122546	Alternative acceptor
	AltA	Csa013642	G0149056	Alternative acceptor
	AltA	Csa013642	RG10_D10	Alternative acceptor
	AltA	Csa013642	H0107971	Alternative acceptor
	AltA	Csa013642	H0097316	Alternative acceptor
	AltA	Csa013642	G0085278	Alternative acceptor
	AltA	Csa013642	G0057124	Alternative acceptor
	AltA	Csa013642	H0089581	Alternative acceptor
	AltA	Csa013642	H0177013	Alternative acceptor
	AltA	Csa013642	G0095216	Alternative acceptor
	AltA	Csa013642	H0088751	Alternative acceptor
	AltA	Csa013642	H0158320	Alternative acceptor
	AltA	Csa013642	G0191927	Alternative acceptor
	AltA	Csa013642	G0053307	Alternative acceptor
	AltA	Csa013642	G0209862	Alternative acceptor
	AltA	Csa013642	G0180120	Alternative acceptor
	AltA	Csa013642	G0112458	Alternative acceptor
	AltA	Csa013642	G0158538	Alternative acceptor
	AltA	Csa013642	H0086075	Alternative acceptor
	AltA	Csa013642	G0022409	Alternative acceptor
	AltA	Csa013642	G0026415	Alternative acceptor
	AltA	Csa013642	G0060523	Alternative acceptor
	AltA	Csa013642	G0100462	Alternative acceptor
	AltA	Csa013642	H0033278	Alternative acceptor
	AltA	Csa013642	H0106469	Alternative acceptor
	AltA	Csa013642	G0138457	Alternative acceptor
	AltA	Csa013642	G0146378	Alternative acceptor
	AltA	Csa013642	H0150068	Alternative acceptor
	AltA	Csa013642	G0075662	Alternative acceptor
	AltA	Csa013642	G0081287	Alternative acceptor
	AltA	Csa013642	H0050441	Alternative acceptor
	AltA	Csa013642	H0089795	Alternative acceptor
	AltA	Csa013642	H0134701	Alternative acceptor
	AltA	Csa013642	G0096320	Alternative acceptor
	AltA	Csa013642	G0142089	Alternative acceptor
	AltA	Csa013642	H0002013	Alternative acceptor
	AltA	Csa013642	H0071803	Alternative acceptor
AltA77	AltA	Csa007814	H0081881	Canonic transcript
	AltA	Csa007814	Cuc6_3_E01	Alternative acceptor
	AltA	Csa007814	H0172358	Alternative acceptor
	AltA	Csa007814	G0206266	Alternative acceptor
	AltA	Csa007814	G0185262	Alternative acceptor
	AltA	Csa007814	H0173032	Alternative acceptor
	AltA	Csa007814	H0129868	Alternative acceptor
	AltA	Csa007814	H0098023	Alternative acceptor
AltA78	AltA	Csa019232	H0071143	Canonic transcript
	AltA	Csa019232	G0071928	Alternative acceptor
	AltA	Csa019232	H0164250	Alternative acceptor
AltA79	AltA	Csa012051	G0196925	Canonic transcript
	AltA	Csa012051	G0062060	Canonic transcript
	AltA	Csa012051	G0170846	Canonic transcript
	AltA	Csa012051	H0166558	Canonic transcript
	AltA	Csa012051	H0047853	Canonic transcript
	AltA	Csa012051	H0164011	Canonic transcript
	AltA	Csa012051	H0163037	Canonic transcript
	AltA	Csa012051	G0095597	Canonic transcript
	AltA	Csa012051	H0171669	Canonic transcript
	AltA	Csa012051	G0065289	Canonic transcript
	AltA	Csa012051	H0090061	Canonic transcript
	AltA	Csa012051	H0133735	Canonic transcript
	AltA	Csa012051	G0098287	Canonic transcript
	AltA	Csa012051	G0155393	Canonic transcript
	AltA	Csa012051	H0124599	Canonic transcript
	AltA	Csa012051	G0093303	Canonic transcript
	AltA	Csa012051	G0136014	Canonic transcript
	AltA	Csa012051	H0159986	Alternative acceptor
AltA80	AltA	Csa019450	G0172129	Canonic transcript
	AltA	Csa019450	G0211544	Alternative acceptor
	AltA	Csa019450	G0181394	Alternative acceptor
	AltA	Csa019450	H0033781	Alternative acceptor
	AltA	Csa019450	G0065244	Alternative acceptor
	AltA	Csa019450	H0009396	Alternative acceptor
	AltA	Csa019450	H0022533	Alternative acceptor
	AltA	Csa019450	G0211402	Alternative acceptor
	AltA	Csa019450	G0021782	Alternative acceptor
	AltA	Csa019450	G0178928	Alternative acceptor
	AltA	Csa019450	H0046759	Alternative acceptor
	AltA	Csa019450	H0070980	Alternative acceptor
	AltA	Csa019450	H0191748	Alternative acceptor
	AltA	Csa019450	G0189466	Alternative acceptor
	AltA	Csa019450	G0192905	Alternative acceptor
	AltA	Csa019450	H0176513	Alternative acceptor
	AltA	Csa019450	H0183274	Alternative acceptor
	AltA	Csa019450	G0031092	Alternative acceptor
	AltA	Csa019450	G0151773	Alternative acceptor
	AltA	Csa019450	G0120194	Alternative acceptor
	AltA	Csa019450	G0190369	Alternative acceptor
	AltA	Csa019450	H0025860	Alternative acceptor
	AltA	Csa019450	H0031350	Alternative acceptor
	AltA	Csa019450	G0163872	Alternative acceptor
	AltA	Csa019450	G0139836	Alternative acceptor
	AltA	Csa019450	G0000518	Alternative acceptor
	AltA	Csa019450	G0084997	Alternative acceptor
	AltA	Csa019450	G0177799	Alternative acceptor
	AltA	Csa019450	H0017530	Alternative acceptor
	AltA	Csa019450	G0019410	Alternative acceptor
	AltA	Csa019450	G0039631	Alternative acceptor
	AltA	Csa019450	G0065445	Alternative acceptor
	AltA	Csa019450	H0154184	Alternative acceptor
	AltA	Csa019450	H0091877	Alternative acceptor
	AltA	Csa019450	H0180613	Alternative acceptor
	AltA	Csa019450	G0192100	Alternative acceptor
	AltA	Csa019450	G0033804	Alternative acceptor
	AltA	Csa019450	G0132423	Alternative acceptor
	AltA	Csa019450	Cuc2_1_H05	Alternative acceptor
AltA81	AltA	Csa017276	csa02-3ms1-a07	Canonic transcript
	AltA	Csa017276	G0158632	Alternative acceptor
AltA82	AltA	Csa019585	csa02-4ms3-a08	Canonic transcript
	AltA	Csa019585	Cuc1_2_E01	Canonic transcript
	AltA	Csa019585	G0191948	Canonic transcript
	AltA	Csa019585	G0087573	Canonic transcript
	AltA	Csa019585	H0163449	Canonic transcript
	AltA	Csa019585	csa01-2ms2-d04	Alternative acceptor
	AltA	Csa019585	G0195972	Alternative acceptor
	AltA	Csa019585	H0092040	Alternative acceptor
AltA83	AltA	Csa006935	G0185961	Canonic transcript
	AltA	Csa006935	G0104044	Alternative acceptor
AltA84	AltA	Csa015534	G0079033	Canonic transcript
	AltA	Csa015534	G0108316	Canonic transcript
	AltA	Csa015534	H0167022	Canonic transcript
	AltA	Csa015534	G0027890	Canonic transcript
	AltA	Csa015534	G0183109	Canonic transcript
	AltA	Csa015534	G0185359	Alternative acceptor
AltA85	AltA	Csa003557	H0116023	Canonic transcript
	AltA	Csa003557	G0086105	Canonic transcript
	AltA	Csa003557	H0073140	Canonic transcript
	AltA	Csa003557	AF229811	Alternative acceptor
	AltA	Csa003557	G0004453	Alternative acceptor
	AltA	Csa003557	H0109624	Alternative acceptor
	AltA	Csa003557	H0106266	Alternative acceptor
	AltA	Csa003557	G0155972	Alternative acceptor
	AltA	Csa003557	H0156252	Alternative acceptor
	AltA	Csa003557	G0005336	Alternative acceptor
	AltA	Csa003557	G0108506	Alternative acceptor
	AltA	Csa003557	G0124098	Alternative acceptor
	AltA	Csa003557	H0062390	Alternative acceptor
	AltA	Csa003557	G0173167	Alternative acceptor
	AltA	Csa003557	G0183526	Alternative acceptor
	AltA	Csa003557	G0090715	Alternative acceptor
	AltA	Csa003557	G0084699	Alternative acceptor
	AltA	Csa003557	G0110196	Alternative acceptor
	AltA	Csa003557	G0005042	Alternative acceptor
	AltA	Csa003557	H0063263	Alternative acceptor
	AltA	Csa003557	H0095433	Alternative acceptor
	AltA	Csa003557	G0059251	Alternative acceptor
	AltA	Csa003557	H0138865	Alternative acceptor
	AltA	Csa003557	G0104634	Alternative acceptor
	AltA	Csa003557	H0157322	Alternative acceptor
	AltA	Csa003557	G0072046	Alternative acceptor
	AltA	Csa003557	G0173958	Alternative acceptor
	AltA	Csa003557	H0017950	Alternative acceptor
	AltA	Csa003557	H0037479	Alternative acceptor
	AltA	Csa003557	H0128955	Alternative acceptor
	AltA	Csa003557	H0118398	Alternative acceptor
	AltA	Csa003557	H0136020	Alternative acceptor
	AltA	Csa003557	G0072908	Alternative acceptor
	AltA	Csa003557	G0129774	Alternative acceptor
	AltA	Csa003557	H0156733	Alternative acceptor
	AltA	Csa003557	G0076719	Alternative acceptor
	AltA	Csa003557	G0044461	Alternative acceptor
	AltA	Csa003557	H0015980	Alternative acceptor
	AltA	Csa003557	G0106795	Alternative acceptor
	AltA	Csa003557	G0006996	Alternative acceptor
	AltA	Csa003557	G0092128	Alternative acceptor
AltA86	AltA	Csa014171	H0142062	Canonic transcript
	AltA	Csa014171	H0034420	Alternative acceptor
AltA87	AltA	Csa011614	G0160395	Canonic transcript
	AltA	Csa011614	G0063879	Canonic transcript
	AltA	Csa011614	H0054673	Alternative acceptor
AltA88	AltA	Csa000532	G0072858	Canonic transcript
	AltA	Csa000532	G0152928	Alternative acceptor
	AltA	Csa000532	G0184823	Alternative acceptor
	AltA	Csa000532	G0190923	Alternative acceptor
	AltA	Csa000532	G0179898	Alternative acceptor
	AltA	Csa000532	G0088358	Alternative acceptor
	AltA	Csa000532	G0106727	Alternative acceptor
	AltA	Csa000532	H0054157	Alternative acceptor
	AltA	Csa000532	H0096475	Alternative acceptor
	AltA	Csa000532	G0188384	Alternative acceptor
	AltA	Csa000532	G0079967	Alternative acceptor
	AltA	Csa000532	G0111447	Alternative acceptor
	AltA	Csa000532	G0134078	Alternative acceptor
	AltA	Csa000532	H0102595	Alternative acceptor
	AltA	Csa000532	G0049950	Alternative acceptor
	AltA	Csa000532	G0074494	Alternative acceptor
AltA89	AltA	Csa008865	G0093205	Canonic transcript
	AltA	Csa008865	G0101568	Alternative acceptor
AltA90	AltA	Csa013217	H0115487	Canonic transcript
	AltA	Csa013217	G0103278	Alternative acceptor
	AltA	Csa013217	G0032363	Alternative acceptor
AltA91	AltA	Csa004537	G0181285	Canonic transcript
	AltA	Csa004537	H0124995	Alternative acceptor
	AltA	Csa004537	G0135495	Alternative acceptor
	AltA	Csa004537	H0143191	Alternative acceptor
AltA92	AltA	Csa011379	H0097380	Canonic transcript
	AltA	Csa011379	H0137257	Alternative acceptor
AltA93	AltA	Csa011890	G0053218	Canonic transcript
	AltA	Csa011890	G0105650	Canonic transcript
	AltA	Csa011890	G0162520	Canonic transcript
	AltA	Csa011890	G0139167	Alternative acceptor
AltA94	AltA	Csa011138	G0033315	Canonic transcript
	AltA	Csa011138	H0043024	Alternative acceptor
AltA95	AltA	Csa025967	H0133029	Canonic transcript
	AltA	Csa025967	G0188329	Alternative acceptor
	AltA	Csa025967	H0156701	Alternative acceptor
	AltA	Csa025967	H0073813	Alternative acceptor
AltA96	AltA	Csa009493	G0110318	Canonic transcript
	AltA	Csa009493	H0152076	Canonic transcript
	AltA	Csa009493	H0182161	Canonic transcript
	AltA	Csa009493	G0064476	Canonic transcript
	AltA	Csa009493	H0170402	Canonic transcript
	AltA	Csa009493	H0086583	Canonic transcript
	AltA	Csa009493	H0102430	Canonic transcript
	AltA	Csa009493	G0153861	Canonic transcript
	AltA	Csa009493	H0090216	Canonic transcript
	AltA	Csa009493	G0074635	Canonic transcript
	AltA	Csa009493	G0036508	Canonic transcript
	AltA	Csa009493	G0082881	Canonic transcript
	AltA	Csa009493	G0116116	Canonic transcript
	AltA	Csa009493	G0059983	Canonic transcript
	AltA	Csa009493	H0058583	Alternative acceptor
AltA97	AltA	Csa018841	G0104424	Canonic transcript
	AltA	Csa018841	G0122360	Alternative acceptor
	AltA	Csa018841	H0045143	Alternative acceptor
	AltA	Csa018841	G0134559	Alternative acceptor
AltA98	AltA	Csa002691	G0037118	Canonic transcript
	AltA	Csa002691	H0000808	Alternative acceptor
AltA99	AltA	Csa010692	G0158394	Canonic transcript
	AltA	Csa010692	H0177262	Alternative acceptor
	AltA	Csa010692	H0080755	Alternative acceptor
AltA100	AltA	Csa014525	H0040532	Canonic transcript
	AltA	Csa014525	csa02-2ms2-f11	Alternative acceptor
	AltA	Csa014525	G0064403	Alternative acceptor
	AltA	Csa014525	G0134557	Alternative acceptor
	AltA	Csa014525	G0093095	Alternative acceptor
	AltA	Csa014525	G0028410	Alternative acceptor
	AltA	Csa014525	G0023661	Alternative acceptor
	AltA	Csa014525	G0057481	Alternative acceptor
	AltA	Csa014525	G0027262	Alternative acceptor
	AltA	Csa014525	H0019623	Alternative acceptor
	AltA	Csa014525	G0147785	Alternative acceptor
	AltA	Csa014525	H0055142	Alternative acceptor
	AltA	Csa014525	G0043859	Alternative acceptor
	AltA	Csa014525	G0032182	Alternative acceptor
	AltA	Csa014525	H0117939	Alternative acceptor
	AltA	Csa014525	H0132257	Alternative acceptor
	AltA	Csa014525	G0183031	Alternative acceptor
	AltA	Csa014525	G0065619	Alternative acceptor
	AltA	Csa014525	G0103247	Alternative acceptor
	AltA	Csa014525	H0028311	Alternative acceptor
	AltA	Csa014525	G0131976	Alternative acceptor
	AltA	Csa014525	G0095202	Alternative acceptor
	AltA	Csa014525	G0113241	Alternative acceptor
	AltA	Csa014525	G0117290	Alternative acceptor
	AltA	Csa014525	H0075333	Alternative acceptor
	AltA	Csa014525	H0084833	Alternative acceptor
	AltA	Csa014525	G0114400	Alternative acceptor
	AltA	Csa014525	G0107016	Alternative acceptor
	AltA	Csa014525	G0138846	Alternative acceptor
	AltA	Csa014525	H0102288	Alternative acceptor
	AltA	Csa014525	H0143321	Alternative acceptor
	AltA	Csa014525	G0097566	Alternative acceptor
	AltA	Csa014525	G0138260	Alternative acceptor
	AltA	Csa014525	G0138403	Alternative acceptor
	AltA	Csa014525	H0041332	Alternative acceptor
	AltA	Csa014525	H0111071	Alternative acceptor
	AltA	Csa014525	H0119342	Alternative acceptor
	AltA	Csa014525	H0128498	Alternative acceptor
	AltA	Csa014525	G0180410	Alternative acceptor
	AltA	Csa014525	G0074699	Alternative acceptor
	AltA	Csa014525	G0164520	Alternative acceptor
	AltA	Csa014525	G0189534	Alternative acceptor
	AltA	Csa014525	H0126191	Alternative acceptor
	AltA	Csa014525	H0157186	Alternative acceptor
	AltA	Csa014525	H0159086	Alternative acceptor
	AltA	Csa014525	H0125066	Alternative acceptor
	AltA	Csa014525	H0150435	Alternative acceptor
	AltA	Csa014525	G0041615	Alternative acceptor
	AltA	Csa014525	Cuc4_2_A11	Alternative acceptor
	AltA	Csa014525	H0150331	Alternative acceptor
	AltA	Csa014525	G0021550	Alternative acceptor
	AltA	Csa014525	G0090609	Alternative acceptor
	AltA	Csa014525	G0067906	Alternative acceptor
	AltA	Csa014525	H0093522	Alternative acceptor
	AltA	Csa014525	H0110199	Alternative acceptor
	AltA	Csa014525	G0159084	Alternative acceptor
	AltA	Csa014525	G0140431	Alternative acceptor
	AltA	Csa014525	H0174049	Alternative acceptor
	AltA	Csa014525	H0101982	Alternative acceptor
	AltA	Csa014525	H0172653	Alternative acceptor
	AltA	Csa014525	G0068804	Alternative acceptor
	AltA	Csa014525	G0200994	Alternative acceptor
	AltA	Csa014525	G0004239	Alternative acceptor
	AltA	Csa014525	H0181783	Alternative acceptor
	AltA	Csa014525	G0156864	Alternative acceptor
	AltA	Csa014525	G0166615	Alternative acceptor
	AltA	Csa014525	H0163510	Alternative acceptor
	AltA	Csa014525	G0190740	Alternative acceptor
	AltA	Csa014525	H0184847	Alternative acceptor
	AltA	Csa014525	H0175669	Alternative acceptor
AltA101	AltA	Csa017774	H0175152	Canonic transcript
	AltA	Csa017774	Cuc6_3_A06	Alternative acceptor
AltA102	AltA	Csa025717	H0040532	Canonic transcript
	AltA	Csa025717	csa02-2ms2-f11	Alternative acceptor
	AltA	Csa025717	G0064403	Alternative acceptor
	AltA	Csa025717	G0134557	Alternative acceptor
	AltA	Csa025717	G0093095	Alternative acceptor
	AltA	Csa025717	G0028410	Alternative acceptor
	AltA	Csa025717	G0023661	Alternative acceptor
	AltA	Csa025717	G0057481	Alternative acceptor
	AltA	Csa025717	G0027262	Alternative acceptor
	AltA	Csa025717	H0019623	Alternative acceptor
	AltA	Csa025717	G0147785	Alternative acceptor
	AltA	Csa025717	H0055142	Alternative acceptor
	AltA	Csa025717	G0043859	Alternative acceptor
	AltA	Csa025717	G0032182	Alternative acceptor
	AltA	Csa025717	H0117939	Alternative acceptor
	AltA	Csa025717	H0132257	Alternative acceptor
	AltA	Csa025717	G0183031	Alternative acceptor
	AltA	Csa025717	G0065619	Alternative acceptor
	AltA	Csa025717	G0103247	Alternative acceptor
	AltA	Csa025717	H0028311	Alternative acceptor
	AltA	Csa025717	G0131976	Alternative acceptor
	AltA	Csa025717	G0095202	Alternative acceptor
	AltA	Csa025717	G0113241	Alternative acceptor
	AltA	Csa025717	G0117290	Alternative acceptor
	AltA	Csa025717	H0075333	Alternative acceptor
	AltA	Csa025717	H0084833	Alternative acceptor
	AltA	Csa025717	G0114400	Alternative acceptor
	AltA	Csa025717	G0107016	Alternative acceptor
	AltA	Csa025717	G0138846	Alternative acceptor
	AltA	Csa025717	H0102288	Alternative acceptor
	AltA	Csa025717	H0143321	Alternative acceptor
	AltA	Csa025717	G0097566	Alternative acceptor
	AltA	Csa025717	G0138260	Alternative acceptor
	AltA	Csa025717	G0138403	Alternative acceptor
	AltA	Csa025717	H0041332	Alternative acceptor
	AltA	Csa025717	H0111071	Alternative acceptor
	AltA	Csa025717	H0119342	Alternative acceptor
	AltA	Csa025717	H0128498	Alternative acceptor
	AltA	Csa025717	G0180410	Alternative acceptor
	AltA	Csa025717	G0074699	Alternative acceptor
	AltA	Csa025717	G0164520	Alternative acceptor
	AltA	Csa025717	G0189534	Alternative acceptor
	AltA	Csa025717	H0126191	Alternative acceptor
	AltA	Csa025717	H0157186	Alternative acceptor
	AltA	Csa025717	H0159086	Alternative acceptor
	AltA	Csa025717	H0125066	Alternative acceptor
	AltA	Csa025717	H0150435	Alternative acceptor
	AltA	Csa025717	G0041615	Alternative acceptor
	AltA	Csa025717	Cuc4_2_A11	Alternative acceptor
	AltA	Csa025717	H0150331	Alternative acceptor
	AltA	Csa025717	G0021550	Alternative acceptor
	AltA	Csa025717	G0090609	Alternative acceptor
	AltA	Csa025717	G0067906	Alternative acceptor
	AltA	Csa025717	H0093522	Alternative acceptor
	AltA	Csa025717	H0110199	Alternative acceptor
	AltA	Csa025717	G0159084	Alternative acceptor
	AltA	Csa025717	G0140431	Alternative acceptor
	AltA	Csa025717	H0174049	Alternative acceptor
	AltA	Csa025717	H0101982	Alternative acceptor
	AltA	Csa025717	H0172653	Alternative acceptor
	AltA	Csa025717	G0068804	Alternative acceptor
	AltA	Csa025717	G0200994	Alternative acceptor
	AltA	Csa025717	G0004239	Alternative acceptor
	AltA	Csa025717	H0181783	Alternative acceptor
	AltA	Csa025717	G0156864	Alternative acceptor
	AltA	Csa025717	G0166615	Alternative acceptor
	AltA	Csa025717	H0163510	Alternative acceptor
	AltA	Csa025717	G0190740	Alternative acceptor
	AltA	Csa025717	H0184847	Alternative acceptor
	AltA	Csa025717	H0175669	Alternative acceptor
AltA103	AltA	Csa000371	H0030928	Canonic transcript
	AltA	Csa000371	G0084547	Alternative acceptor
	AltA	Csa000371	H0081434	Alternative acceptor
	AltA	Csa000371	H0135051	Alternative acceptor
	AltA	Csa000371	H0083083	Alternative acceptor
	AltA	Csa000371	G0205802	Alternative acceptor
	AltA	Csa000371	G0190929	Alternative acceptor
AltA104	AltA	Csa017498	H0032263	Canonic transcript
	AltA	Csa017498	G0135848	Alternative acceptor
	AltA	Csa017498	G0130215	Alternative acceptor
	AltA	Csa017498	G0149272	Alternative acceptor
	AltA	Csa017498	G0128810	Alternative acceptor
	AltA	Csa017498	H0126831	Alternative acceptor
	AltA	Csa017498	G0170184	Alternative acceptor
	AltA	Csa017498	G0072379	Alternative acceptor
	AltA	Csa017498	G0047663	Alternative acceptor
	AltA	Csa017498	G0134589	Alternative acceptor
	AltA	Csa017498	G0021023	Alternative acceptor
	AltA	Csa017498	G0121302	Alternative acceptor
	AltA	Csa017498	G0125245	Alternative acceptor
	AltA	Csa017498	G0125989	Alternative acceptor
	AltA	Csa017498	H0099340	Alternative acceptor
AltA105	AltA	Csa010051	csa02-1ms4-b04	Canonic transcript
	AltA	Csa010051	csa02-2ms2-h10	Alternative acceptor
AltA106	AltA	Csa000609	H0115954	Canonic transcript
	AltA	Csa000609	H0102893	Alternative acceptor
AltA107	AltA	Csa015243	G0144804	Canonic transcript
	AltA	Csa015243	G0151097	Canonic transcript
	AltA	Csa015243	G0211132	Canonic transcript
	AltA	Csa015243	G0189701	Canonic transcript
	AltA	Csa015243	G0191353	Canonic transcript
	AltA	Csa015243	H0190037	Alternative acceptor
	AltA	Csa015243	H0174994	Alternative acceptor
	AltA	Csa015243	G0063017	Alternative acceptor
AltA108	AltA	Csa004749	G0172971	Canonic transcript
	AltA	Csa004749	G0159231	Canonic transcript
	AltA	Csa004749	G0168610	Alternative acceptor
	AltA	Csa004749	H0165249	Alternative acceptor
	AltA	Csa004749	G0197443	Alternative acceptor
	AltA	Csa004749	G0167737	Alternative acceptor
	AltA	Csa004749	G0125788	Alternative acceptor
	AltA	Csa004749	G0198488	Alternative acceptor
	AltA	Csa004749	G0144360	Alternative acceptor
	AltA	Csa004749	G0000945	Alternative acceptor
	AltA	Csa004749	G0168797	Alternative acceptor
	AltA	Csa004749	H0093749	Alternative acceptor
	AltA	Csa004749	G0135901	Alternative acceptor
	AltA	Csa004749	G0176942	Alternative acceptor
	AltA	Csa004749	H0115891	Alternative acceptor
	AltA	Csa004749	H0133976	Alternative acceptor
	AltA	Csa004749	G0152210	Alternative acceptor
	AltA	Csa004749	G0090149	Alternative acceptor
	AltA	Csa004749	G0147081	Alternative acceptor
AltA109	AltA	Csa009167	G0078871	Canonic transcript
	AltA	Csa009167	csa01-1ms3-g08	Alternative acceptor
	AltA	Csa009167	csa02-4ms4-d03	Alternative acceptor
	AltA	Csa009167	G0138549	Alternative acceptor
	AltA	Csa009167	G0024270	Alternative acceptor
	AltA	Csa009167	G0051726	Alternative acceptor
	AltA	Csa009167	H0055597	Alternative acceptor
	AltA	Csa009167	G0060533	Alternative acceptor
	AltA	Csa009167	H0146156	Alternative acceptor
	AltA	Csa009167	H0116154	Alternative acceptor
	AltA	Csa009167	G0160427	Alternative acceptor
	AltA	Csa009167	H0071806	Alternative acceptor
	AltA	Csa009167	H0072139	Alternative acceptor
	AltA	Csa009167	G0083172	Alternative acceptor
	AltA	Csa009167	ES882794	Alternative acceptor
	AltA	Csa009167	G0100999	Alternative acceptor
	AltA	Csa009167	G0174531	Alternative acceptor
	AltA	Csa009167	Cuc4_1_E01	Alternative acceptor
	AltA	Csa009167	G0149802	Alternative acceptor
	AltA	Csa009167	H0121756	Alternative acceptor
	AltA	Csa009167	H0034168	Alternative acceptor
	AltA	Csa009167	G0103541	Alternative acceptor
	AltA	Csa009167	G0036501	Alternative acceptor
	AltA	Csa009167	H0155568	Alternative acceptor
	AltA	Csa009167	G0206102	Alternative acceptor
	AltA	Csa009167	H0070125	Alternative acceptor
	AltA	Csa009167	G0180271	Alternative acceptor
	AltA	Csa009167	G0183721	Alternative acceptor
	AltA	Csa009167	G0189143	Alternative acceptor
	AltA	Csa009167	H0132215	Alternative acceptor
	AltA	Csa009167	H0181753	Alternative acceptor
	AltA	Csa009167	G0031267	Alternative acceptor
	AltA	Csa009167	G0115875	Alternative acceptor
	AltA	Csa009167	G0052191	Alternative acceptor
	AltA	Csa009167	H0009191	Alternative acceptor
	AltA	Csa009167	H0165448	Alternative acceptor
	AltA	Csa009167	H0174646	Alternative acceptor
	AltA	Csa009167	G0203490	Alternative acceptor
	AltA	Csa009167	H0180505	Alternative acceptor
	AltA	Csa009167	G0022145	Alternative acceptor
	AltA	Csa009167	G0181434	Alternative acceptor
	AltA	Csa009167	G0001177	Alternative acceptor
	AltA	Csa009167	G0006740	Alternative acceptor
	AltA	Csa009167	G0006913	Alternative acceptor
	AltA	Csa009167	H0004600	Alternative acceptor
	AltA	Csa009167	G0201536	Alternative acceptor
	AltA	Csa009167	H0118153	Alternative acceptor
	AltA	Csa009167	H0134062	Alternative acceptor
	AltA	Csa009167	H0136569	Alternative acceptor
	AltA	Csa009167	G0131214	Alternative acceptor
	AltA	Csa009167	G0167107	Alternative acceptor
	AltA	Csa009167	G0178172	Alternative acceptor
	AltA	Csa009167	G0188318	Alternative acceptor
	AltA	Csa009167	H0141968	Alternative acceptor
	AltA	Csa009167	G0021682	Alternative acceptor
	AltA	Csa009167	G0080277	Alternative acceptor
	AltA	Csa009167	G0184357	Alternative acceptor
	AltA	Csa009167	H0072865	Alternative acceptor
	AltA	Csa009167	H0087025	Alternative acceptor
	AltA	Csa009167	H0135161	Alternative acceptor
	AltA	Csa009167	H0153684	Alternative acceptor
	AltA	Csa009167	H0177592	Alternative acceptor
	AltA	Csa009167	G0021573	Alternative acceptor
	AltA	Csa009167	G0040570	Alternative acceptor
	AltA	Csa009167	G0075726	Alternative acceptor
	AltA	Csa009167	G0076527	Alternative acceptor
	AltA	Csa009167	G0114910	Alternative acceptor
	AltA	Csa009167	G0119186	Alternative acceptor
	AltA	Csa009167	H0032282	Alternative acceptor
	AltA	Csa009167	H0124545	Alternative acceptor
	AltA	Csa009167	G0113569	Alternative acceptor
	AltA	Csa009167	H0123851	Alternative acceptor
	AltA	Csa009167	H0177024	Alternative acceptor
	AltA	Csa009167	G0202090	Alternative acceptor
	AltA	Csa009167	G0191682	Alternative acceptor
	AltA	Csa009167	G0007645	Alternative acceptor
	AltA	Csa009167	G0200151	Alternative acceptor
	AltA	Csa009167	G0192221	Alternative acceptor
	AltA	Csa009167	G0001710	Alternative acceptor
	AltA	Csa009167	G0204395	Alternative acceptor
	AltA	Csa009167	G0118283	Alternative acceptor
	AltA	Csa009167	G0135955	Alternative acceptor
	AltA	Csa009167	G0142559	Alternative acceptor
	AltA	Csa009167	G0179416	Alternative acceptor
	AltA	Csa009167	G0194277	Alternative acceptor
	AltA	Csa009167	H0020053	Alternative acceptor
	AltA	Csa009167	G0072862	Alternative acceptor
	AltA	Csa009167	G0119730	Alternative acceptor
	AltA	Csa009167	H0123357	Alternative acceptor
	AltA	Csa009167	H0128477	Alternative acceptor
	AltA	Csa009167	G0193049	Alternative acceptor
	AltA	Csa009167	G0119927	Alternative acceptor
	AltA	Csa009167	G0077603	Alternative acceptor
	AltA	Csa009167	G0160117	Alternative acceptor
	AltA	Csa009167	GD254306	Alternative acceptor
	AltA	Csa009167	G0035262	Alternative acceptor
	AltA	Csa009167	GD254210	Alternative acceptor
	AltA	Csa009167	H0168897	Alternative acceptor
	AltA	Csa009167	G0166947	Alternative acceptor
	AltA	Csa009167	H0129219	Alternative acceptor
	AltA	Csa009167	G0051410	Alternative acceptor
	AltA	Csa009167	H0107285	Alternative acceptor
	AltA	Csa009167	H0074851	Alternative acceptor
	AltA	Csa009167	G0167172	Alternative acceptor
	AltA	Csa009167	H0075115	Alternative acceptor
	AltA	Csa009167	H0160126	Alternative acceptor
	AltA	Csa009167	G0189385	Alternative acceptor
	AltA	Csa009167	H0101602	Alternative acceptor
	AltA	Csa009167	H0075498	Alternative acceptor
	AltA	Csa009167	H0123885	Alternative acceptor
	AltA	Csa009167	G0029266	Alternative acceptor
	AltA	Csa009167	H0047819	Alternative acceptor
	AltA	Csa009167	H0118407	Alternative acceptor
	AltA	Csa009167	G0029832	Alternative acceptor
	AltA	Csa009167	H0180343	Alternative acceptor
AltA110	AltA	Csa014973	H0082231	Canonic transcript
	AltA	Csa014973	G0037118	Canonic transcript
	AltA	Csa014973	H0000808	Canonic transcript
	AltA	Csa014973	H0007010	Alternative acceptor
	AltA	Csa014973	H0000808	Alternative acceptor
	AltA	Csa014973	H0001291	Alternative acceptor
AltA111	AltA	Csa015520	G0162285	Canonic transcript
	AltA	Csa015520	G0106828	Canonic transcript
	AltA	Csa015520	G0195908	Alternative acceptor
AltA112	AltA	Csa018469	H0095325	Canonic transcript
	AltA	Csa018469	G0025806	Alternative acceptor
	AltA	Csa018469	G0177146	Alternative acceptor
	AltA	Csa018469	Cuc2_2_H10	Alternative acceptor
	AltA	Csa018469	Cuc5_3_E09	Alternative acceptor
	AltA	Csa018469	H0119434	Alternative acceptor
	AltA	Csa018469	H0170886	Alternative acceptor
	AltA	Csa018469	H0157030	Alternative acceptor
	AltA	Csa018469	G0053017	Alternative acceptor
	AltA	Csa018469	G0147450	Alternative acceptor
	AltA	Csa018469	G0086466	Alternative acceptor
	AltA	Csa018469	G0200123	Alternative acceptor
	AltA	Csa018469	H0122240	Alternative acceptor
	AltA	Csa018469	G0023802	Alternative acceptor
	AltA	Csa018469	G0111706	Alternative acceptor
	AltA	Csa018469	G0192602	Alternative acceptor
	AltA	Csa018469	G0114419	Alternative acceptor
	AltA	Csa018469	G0130568	Alternative acceptor
	AltA	Csa018469	G0173527	Alternative acceptor
	AltA	Csa018469	H0000201	Alternative acceptor
	AltA	Csa018469	H0171941	Alternative acceptor
	AltA	Csa018469	H0072476	Alternative acceptor
	AltA	Csa018469	G0000819	Alternative acceptor
	AltA	Csa018469	G0090666	Alternative acceptor
	AltA	Csa018469	G0170713	Alternative acceptor
	AltA	Csa018469	G0072434	Alternative acceptor
	AltA	Csa018469	G0076315	Alternative acceptor
	AltA	Csa018469	H0084919	Alternative acceptor
	AltA	Csa018469	G0202896	Alternative acceptor
	AltA	Csa018469	G0195150	Alternative acceptor
	AltA	Csa018469	H0074403	Alternative acceptor
	AltA	Csa018469	H0156436	Alternative acceptor
	AltA	Csa018469	H0184461	Alternative acceptor
	AltA	Csa018469	G0196876	Alternative acceptor
	AltA	Csa018469	H0185117	Alternative acceptor
	AltA	Csa018469	H0172714	Alternative acceptor
	AltA	Csa018469	H0172812	Alternative acceptor
	AltA	Csa018469	H0171502	Alternative acceptor
	AltA	Csa018469	G0192806	Alternative acceptor
	AltA	Csa018469	G0194504	Alternative acceptor
	AltA	Csa018469	G0132146	Alternative acceptor
	AltA	Csa018469	H0132383	Alternative acceptor
	AltA	Csa018469	H0142785	Alternative acceptor
	AltA	Csa018469	H0087988	Alternative acceptor
	AltA	Csa018469	H0136752	Alternative acceptor
	AltA	Csa018469	G0193003	Alternative acceptor
	AltA	Csa018469	G0160369	Alternative acceptor
	AltA	Csa018469	G0099628	Alternative acceptor
	AltA	Csa018469	G0183224	Alternative acceptor
	AltA	Csa018469	G0124990	Alternative acceptor
	AltA	Csa018469	H0007991	Alternative acceptor
	AltA	Csa018469	H0161473	Alternative acceptor
	AltA	Csa018469	H0008008	Alternative acceptor
	AltA	Csa018469	H0151157	Alternative acceptor
	AltA	Csa018469	G0102757	Alternative acceptor
	AltA	Csa018469	G0187022	Alternative acceptor
	AltA	Csa018469	G0134618	Alternative acceptor
	AltA	Csa018469	G0115160	Alternative acceptor
	AltA	Csa018469	G0180093	Alternative acceptor
	AltA	Csa018469	G0155077	Alternative acceptor
	AltA	Csa018469	G0090099	Alternative acceptor
	AltA	Csa018469	G0095351	Alternative acceptor
	AltA	Csa018469	G0165715	Alternative acceptor
	AltA	Csa018469	H0024762	Alternative acceptor
	AltA	Csa018469	G0139513	Alternative acceptor
	AltA	Csa018469	H0138155	Alternative acceptor
	AltA	Csa018469	G0067665	Alternative acceptor
	AltA	Csa018469	G0176977	Alternative acceptor
	AltA	Csa018469	H0107945	Alternative acceptor
	AltA	Csa018469	H0140231	Alternative acceptor
	AltA	Csa018469	G0031205	Alternative acceptor
	AltA	Csa018469	G0043040	Alternative acceptor
	AltA	Csa018469	G0115441	Alternative acceptor
	AltA	Csa018469	G0137022	Alternative acceptor
	AltA	Csa018469	G0200276	Alternative acceptor
	AltA	Csa018469	H0074155	Alternative acceptor
[truncated: 4,018 more rows]
