# Supplementary material for: Transcriptome sequencing and comparative analysis of cucumber flowers with different sex types
Source: BMC Genomics. 2010 Jun 17;11:384. doi: 10.1186/1471-2164-11-384 (PMC2897810; doi:10.1186/1471-2164-11-384)
Supplement: Additional file 2 — List of differentially expressed genes. The table provides the list of genes differentially expressed in flowers of gynoecious (WI1983G) and hermaphroditic (WI1983H) plants. [file 1471-2164-11-384-S2.XLS]

## Sheet: Sheet1
virtual gene ID	representative unigene ID	raw EST count		normalized EST count*		ratio (WI1983H/WI1983G)	q-value	GenBank top hits
		WI1983G	WI1983H	WI1983G	WI1983H			description	evalue
V00024	CU25409	9	0	4.78075	0	0	0.0302157	conserved hypothetical protein	2e-018
V00494	CU29319	6	0	3.18717	0	0	0.0486116	hypothetical protein	1e-030
V00826	CU24008	6	0	3.18717	0	0	0.0486116	tbp-1 interacting protein	2e-087
V01231	CU29295	7	0	3.71836	0	0	0.0469468	polygalactorunase PG11 precursor	5e-033
V01915	CU4612	8	0	4.24956	0	0	0.0421436	Protein AFR	2e-014
V02303	CU27466	7	0	3.71836	0	0	0.0469468	mitochondrial ribosomal protein L51/S25/CI-B8 family protein	4e-052
V02690	CU25989	6	0	3.18717	0	0	0.0486116	similar to leucine-rich repeat family protein	8e-098
V03560	CU22598	6	0	3.18717	0	0	0.0486116	DNA binding protein (G2-like)	6e-037	transcription factor
V03793	CU13711	6	0	3.18717	0	0	0.0486116	Ataxin-3	5e-114
V03928	CU22270	8	0	4.24956	0	0	0.0421436	BSD domain-containing protein	6e-047	transcription factor
V04810	CU17286	6	0	3.18717	0	0	0.0486116	Wiscott-Aldrich syndrome, C-terminal	1e-021
V04957	CU27449	7	0	3.71836	0	0	0.0469468	hypothetical protein	7e-126
V05064	CU23727	10	0	5.31194	0	0	0.0261603	branched-chain amino acid aminotransferase	4e-156
V05104	CU3819	6	0	3.18717	0	0	0.0486116	predicted protein	9e-152
V05131	CU29435	10	0	5.31194	0	0	0.0261603	protein phosphatase 2c	8e-105
V05246	CU17296	7	0	3.71836	0	0	0.0469468	crooked neck protein	0.0
V05305	CU18877	6	0	3.18717	0	0	0.0486116	hypothetical protein	1e-092
V05793	CU20451	6	0	3.18717	0	0	0.0486116	chromodomain helicase DNA binding protein	3e-225
V05973	CU15459	6	0	3.18717	0	0	0.0486116	BLH1 (BEL1-LIKE HOMEODOMAIN 1)	3e-080	transcription factor
V07150	CU26050	8	0	4.24956	0	0	0.0421436	RNA binding / tRNA (guanine-N2-)-methyltransferase	1e-250
V07220	CU31251	6	0	3.18717	0	0	0.0486116	conserved hypothetical protein	3e-041
V07821	CU9023	12	0	6.37433	0	0	0.0132279	Potassium transporter	5e-243
V07968	CU5280	8	0	4.24956	0	0	0.0421436	integral membrane protein	4e-020
V08312	CU12971	6	0	3.18717	0	0	0.0486116	predicted protein	2e-169
V09583	CU18448	6	0	3.18717	0	0	0.0486116	cytokinin oxidase/dehydrogenase	8e-146
V09604	CU25629	8	0	4.24956	0	0	0.0421436	hypothetical protein	6e-038
V09742	CU11886	6	0	3.18717	0	0	0.0486116	dicer-like protein	6e-202
V09972	CU11412	9	0	4.78075	0	0	0.0302157	GCN5-related N-acetyltransferase (GNAT) family protein	2e-072
V10185	CU15809	6	0	3.18717	0	0	0.0486116	PIF3 (PHYTOCHROME INTERACTING FACTOR 3); bHLH transcription factor	3e-030	transcription factor
V10230	CU3338	8	0	4.24956	0	0	0.0421436	synbindin	1e-071
V10475	CU16932	6	0	3.18717	0	0	0.0486116	ankyrin repeat-containing protein	1e-045
V10794	CU25559	6	0	3.18717	0	0	0.0486116	no hits found
V11603	CU25605	7	0	3.71836	0	0	0.0469468	seven transmembrane receptor family protein	8e-170
V11874	CU28736	7	0	3.71836	0	0	0.0469468	monooxygenase	3e-133
V12839	CU13391	8	0	4.24956	0	0	0.0421436	Leucoanthocyanidin dioxygenase	1e-118
V12988	CU20368	7	0	3.71836	0	0	0.0469468	chaperone protein dnaJ-related	2e-156
V13122	CU15827	6	0	3.18717	0	0	0.0486116	glycosyltransferase, CAZy family GT2	0.0
V13139	CU12696	7	0	3.71836	0	0	0.0469468	unnamed protein product	2e-033
V13164	CU23626	6	0	3.18717	0	0	0.0486116	embryo-specific protein	8e-050
V13296	CU18816	6	0	3.18717	0	0	0.0486116	WRKY DNA-binding protein	8e-079	transcription factor
V13333	CU17147	6	0	3.18717	0	0	0.0486116	ATKRS-1 (ARABIDOPSIS THALIANA LYSYL-TRNA SYNTHETASE 1)	4e-025
V13484	CU28501	11	0	5.84314	0	0	0.0210611	TOM2A (TOBAMOVIRUS MULTIPLICATION 2A); protein binding	1e-090
V14120	CU15378	6	0	3.18717	0	0	0.0486116	protein phosphatase 2c	5e-115
V14354	CU27581	7	0	3.71836	0	0	0.0469468	putative tetratricopeptide repeat (TPR)-containing protein	6e-052
V15496	CU3928	9	0	4.78075	0	0	0.0302157	glycine-rich protein	4e-225
V15775	CU3960	8	0	4.24956	0	0	0.0421436	predicted protein	3e-025
V16673	CU11731	6	0	3.18717	0	0	0.0486116	no hits found
V18954	CU13291	9	0	4.78075	0	0	0.0302157	40S ribosomal protein S6	1e-033
V20059	CU20306	8	0	4.24956	0	0	0.0421436	GTP-binding protein	2e-038
V20766	CU23405	8	0	4.24956	0	0	0.0421436	no hits found
V20811	CU23654	7	0	3.71836	0	0	0.0469468	golgi membrane protein	1e-045
V21563	CU28113	6	0	3.18717	0	0	0.0486116	putative GTP-binding protein	2e-056
V21707	CU29005	7	0	3.71836	0	0	0.0469468	no hits found
V21935	CU30537	7	0	3.71836	0	0	0.0469468	no hits found
V17312	CU4521	6	0	3.18717	0	0	0.0486116	diadenosine 5',5'''-P1,P4-tetraphosphate hydrolase	5e-023
V17727	CU6686	12	0	6.37433	0	0	0.0132279	no hits found
V17855	CU7377	6	0	3.18717	0	0	0.0486116	no hits found
V00200	CU28702	14	1	7.43672	0.603551	0.0811582	0.027792	malic enzyme	8e-286
V00747	CU6562	14	1	7.43672	0.603551	0.0811582	0.027792	predicted protein	2e-186
V08794	CU11890	12	1	6.37433	0.603551	0.0946846	0.0455201	Pleiotropic drug resistance protein	0.0
V08881	CU26835	11	1	5.84314	0.603551	0.103292	0.0486116	TGF-beta-inducible nuclear protein	5e-140
V03962	CU6152	17	2	9.0303	1.2071	0.133672	0.0282948	Protein HVA22	1e-074
V10710	CU4206	17	2	9.0303	1.2071	0.133672	0.0282948	glutathione peroxidase	2e-086
V09728	CU12694	16	2	8.49911	1.2071	0.142027	0.0391172	hypothetical protein	1e-276
V00409	CU11241	15	2	7.96792	1.2071	0.151495	0.0455201	Protein preY, mitochondrial precursor	3e-011
V01408	CU4517	20	3	10.6239	1.81065	0.170432	0.0271789	Chaperone protein dnaJ	8e-166
V03430	CU20169	13	2	6.90553	1.2071	0.174802	0.0486116	hypothetical protein	3e-153
V05690	CU28500	13	2	6.90553	1.2071	0.174802	0.0486116	no hits found
V07109	CU11452	13	2	6.90553	1.2071	0.174802	0.0486116	hypothetical protein	5e-073
V09872	CU3999	13	2	6.90553	1.2071	0.174802	0.0486116	Phosphoribulokinase	3e-187
V13718	CU27870	13	2	6.90553	1.2071	0.174802	0.0486116	hypothetical protein	3e-040
V15440	CU27995	13	2	6.90553	1.2071	0.174802	0.0486116	conserved hypothetical protein	5e-097
V01267	CU28929	19	3	10.0927	1.81065	0.179402	0.0355296	hydrolase, hydrolyzing O-glycosyl compounds	2e-050
V05319	CU23426	27	5	14.3422	3.01776	0.21041	0.0210611	peroxisomal acetoacetyl-coenzyme A thiolase	8e-167
V13942	CU3080	16	3	8.49911	1.81065	0.21304	0.0486116	lipoxygenase	8e-031
V11403	CU13595	21	4	11.1551	2.41421	0.216422	0.0391172	RAB GTPase activator	2e-176
V17101	CU3078	25	5	13.2799	3.01776	0.227243	0.0261603	40S ribosomal protein S3a	3e-119
V18336	CU10042	22	5	11.6863	3.01776	0.258231	0.0455201	no hits found
V06967	CU31062	30	7	15.9358	4.22486	0.265117	0.0261603	WD-40 repeat family protein	8e-204
V00875	CU27964	25	6	13.2799	3.62131	0.272692	0.0421436	nucleic acid binding	3e-019
V04308	CU3099	40	10	21.2478	6.03551	0.284054	0.0132012	40S ribosomal protein	2e-113
V09388	CU27460	20	5	10.6239	3.01776	0.284054	0.0486116	glutathione peroxidase	3e-083
V09646	CU11948	20	5	10.6239	3.01776	0.284054	0.0486116	Glycosyl hydrolases family 17 protein	9e-070
V01121	CU7135	23	6	12.2175	3.62131	0.296404	0.0486116	conserved hypothetical protein	2e-021
V12498	CU5373	23	6	12.2175	3.62131	0.296404	0.0486116	calcium dependent protein kinase 12	8e-247	protein kinase
V11221	CU10417	22	6	11.6863	3.62131	0.309877	0.0486116	60S ribosomal protein L27e	5e-042
V09137	CU5114	24	7	12.7487	4.22486	0.331396	0.0486116	oleosin L-isoform	1e-014
V07539	CU8210	34	10	18.0606	6.03551	0.334181	0.0361296	NADH-ubiquinone oxidoreductase 18 kDa subunit, mitochondrial precursor	2e-047
V12740	CU6819	27	8	14.3422	4.82841	0.336656	0.0486116	HS1 (HEAT STABLE PROTEIN 1)	2e-041
V08640	CU10101	26	8	13.8111	4.82841	0.349605	0.0486116	putative Rab5-interacting protein	2e-054
V04066	CU9113	12	27	6.37433	16.2959	2.55648	0.0486116	ATGP4	1e-048
V17174	CU3474	39	88	20.7166	53.1125	2.56377	0	no hits found
V04507	CU13564	9	23	4.78075	13.8817	2.90366	0.0486116	pentatricopeptide repeat-containing protein	0.0
V15361	CU3273	8	21	4.24956	12.6746	2.98257	0.0486116	cyclin dependent kinase A	4e-161
V18559	CU10915	12	32	6.37433	19.3136	3.02991	0.0261603	no hits found
V17390	CU4911	12	33	6.37433	19.9172	3.12459	0.0261603	no hits found
V18260	CU9584	9	25	4.78075	15.0888	3.15615	0.043369	OP1(Rhodanese Homology Domain)	3e-080
V04730	CU8609	7	21	3.71836	12.6746	3.40865	0.0455201	membrane associated ring finger 1,8	6e-080
V13889	CU26172	7	21	3.71836	12.6746	3.40865	0.0455201	no hits found
V16843	CU29393	9	28	4.78075	16.8994	3.53489	0.0261603	ribosomal protein L2	7e-139
V00516	CU13995	5	16	2.65597	9.65682	3.63589	0.0486116	VOZ1 (vascular plant one zinc finger protein); transcription activator	2e-134	transcription factor
V14997	CU9502	5	16	2.65597	9.65682	3.63589	0.0486116	hypothetical protein	6e-038
V15546	CU12772	5	16	2.65597	9.65682	3.63589	0.0486116	RING-H2 finger protein	6e-059
V03530	CU6745	10	33	5.31194	19.9172	3.74951	0.011773	Aspartic proteinase nepenthesin-1 precursor	8e-161
V10796	CU9499	10	33	5.31194	19.9172	3.74951	0.011773	RUS1 (ROOT UVB SENSITIVE 1)	2e-114
V08551	CU28469	5	18	2.65597	10.8639	4.09038	0.0455201	no hits found
V13722	CU12949	5	18	2.65597	10.8639	4.09038	0.0455201	Transcription factor AtMYC2	2e-197	transcription factor
V16741	CU27099	3	13	1.59358	7.84617	4.9236	0.0486116	no hits found
V18794	CU12281	3	13	1.59358	7.84617	4.9236	0.0486116	no hits found
V17093	CU3029	5	23	2.65597	13.8817	5.22659	0.0136479	putative retroelement pol polyprotein	7e-023
V07939	CU11899	3	16	1.59358	9.65682	6.05982	0.0302157	binding	7e-269
V02088	CU14353	2	11	1.06239	6.63906	6.24919	0.0486116	saccharopine dehydrogenase	6e-148
V06573	CU28467	2	11	1.06239	6.63906	6.24919	0.0486116	hypothetical protein	3e-074
V10700	CU26441	2	12	1.06239	7.24262	6.81729	0.0455201	Stromal cell-derived factor 2 precursor	8e-100
V16387	CU10406	11	80	5.84314	48.2841	8.26339	0	no hits found
V17102	CU3089	2	15	1.06239	9.05327	8.52162	0.0261603	no hits found
V09843	CU9507	17	139	9.0303	83.8936	9.29023	0	no hits found
V02746	CU27987	1	9	0.531194	5.43196	10.2259	0.0486116	BRASSINAZOLE-RESISTANT 1 protein (BZR1)	6e-096	transcription factor
V09165	CU25764	1	9	0.531194	5.43196	10.2259	0.0486116	protein phosphatase inhibitor 2 containing protein	1e-033
V16180	CU11442	1	9	0.531194	5.43196	10.2259	0.0486116	Photosystem II CP47 chlorophyll apoprotein	1e-050
V17860	CU7383	6	59	3.18717	35.6095	11.1728	0	disease resistance protein	8e-051
V05404	CU4173	1	10	0.531194	6.03551	11.3622	0.0455201	transferase, transferring glycosyl groups	8e-036
V12099	CU25276	1	10	0.531194	6.03551	11.3622	0.0455201	Protein AFR	4e-085
V14424	CU17054	1	10	0.531194	6.03551	11.3622	0.0455201	Poly(rC)-binding protein	4e-117
V18621	CU11334	1	10	0.531194	6.03551	11.3622	0.0455201	X-Pro dipeptidase-like protein	1e-042
V10595	CU3632	2	22	1.06239	13.2781	12.4984	0.0010422	disease resistance protein	4e-012
V14159	CU3485	1	12	0.531194	7.24262	13.6346	0.0261603	gtpase activating protein	3e-102
V16649	CU27555	1	12	0.531194	7.24262	13.6346	0.0261603	putative AP endonuclease/reverse transcriptase	6e-018
V17063	CU11105	1	12	0.531194	7.24262	13.6346	0.0261603	hypothetical protein	1e-008
V00190	CU28365	0	5	0	3.01776	---	0.0486116	adenosylhomocysteinase	1e-245
V00704	CU28249	0	5	0	3.01776	---	0.0486116	protein binding protein	2e-035
V00840	CU14509	0	5	0	3.01776	---	0.0486116	no hits found
V01081	CU12553	0	5	0	3.01776	---	0.0486116	no hits found
V01098	CU21050	0	6	0	3.62131	---	0.0455201	beta-galactosidase	1e-297
V01535	CU12876	0	5	0	3.01776	---	0.0486116	calcium-dependent protein kinase	5e-201	protein kinase
V01991	CU4764	0	5	0	3.01776	---	0.0486116	hypothetical protein	1e-060
V02625	CU6286	0	5	0	3.01776	---	0.0486116	no hits found
V02979	CU19109	0	5	0	3.01776	---	0.0486116	no hits found
V03093	CU25942	0	5	0	3.01776	---	0.0486116	guanosine-3',5'-bis(diphosphate) 3'-pyrophosphohydrolase	3e-197
V03876	CU27077	0	5	0	3.01776	---	0.0486116	hypothetical protein	1e-014
V04026	CU26187	0	5	0	3.01776	---	0.0486116	AMP-activated protein kinase, gamma regulatory subunit	2e-177	protein kinase
V05145	CU12531	0	5	0	3.01776	---	0.0486116	Ubiquitin carboxyl-terminal hydrolase	2e-203
V05241	CU67676	0	5	0	3.01776	---	0.0486116	retinoid-inducible serine carboxypeptidase	2e-159
V05243	CU19210	0	6	0	3.62131	---	0.0455201	conserved hypothetical protein	3e-146
V05342	CU28290	0	6	0	3.62131	---	0.0455201	myo inositol monophosphatase	4e-054
V05483	CU13780	0	10	0	6.03551	---	0.0132279	CYCB3;1 (cyclin b3;1); cyclin-dependent protein kinase	7e-115	protein kinase
V05934	CU27977	0	6	0	3.62131	---	0.0455201	disease resistance protein	1e-084
V06450	CU23236	0	5	0	3.01776	---	0.0486116	DEM2	8e-255
V06774	CU12999	0	5	0	3.01776	---	0.0486116	NAC domain protein	9e-117	transcription factor
V06843	CU29140	0	6	0	3.62131	---	0.0455201	f-box family protein	7e-108
V07193	CU15805	0	5	0	3.01776	---	0.0486116	Protein bem46	2e-150
V07426	CU3947	0	9	0	5.43196	---	0.0223767	lsm1	2e-051
V07565	CU60406	0	5	0	3.01776	---	0.0486116	SRFR1 (SUPPRESSOR OF RPS4-RLD 1); protein complex scaffold	0.0
V08324	CU28799	0	5	0	3.01776	---	0.0486116	PIMP1 protein	4e-010
V08419	CU6300	0	5	0	3.01776	---	0.0486116	protein phosphatase 2c	2e-109
V08490	CU19852	0	5	0	3.01776	---	0.0486116	Lipase	2e-154
V08517	CU25311	0	5	0	3.01776	---	0.0486116	early flowering 3	1e-085
V08861	CU14917	0	6	0	3.62131	---	0.0455201	GDSL-motif lipase/hydrolase family protein	4e-087
V09017	CU25371	0	7	0	4.22486	---	0.0391172	exostosin family protein	2e-130
V09094	CU26123	0	6	0	3.62131	---	0.0455201	Translational activator GCN1	0.0
V09111	CU28343	0	5	0	3.01776	---	0.0486116	Grx_S14 - glutaredoxin subgroup II	5e-048
V09259	CU14578	0	6	0	3.62131	---	0.0455201	OR	9e-103
V09581	CU3098	0	6	0	3.62131	---	0.0455201	hypothetical protein	1e-019
V09689	CU3914	0	8	0	4.82841	---	0.0261603	catalytic	2e-137
V10772	CU17436	0	6	0	3.62131	---	0.0455201	Rop guanine nucleotide exchange factor	1e-188
V10889	CU24275	0	5	0	3.01776	---	0.0486116	aminopeptidase	4e-011
V10890	CU12926	0	5	0	3.01776	---	0.0486116	diphosphoinositol polyphosphate phosphohydrolase	2e-074
V11103	CU28022	0	6	0	3.62131	---	0.0455201	RING-H2 finger protein ATL5M precursor	1e-028
V11120	CU23835	0	11	0	6.63906	---	0.0109183	nucleic acid binding protein	5e-102
V11135	CU30280	0	6	0	3.62131	---	0.0455201	hypothetical protein	1e-014
V11215	CU14517	0	8	0	4.82841	---	0.0261603	UDP-glucose glucosyltransferase	6e-115
V11384	CU22380	0	5	0	3.01776	---	0.0486116	hypothetical protein	3e-078
V11561	CU28925	0	5	0	3.01776	---	0.0486116	Na(+)/H(+) antiporter	4e-199
V11673	CU23681	0	5	0	3.01776	---	0.0486116	zinc finger (GATA type) family protein, C2C2-GATA	2e-043	transcription factor
V12135	CU23408	0	8	0	4.82841	---	0.0261603	Auxin-induced protein 6B	4e-045
V12221	CU5928	0	5	0	3.01776	---	0.0486116	sphingosine kinase	2e-303
V12369	CU59534	0	5	0	3.01776	---	0.0486116	mutt domain protein	4e-087
V12439	CU13130	0	5	0	3.01776	---	0.0486116	Ubiquitin carboxyl-terminal hydrolase	4e-101
V12957	CU18026	0	5	0	3.01776	---	0.0486116	tau class glutathione transferase GSTU45	1e-062
V13147	CU19092	0	5	0	3.01776	---	0.0486116	nucleic acid binding protein	8e-082
V13258	CU26574	0	5	0	3.01776	---	0.0486116	general negative transcription regulator-like	4e-120
V13437	CU23717	0	12	0	7.24262	---	0.00579	Ser/Thr protein kinase	1e-106	protein kinase
V13733	CU16632	0	5	0	3.01776	---	0.0486116	hypothetical protein	8e-138
V13980	CU3495	0	6	0	3.62131	---	0.0455201	BRASSINOSTEROID INSENSITIVE 1-associated receptor kinase 1	1e-231	protein kinase
V14317	CU24401	0	5	0	3.01776	---	0.0486116	no hits found
V14897	CU17294	0	6	0	3.62131	---	0.0455201	conserved hypothetical protein	3e-025
V15025	CU14635	0	5	0	3.01776	---	0.0486116	serine/threonine-protein kinase BRI1	0.0	protein kinase
V15091	CU29035	0	6	0	3.62131	---	0.0455201	IAA29 (INDOLE-3-ACETIC ACID INDUCIBLE 29); transcription factor	5e-011	transcription factor
V15124	CU79956	0	5	0	3.01776	---	0.0486116	AP-1 complex subunit gamma-2	8e-254
V16088	CU14151	0	5	0	3.01776	---	0.0486116	no hits found
V16242	CU14823	0	5	0	3.01776	---	0.0486116	tubulin-specific chaperone E	5e-034
V16275	CU6391	0	6	0	3.62131	---	0.0455201	histidine phosphotransfer protein	6e-061
V16444	CU6128	0	6	0	3.62131	---	0.0455201	Cysteine string protein	1e-131
V16709	CU21300	0	5	0	3.01776	---	0.0486116	no hits found
V16842	CU19975	0	5	0	3.01776	---	0.0486116	no hits found
V18386	CU10356	0	5	0	3.01776	---	0.0486116	multidrug resistance-associated protein 2, 6 (mrp2, 6), abc-transoprter	7e-033
V18443	CU10626	0	8	0	4.82841	---	0.0261603	no hits found
V18880	CU12791	0	5	0	3.01776	---	0.0486116	Aspartic proteinase nepenthesin-1 precursor	5e-027
V19098	CU14306	0	5	0	3.01776	---	0.0486116	no hits found
V19231	CU15206	0	6	0	3.62131	---	0.0455201	no hits found
V20825	CU23758	0	6	0	3.62131	---	0.0455201	no hits found
V20838	CU23888	0	5	0	3.01776	---	0.0486116	no hits found
V20859	CU24023	0	5	0	3.01776	---	0.0486116	no hits found
V20928	CU24590	0	6	0	3.62131	---	0.0455201	no hits found
V21176	CU25829	0	5	0	3.01776	---	0.0486116	cuticular protein
V21537	CU27957	0	5	0	3.01776	---	0.0486116	no hits found
V21612	CU28414	0	7	0	4.22486	---	0.0391172	no hits found
V21678	CU28805	0	6	0	3.62131	---	0.0455201	no hits found
V21758	CU29329	0	5	0	3.01776	---	0.0486116	no hits found
V21778	CU29455	0	5	0	3.01776	---	0.0486116	no hits found
V21782	CU29489	0	6	0	3.62131	---	0.0455201	no hits found
V21924	CU30461	0	6	0	3.62131	---	0.0455201	no hits found
V17574	CU5877	0	8	0	4.82841	---	0.0261603	no hits found
V18303	CU9869	0	7	0	4.22486	---	0.0391172	no hits found
	normalized EST count*: raw EST counts were normalized to reads per 100,000
