# Supplementary material for: Transcriptome sequencing and comparative analysis of cucumber flowers with different sex types
Source: BMC Genomics. 2010 Jun 17;11:384. doi: 10.1186/1471-2164-11-384 (PMC2897810; doi:10.1186/1471-2164-11-384)
Supplement: Additional file 3 — Cucumber SSRs. The table provides the list of SSRs identified from cucumber ESTs, their motif sequences and surrounding primer pair information. [file 1471-2164-11-384-S3.XLS]

## Sheet: SSR
unigene ID	SSR motif	No. motif	size	start	end	primer pair #1									primer pair #2									primer pair #3
						forward	Tm	size	reverse	Tm	size	product size	start	end	forward	Tm	size	reverse	Tm	size	product size	start	end	forward	Tm	size	reverse	Tm	size	product size	start	end
CU10031	(TA)8	1	16	26	41
CU10037	(CAG)5	1	15	10	24
CU10048	(ACA)6	1	18	43	60	CTTACCCAGAAGCAACGGAA	60.241	20	TCCATGGTTCCACCATACCT	60.05	20	251	19	269	CTTACCCAGAAGCAACGGAA	60.241	20	TTCTCCACCGCTTTATCACC	60.074	20	213	19	231	CTTACCCAGAAGCAACGGAA	60.241	20	TATCACCGAGAAATCCCGAC	59.894	20	200	19	218
CU10066	(ATT)5	1	15	558	572	GAAAGACTGACACTTGCGGG	60.833	20	GGTCAGCTAGATCTTTGTCGTATC	58.503	24	222	396	617	GAATTCTGTCCAAGTCCCCC	60.693	20	TCAGCTAGATCTTTGTCGTATCAA	58.237	24	280	336	615	CGGGTTTGGTGGTCTCTTT	59.951	19	GGTCAGCTAGATCTTTGTCGTATC	58.503	24	246	372	617
CU10087	(GA)7	1	14	827	840
CU10092	(TCTCA)5	1	25	781	805	ATTGGCCCGAAGTAGGTCTT	59.962	20	AATGATGCACGAACAAACCA	59.972	20	240	604	843	CCCGAAGTAGGTCTTGTTGC	59.734	20	ACAAACCATACATCCTGGGC	59.676	20	223	609	831	AACGCCTCATTCTTCTCGTC	59.434	20	AATGATGCACGAACAAACCA	59.972	20	111	733	843
CU10111	(AAG)5	1	15	810	824	AAGAGGATGGTGTGGCAAAG	60.111	20	GTGACTCACAGTCGCAGTCG	60.685	20	120	761	880	GTGTCCAGGGTTTGTATCGG	60.232	20	GTGACTCACAGTCGCAGTCG	60.685	20	178	703	880	GTGTCCAGGGTTTGTATCGG	60.232	20	CAGTCGCACTCCACCCTTAC	60.711	20	158	703	860
CU10144	(GA)7	1	14	11	24
CU10146	(GAGG)7	1	28	342	369	AACCTAGTTGCGGTTGTTGC	60.176	20	TGATTTCTCTGCAGTGGCTG	60.136	20	257	146	402	GCGGTTGTTGCAAATATTGA	59.567	20	TGATTTCTCTGCAGTGGCTG	60.136	20	248	155	402	TAGTTGCGGTTGTTGCAAAT	59.23	20	TGATTTCTCTGCAGTGGCTG	60.136	20	253	150	402
CU10156	(TCC)5	1	15	116	130	TAATTTTCCCATCCGCCATA	60.11	20	CCACAGAAAGGAGAGCCAAG	59.982	20	190	19	208	TAATTTTCCCATCCGCCATA	60.11	20	CACAGAAAGGAGAGCCAAGG	59.982	20	189	19	207	TAATTTTCCCATCCGCCATA	60.11	20	CGCCCTGTCTTGGTCTATGT	60.134	20	224	19	242
CU10176	(TGA)5tgttgctgt(TGC)5	2	39	44	82	TTGTTTCTTTTCGGGTTTGG	59.947	20	AGAGTCAAAGGGGTTTTCCC	59.415	20	140	5	144	TCTTTTCGGGTTTGGTTCTG	60.081	20	AGAGTCAAAGGGGTTTTCCC	59.415	20	135	10	144	CTTTTCGGGTTTGGTTCTGA	60.081	20	AGAGTCAAAGGGGTTTTCCC	59.415	20	134	11	144
CU10176	(CA)6	1	12	227	238	GGGAAAACCCCTTTGACTCT	59.415	20	GGATGTAGGGGAAGAAAGGC	59.903	20	270	125	394	GGGAAAACCCCTTTGACTCT	59.415	20	GGGATGTAGGGGAAGAAAGG	59.761	20	271	125	395	GGGAAAACCCCTTTGACTCT	59.415	20	CATGGGATGTAGGGGAAGAA	59.744	20	274	125	398
CU10194	(TTC)6	1	18	88	105	TCTCACACCCCCTTCAGAGT	59.682	20	TGTGTTCTCTTCATGTGCCC	59.682	20	273	21	293	TTCAGAGTTGGGGCTTCTTG	60.366	20	GGGAAAAAGGGGTGTGTGTA	59.688	20	111	33	143	TTCAGAGTTGGGGCTTCTTG	60.366	20	TGTGTTCTCTTCATGTGCCC	59.682	20	261	33	293
CU10206	(AGG)5	1	15	162	176	ACAAACCCCATCATTCCAAA	60.029	20	TGCATCCTGTTAACCCACAA	59.964	20	177	92	268	ATTCCAAAAGCAAAAGCGAA	59.832	20	TGCATCCTGTTAACCCACAA	59.964	20	165	104	268	ACAGCACAAACCCCATCATT	60.24	20	TGCATCCTGTTAACCCACAA	59.964	20	182	87	268
CU10228	(ATT)5	1	15	1215	1229	ATCCAATGAACCTCAGCACC	59.934	20	CCCCCACATCACAAGAAAAC	60.21	20	262	1139	1400	ATCCAATGAACCTCAGCACC	59.934	20	ACCCCCACATCACAAGAAAA	60.21	20	263	1139	1401	TGGCTATGGACTCAAGGACC	60.073	20	CCCCCACATCACAAGAAAAC	60.21	20	238	1163	1400
CU10234	(AAG)7	1	21	1672	1692
CU10240	(AGA)7	1	21	1106	1126	AAAAGGGGCGCAAAATTAAG	60.421	20	TGTCATTCCCAAAGCCTACA	59.123	20	194	981	1174	TGAAAGGGGAAATTGGAGAA	59.476	20	TGTCATTCCCAAAGCCTACA	59.123	20	156	1019	1174	TTGAAAGGGGAAATTGGAGA	59.476	20	TGTCATTCCCAAAGCCTACA	59.123	20	157	1018	1174
CU10270	(TA)6	1	12	182	193	TGGAAAGAATCTCAGCTTGC	58.173	20	ACACGACTTATTCTTGGGCG	60.132	20	229	109	337	TGGAAAGAATCTCAGCTTGC	58.173	20	GCTGCATACTGGGAAAGAGG	59.836	20	197	109	305	GATGGAAAGAATCTCAGCTTGC	60.348	22	ACACGACTTATTCTTGGGCG	60.132	20	231	107	337
CU10271	(TGG)5	1	15	916	930	CTTGGGGTGGTTCTTCTTCA	60.081	20	TGTTGAAAGCCCAACAACAA	60.127	20	259	854	1112	TGGGGTGGTTCTTCTTCATT	59.381	20	TGTTGAAAGCCCAACAACAA	60.127	20	257	856	1112	TTGGGGTGGTTCTTCTTCAT	59.381	20	TGTTGAAAGCCCAACAACAA	60.127	20	258	855	1112
CU10275	(GAA)7	1	21	684	704
CU10297	(TCT)5	1	15	283	297	AATATTGCACCCCACCACTC	59.676	20	GGGAATTGAAAGGAAGGGAA	60.237	20	152	218	369	TATTGCACCCCACCACTCTT	60.375	20	GGGAATTGAAAGGAAGGGAA	60.237	20	150	220	369	TGTCCCAACAAAAGCTGAGA	59.415	20	GAAGAGAAAGAGAGGGCGGT	59.957	20	164	189	352
CU10322	(GA)9	1	18	233	250	CCAAACAGATCGACGCATAA	59.688	20	TTGCTCTGTTTTGTCCATTCC	60.103	21	122	158	279	CCAAACAGATCGACGCATAA	59.688	20	GGAGTTGATGGGTAAGGGAA	58.836	20	229	158	386	CCAAACAGATCGACGCATAA	59.688	20	GGAGTTGATGGGTAAGGGAAA	60.173	21	229	158	386
CU10328	(CAG)6	1	18	394	411	CTTGACGTTTCTCCAGTTTGC	59.906	21	TGCAGCATCTGCTAAGAAGG	59.322	20	280	342	621	TTGACGTTTCTCCAGTTTGC	58.9	20	TGCAGCATCTGCTAAGAAGG	59.322	20	279	343	621	CCCTCTTGACGTTTCTCCAG	59.837	20	GCATCTGCTAAGAAGGACGAG	59.232	21	280	338	617
CU10329	(TGC)6	1	18	110	127	TGCAGCATCTGCTAAGAAGG	59.322	20	ACGTTTTCTTCCAGTTTGCG	60.284	20	102	76	177	CGCCATTCAAGCAATGGTAT	60.857	20	ACGTTTTCTTCCAGTTTGCG	60.284	20	164	14	177	TGCAGCATCTGCTAAGAAGG	59.322	20	GTTTTCTTCCAGTTTGCGCT	59.499	20	100	76	175
CU10330	(CAG)6	1	18	93	110	CGTTTACTCCAGTTTGCGCT	60.44	20	TGCAGCATCTGCTAAGAAGG	59.322	20	100	45	144	CGTTTACTCCAGTTTGCGCT	60.44	20	CTGCAGCATCTGCTAAGAAGG	60.298	21	101	45	145	GACGTTTACTCCAGTTTGCG	58.432	20	TGCAGCATCTGCTAAGAAGG	59.322	20	102	43	144
CU10331	(CAG)6	1	18	783	800	CGACCCTCTTGACGTTTCTC	59.844	20	TGAAGAGTGCCGTTGTTCAG	60.025	20	202	724	925	CCCTCTTGACGTTTCTCCAG	59.837	20	TGAAGAGTGCCGTTGTTCAG	60.025	20	199	727	925	ACCCTCTTGACGTTTCTCCA	59.697	20	TGAAGAGTGCCGTTGTTCAG	60.025	20	200	726	925
CU10338	(TA)9	1	18	286	303	CCAGAAGAACCCCAAAACAA	59.942	20	TTGCATCAGGTTGGAATCAA	60.049	20	157	256	412	CCAGAAGAACCCCAAAACAA	59.942	20	ACAGGGAATCAAGGGGAGAT	59.755	20	244	256	499	CCAGAAGAACCCCAAAACAA	59.942	20	CAGGGAATCAAGGGGAGATT	60.264	20	243	256	498
CU10345	(TTTC)5	1	20	103	122	CATTCGACCTCTCTTCCCAC	59.655	20	AGCGAGCTTCAAGGAATGAA	60.096	20	169	40	208	ACATTCGACCTCTCTTCCCA	59.655	20	AGCGAGCTTCAAGGAATGAA	60.096	20	170	39	208	CACATTCGACCTCTCTTCCC	59.655	20	AGCGAGCTTCAAGGAATGAA	60.096	20	171	38	208
CU10391	(GTG)5aaggaaaaaggggttaattcctaattatacggattctgacatatttcatgtattctaaccattttttctaatatatcattttttcctataaaa(AT)6	2	120	569	688
CU10402	(CTT)5	1	15	140	154	ACGCGGCTCAATTTTTACAC	60.138	20	TACCACGAACAACAAACGGA	60.004	20	260	32	291	ACGCGGCTCAATTTTTACAC	60.138	20	GCGAGTGCAGGAAGCATAAT	60.382	20	216	32	247	CAACGCGGCTCAATTTTTAC	60.619	20	TACCACGAACAACAAACGGA	60.004	20	262	30	291
CU10419	(CTT)5	1	15	32	46
CU10437	(TC)7	1	14	37	50	TCTCTCTGTTCTCTCTCTCTTTCCA	60.299	25	TCCAAACACCTTCACCATGA	59.935	20	194	9	202	CTCTCTGTTCTCTCTCTCTTTCCA	58.556	24	TCCAAACACCTTCACCATGA	59.935	20	193	10	202	TCTCTGTTCTCTCTCTCTTTCCA	57.536	23	TCCAAACACCTTCACCATGA	59.935	20	192	11	202
CU10441	(GAA)5	1	15	704	718	GAGGGGTTTTGAAGGTCACA	59.943	20	GGCGACACAGAAAGGAAGAA	60.375	20	235	659	893	GAAGGTCACACTTGCCCTGT	60.159	20	GGCGACACAGAAAGGAAGAA	60.375	20	225	669	893	GAGGGGTTTTGAAGGTCACA	59.943	20	GCTGGGCTCCAGTACAACTT	59.357	20	112	659	770
CU10477	(CT)10	1	20	816	835
CU10480	(AG)8	1	16	899	914	AGAACGAGCACGTTTTGAGC	60.581	20	CGATCTTTGTCATCCGACCT	60.073	20	257	802	1058	AGAACGAGCACGTTTTGAGC	60.581	20	CTTGCATGGCAGGTCAACTA	59.864	20	220	802	1021	AGAACGAGCACGTTTTGAGC	60.581	20	TTGCATGGCAGGTCAACTAC	59.722	20	219	802	1020
CU10501	(AG)6	1	12	270	281	AAGTCTCCATCCCCACCTTC	60.314	20	CCTCATCTGCTCACGTCAAA	59.984	20	269	201	469	AAGTCTCCATCCCCACCTTC	60.314	20	TCATCTGCTCACGTCAAACC	59.837	20	267	201	467	AAGTCTCCATCCCCACCTTC	60.314	20	AGGAAGCCTCATCTGCTCAC	59.56	20	275	201	475
CU10520	(AT)6	1	12	16	27
CU10523	(CAC)5	1	15	175	189	ATCAAACATGGCTAGGGCAC	59.962	20	ATCATCATCCTCCTGATCGC	60.002	20	280	111	390	ATCAAACATGGCTAGGGCAC	59.962	20	TTGAGACGGAGCACTAGGGT	59.867	20	141	111	251	ATCAAACATGGCTAGGGCAC	59.962	20	ACTAGGGTTTCAGGGGGTTG	60.218	20	129	111	239
CU10523	(ATC)9	1	27	393	419	ACCCTAGTGCTCCGTCTCAA	59.867	20	CAGAAGAACAAGGGTTCCCA	60.081	20	214	232	445	AACCCTAGTGCTCCGTCTCA	59.867	20	CAGAAGAACAAGGGTTCCCA	60.081	20	215	231	445	AAGGTACCGTCGACAACGAG	60.171	20	CAGAAGAACAAGGGTTCCCA	60.081	20	165	281	445
CU10540	(TTA)5	1	15	730	744	GACAAATCGGATTCAAGGGA	59.871	20	GGGTGGAGGTTGAAAGGATT	60.169	20	187	638	824	GATTACGTGGCATTTGGGTC	60.199	20	GGGTGGAGGTTGAAAGGATT	60.169	20	228	597	824	TCAATTCTGGTTGTGGCTGA	60.24	20	GGGTGGAGGTTGAAAGGATT	60.169	20	246	579	824
CU10560	(GTT)7	1	21	55	75	TTGTCCAGACATTTTGGTGG	59.389	20	CCACTTTGGTTGGTTGATCC	60.21	20	135	9	143	TTGTCCAGACATTTTGGTGG	59.389	20	TGGTTGATCCTCACGCTGTA	60.263	20	125	9	133	TTGTCCAGACATTTTGGTGG	59.389	20	GCTACAATGACAAGCCCCTC	59.7	20	177	9	185
CU10561	(GTT)7	1	21	839	859	TTTGCAGCACATCTCTGACC	59.992	20	GCTACAATGACAAGCCCCTC	59.7	20	245	759	1003	TTTGCAGCACATCTCTGACC	59.992	20	CTACAATGACAAGCCCCTCC	59.55	20	244	759	1002	ACAATGTGACAGGGAAAGGG	59.82	20	GCTACAATGACAAGCCCCTC	59.7	20	279	725	1003
CU10572	(AAG)5	1	15	125	139	CATTTCGTTGATTCCAGTGC	59.127	20	CATGATGAACTTAGCAAATCCG	59.609	22	119	59	177	CCATTTCGTTGATTCCAGTG	58.973	20	CATGATGAACTTAGCAAATCCG	59.609	22	120	58	177	CATTTCGTTGATTCCAGTGCT	60.125	21	CATGATGAACTTAGCAAATCCG	59.609	22	119	59	177
CU10574	(TTC)9	1	27	141	167	CATTTTCGGCAGTGAATCCT	60.074	20	TTCGTTGATTCCAGTGCTCA	60.39	20	210	13	222	CATTTTCGGCAGTGAATCCT	60.074	20	CGTTGATTCCAGTGCTCAAG	59.44	20	208	13	220	CATTTTCGGCAGTGAATCCT	60.074	20	GATTCCAGTGCTCAAGCAGA	59.116	20	204	13	216
CU10576	(TTC)9	1	27	966	992	GGAGTGCCGATCAATGAGAT	60.042	20	TTCGTTGATTCCAGTGCTCA	60.39	20	259	789	1047	GGAGTGCCGATCAATGAGAT	60.042	20	TCGTTGATTCCAGTGCTCAA	60.39	20	258	789	1046	ATTGAACATCGAGACGGGAG	60.073	20	TTCGTTGATTCCAGTGCTCA	60.39	20	275	773	1047
CU10584	(TC)8	1	16	109	124	AGCAGCACAAAAGCACTTCA	59.788	20	GATCACCTTGCTGACCCAGT	60.12	20	207	12	218	AGCAGCACAAAAGCACTTCA	59.788	20	AACAATGCTTGGCCTATGCT	59.736	20	181	12	192	AGCAGCACAAAAGCACTTCA	59.788	20	CACCTTGCTGACCCAGTTCT	60.298	20	204	12	215
CU10589	(TC)7	1	14	111	124	TGTTTTCTTTTGGCAGCACA	60.415	20	TGACCCAGTCAACAAACCAA	59.976	20	210	5	214	TCTGTTTTCTTTTGGCAGCA	59.585	20	TGACCCAGTCAACAAACCAA	59.976	20	212	3	214	CACCGGTTCACCACAAATAA	59.293	20	TGACCCAGTCAACAAACCAA	59.976	20	154	61	214
CU10600	(TC)8	1	16	192	207	AGCAGCACAAAAGCACTTCA	59.788	20	ATTTTGGCTGATCACCTTGC	60.081	20	213	97	309	AGCAGCACAAAAGCACTTCA	59.788	20	GATCACCTTGCTGACCCAGT	60.12	20	204	97	300	AGCAGCACAAAAGCACTTCA	59.788	20	ATCACCTTGCTGACCCAGTC	60.12	20	203	97	299
CU10601	(AG)8	1	16	81	96	ACAATGCTTGGGCCTTATTG	59.96	20	GAGGTCACGAAAATGGGAGA	60.05	20	249	13	261	CAACAATGCTTGGGCCTTAT	59.96	20	GAGGTCACGAAAATGGGAGA	60.05	20	251	11	261	ACAATGCTTGGGCCTTATTG	59.96	20	GGTGTTGTTGAGGCAGAGGT	60.159	20	264	13	276
CU10601	(CT)11	1	22	703	724	TGGATTGAAGCATCGAACAG	59.799	20	CGAACGTTTTAGCCCAACAT	59.996	20	218	648	865	TGGATTGAAGCATCGAACAG	59.799	20	TCCTGACGCAGAGGAAGTTT	59.989	20	246	648	893	TGGATTGAAGCATCGAACAG	59.799	20	AAGTTTGAATTTGGCGAACG	60.11	20	232	648	879
CU10603	(TC)8	1	16	115	130	CACCGGTTCACCACAAATAA	59.293	20	AATTTGGCTGATCACCTTGC	60.081	20	163	65	227	CACCGGTTCACCACAAATAA	59.293	20	ATCACCTTGCTGACCCAGTC	60.12	20	153	65	217	CACCGGTTCACCACAAATAA	59.293	20	GCTTGGGCCTATGCTACAAA	60.23	20	124	65	188
CU10604	(TC)8	1	16	115	130	CGTCAGCACAAAAGCACTTC	59.64	20	AATTTGGCTGATCACCTTGC	60.081	20	209	19	227	CGTCAGCACAAAAGCACTTC	59.64	20	GATCACCTTGCTGACCCAGT	60.12	20	200	19	218	CGTCAGCACAAAAGCACTTC	59.64	20	ATCACCTTGCTGACCCAGTC	60.12	20	199	19	217
CU10614	(TC)6	1	12	180	191
CU10643	(TTC)14	1	42	212	253	CATTCTCCTCCACCATGCTT	60.073	20	TGGACAAAAAGTTTTACCCAAT	57.605	22	116	186	301	CATTCTCCTCCACCATGCTT	60.073	20	TGGACAAAAAGTTTTACCCAATTC	60.454	24	116	186	301	TGCACTGGGATGAAGTTTGA	60.24	20	TGGACAAAAAGTTTTACCCAAT	57.605	22	262	40	301
CU10645	(TCT)17	1	51	84	134	AGTGGCATTGAGATTGAGGG	60.073	20	GAAGGCAAAGGCAAATTCAG	59.823	20	222	41	262	AGTGGCATTGAGATTGAGGG	60.073	20	AGAAGGCAAAGGCAAATTCA	59.823	20	223	41	263	AGTGGCATTGAGATTGAGGG	60.073	20	AATCCGGGTAGTGAAAAGGG	60.18	20	244	41	284
CU10646	(GAA)6gatggtgatggtggc(GAT)5(GAA)13	3	87	345	431	TCTTTCAAATGTGGGTCACG	59.541	20	TCTTTCTACCTTCACAAAACACCA	60.069	24	160	303	462	TCTTTCAAATGTGGGTCACG	59.541	20	CTTTCTACCTTCACAAAACACCA	58.35	23	159	303	461	TCTTTCAAATGTGGGTCACG	59.541	20	TTTCTACCTTCACAAAACACCA	57.339	22	158	303	460
CU10647	(TCT)23	1	69	114	182	TTCTCAAGAGGCCGTTCTGT	59.989	20	GTGTGACCGTCATGGTTGAG	60.005	20	223	39	261	TTCTCAAGAGGCCGTTCTGT	59.989	20	GCACCGAACAGTTGCAGTTA	59.911	20	204	39	242	TTTCATTCTCAAGAGGCCGT	59.813	20	GTGTGACCGTCATGGTTGAG	60.005	20	228	34	261
CU10647	(AT)20	1	40	2627	2666	AGGTGGGTACGGACTTTGTG	59.884	20	ATTTAAATTTATGGCCCCCG	59.881	20	268	2461	2728	AGGTGGGTACGGACTTTGTG	59.884	20	CGCCGTAAACACTCAATCCT	60.132	20	250	2461	2710	GGTGGGTACGGACTTTGTGT	59.745	20	ATTTAAATTTATGGCCCCCG	59.881	20	267	2462	2728
CU10648	(TTC)6	1	18	35	52	GGACACAACTGCTTTACAAATTATAG	57.643	26	AGTTGGAGAGGGAGACGACA	59.835	20	214	0	213	GGACACAACTGCTTTACAAATTATAG	57.643	26	AAGGAAATGGGTGTGGTTCA	60.21	20	135	0	134	GGACACAACTGCTTTACAAATTATAG	57.643	26	GGAGTTGGGGGTGAGGTAGT	60.23	20	252	0	251
CU10649	(GAA)8	1	24	275	298	AACGCAGGTTAGGTGTTGCT	59.803	20	AAAGCCAAAAGAACCCAACA	59.587	20	244	173	416	GGGGAAGAGGAAGAGGAAGA	59.749	20	AAAGCCAAAAGAACCCAACA	59.587	20	191	226	416	AACGCAGGTTAGGTGTTGCT	59.803	20	ACCCATTCCATTCCAAACAC	59.508	20	205	173	377
CU10650	(TCT)10	1	30	76	105	AACACAAATGTCTGCATGGC	59.577	20	TGAATGTTGAAGAAAATGTGGG	59.839	22	183	6	188	AACACAAATGTCTGCATGGC	59.577	20	TGTTGAAGAAAATGTGGGAAAA	59.469	22	179	6	184	CAAACACAAATGTCTGCATGG	60.019	21	TGAATGTTGAAGAAAATGTGGG	59.839	22	185	4	188
CU10651	(CTT)11	1	33	116	148	AACTTAATTTTCTCAATTGGACTACG	58.411	26	CACAATTTCCTCCGCTGTTT	60.11	20	203	87	289	CAACTTAATTTTCTCAATTGGACTACG	60.6	27	CACAATTTCCTCCGCTGTTT	60.11	20	204	86	289	AACTTAATTTTCTCAATTGGACTACG	58.411	26	TCCGCTGTTTCTACGGAGTT	59.875	20	193	87	279
CU10652	(GAA)15	1	45	245	289	CAGAGGAAGGTGTTTTGGGA	60.081	20	GGAGAACAATAAAACTTTCAAGGAA	59.158	25	178	149	326	TTGGGATGTAGATGTCCGGT	60.195	20	GGAGAACAATAAAACTTTCAAGGAA	59.158	25	164	163	326	CAGAGGAAGGTGTTTTGGGA	60.081	20	GGAGAACAATAAAACTTTCAAGGA	57.969	24	178	149	326
CU10653	(CGT)5	1	15	462	476	GCCACCACAGCAAGTACAGA	59.905	20	ATGAGTCCGATCAAGAACCG	60.073	20	134	383	516	AAGCTCTTCAGCTGTCTCCG	59.891	20	ATGAGTCCGATCAAGAACCG	60.073	20	100	417	516	GCCACCACAGCAAGTACAGA	59.905	20	TTGAAGGGACCTCAATCCAC	59.903	20	158	383	540
CU10653	(AGA)10	1	30	749	778	ATGAGGAAAAAGGGGGAATG	60.124	20	TGCCCACAACGTACAATCAC	60.436	20	231	603	833	ATGAGGAAAAAGGGGGAATG	60.124	20	TTTGCCCACAACGTACAATC	59.444	20	233	603	835	GGGTTTTGCAAGAGGATTTG	59.546	20	TGCCCACAACGTACAATCAC	60.436	20	113	721	833
CU10654	(TCT)10	1	30	54	83	GAACTCCCAAGGGTGTAATGA	58.898	21	ATTTCTGTGCGGTGTTTTCC	59.978	20	184	0	183	GAACTCCCAAGGGTGTAATGA	58.898	21	GGATTTCTGTGCGGTGTTTT	59.978	20	186	0	185	GAACTCCCAAGGGTGTAATGA	58.898	21	GAAATGGATTTCTGTGCGGT	59.939	20	191	0	190
CU10655	(AAG)8	1	24	66	89	CCCACAAACAACAACACCAA	60.292	20	GCAGAGAACCGTCAATTCGT	60.263	20	197	22	218	CCCACAAACAACAACACCAA	60.292	20	TCCTTAGTCGAAGTGGCAGG	60.388	20	277	22	298	CCCACAAACAACAACACCAA	60.292	20	GATCTGGATCTTCCCACGAG	59.612	20	104	22	125
CU10657	(GAA)8ggggattgcagtaatggggagg(GAA)9agggagagtgacaggaaaacaaggccatgtgattccagcactctctattcttgctctctctttcta(TC)8	3	155	27	181
CU10658	(AGA)7aag(AGA)5	2	39	111	149
CU10659	(TCT)6	1	18	42	59	GGACCCTAATTGAGCCTCCT	59.536	20	CAATGGCAGGACAGAAACAA	59.691	20	245	0	244	GGACCCTAATTGAGCCTCCT	59.536	20	AATTCCAATGGCAGGACAGA	60.461	20	250	0	249	GGACCCTAATTGAGCCTCCT	59.536	20	ATTCCAATGGCAGGACAGAA	60.461	20	249	0	248
CU10659	(TTC)10	1	30	184	213	ATCGCCATGGATTTCATCTC	59.861	20	CAATGGCAGGACAGAAACAA	59.691	20	158	87	244	CTTCAGCCTGCGGTTATCAT	60.235	20	CAATGGCAGGACAGAAACAA	59.691	20	188	57	244	ATCGCCATGGATTTCATCTC	59.861	20	AATTCCAATGGCAGGACAGA	60.461	20	163	87	249
CU10661	(GAA)17	1	51	223	273	GATTAGCTAACACGCCGTCC	59.736	20	GGGGGAGACAATCAAACAAA	59.767	20	246	79	324	CTAACACGCCGTCCAGACTT	60.312	20	GGGGGAGACAATCAAACAAA	59.767	20	240	85	324	ATTAGCTAACACGCCGTCCA	60.658	20	GGGGGAGACAATCAAACAAA	59.767	20	245	80	324
CU10662	(GAA)8	1	24	59	82	GCGGATGAGTGGGTTAAGAA	60.074	20	CTTTATCAGGCCAAGCGTTC	59.845	20	136	26	161	GAGGAAGTGACGAGTACGGC	59.874	20	CTTTATCAGGCCAAGCGTTC	59.845	20	157	5	161	GGAGGAAGTGACGAGTACGG	59.721	20	CTTTATCAGGCCAAGCGTTC	59.845	20	158	4	161
CU10663	(AAG)9	1	27	157	183	TCCAATCAAGGCTTCGAACT	59.813	20	TTTCCATCTGTCAGTACAGGGA	59.592	22	188	28	215	TCCAATCAAGGCTTCGAACT	59.813	20	TTCCATCTGTCAGTACAGGGA	58.144	21	187	28	214	TCCAATCAAGGCTTCGAACT	59.813	20	TTTTCCATCTGTCAGTACAGGG	59.097	22	189	28	216
CU10664	(AAG)5	1	15	41	55
CU10665	(GAT)6	1	18	167	184	ACCAACCGATGAGCTGAAAG	60.255	20	CTCTCAGAAAAGGCAGCCAC	60.134	20	151	59	209	ACCAACCGATGAGCTGAAAG	60.255	20	ACTCTCAGAAAAGGCAGCCA	60.134	20	152	59	210	GAGCTGAAAGGCAGAAAGGA	59.694	20	CTCTCAGAAAAGGCAGCCAC	60.134	20	141	69	209
CU10666	(GGA)7(AGA)8	2	45	190	234	GGAGGTGAAGTCTCCTCGAA	59.38	20	GTTGCTGCTTTCTTGGTTCC	59.859	20	266	88	353	AAAGGAGAGGGAGAGGGAGA	59.367	20	GTTGCTGCTTTCTTGGTTCC	59.859	20	189	165	353	GAAAGGAGAGGGAGAGGGAG	59.367	20	GTTGCTGCTTTCTTGGTTCC	59.859	20	190	164	353
CU10667	(TTC)8	1	24	99	122	GCGTCCTCCCTTCTCTTCAT	60.735	20	GGTTGAACCAGATCAGCCAT	59.934	20	158	58	215	TTGCGTCCTCCCTTCTCTT	59.935	19	GGTTGAACCAGATCAGCCAT	59.934	20	160	56	215	TTTGCGTCCTCCCTTCTCT	59.935	19	GGTTGAACCAGATCAGCCAT	59.934	20	161	55	215
CU10673	(GGA)5(AGA)9	2	42	199	240	ATGGGCAGTACTGGTCTTGG	59.989	20	GATCTCTCCCCTCCCTGTTC	60.012	20	247	51	297	ATGGGCAGTACTGGTCTTGG	59.989	20	TCGCCTCTCATTCGATCTCT	60.057	20	260	51	310	ATGGGCAGTACTGGTCTTGG	59.989	20	CGCCTCTCATTCGATCTCTC	60.057	20	259	51	309
CU10674	(GGA)7(AGA)8	2	45	283	327	ACGAGGAGGAGGTTTGGAGT	60.111	20	TCTGTGCCAACTCTCTCCCT	59.986	20	246	132	377	ACGAGGAGGAGGTTTGGAGT	60.111	20	TGTGCCAACTCTCTCCCTCT	59.986	20	244	132	375	AATTTGGGGAATCTTTGGCT	59.777	20	TGTGCCAACTCTCTCCCTCT	59.986	20	279	97	375
CU10675	(GAA)11	1	33	295	327	AAAGCTTCGGTGGAGTTGAA	59.853	20	ACCTTTTCATTCCAAACCCC	60.032	20	212	193	404	ATCGAGAGTGGAAGCGTCAT	59.834	20	ACTAATCCCATCTCCCACCC	60.015	20	244	240	483	ATCGAGAGTGGAAGCGTCAT	59.834	20	ACCTTTTCATTCCAAACCCC	60.032	20	165	240	404
CU10676	(GAA)8gatgat(GAA)5	2	45	365	409	CCGCTTGACAATTACCCATC	60.331	20	GGGAGGGGTCGAATGTACTC	60.714	20	169	299	467	CAACCGCTTGACAATTACCC	60.365	20	GGGAGGGGTCGAATGTACTC	60.714	20	172	296	467	AACCGCTTGACAATTACCCA	60.365	20	GGGAGGGGTCGAATGTACTC	60.714	20	171	297	467
CU10677	(TCT)10	1	30	255	284	TGGCTACACAAACCCAACAA	60.004	20	ATGGGAAGTTCATCGTCGTC	59.934	20	232	206	437	TGGCTACACAAACCCAACAA	60.004	20	GATGGGAAGTTCATCGTCGT	59.934	20	233	206	438	TCCAATCCATGGCTACACAA	59.924	20	ATGGGAAGTTCATCGTCGTC	59.934	20	241	197	437
CU10680	(TTC)5	1	15	3	17
CU10681	(CTT)9	1	27	61	87	GAACAACACAGGGTGAGGCT	60.159	20	GGTGGATGAAGAGGGGAAAT	60.133	20	148	1	148	GAACAACACAGGGTGAGGCT	60.159	20	ATCCATGGTGGATGAAGAGG	59.737	20	154	1	154	GAACAACACAGGGTGAGGCT	60.159	20	GATCGAAAATCTCAGGGTCG	59.629	20	212	1	212
CU10682	(AGA)11(TGA)5	2	48	94	141	TCAGCCATGGAAGATTTTGTC	60.066	21	GAAAATGCTCGTGAAGAGGC	59.962	20	227	7	233	TCAGCCATGGAAGATTTTGTC	60.066	21	CTCTCAGAAAAGGCAGCCAC	60.134	20	161	7	167	TCAGCCATGGAAGATTTTGTC	60.066	21	ACTCTCAGAAAAGGCAGCCA	60.134	20	162	7	168
CU10683	(AAG)6	1	18	122	139	AGAGAGAGTCACGCGGGATA	59.973	20	TGGTAGGAGGTAAGGTTGAGGA	59.991	22	168	35	202	AGAGTCACGCGGGATAACAC	60.142	20	TGGTAGGAGGTAAGGTTGAGGA	59.991	22	164	39	202	GAGAGAGTCACGCGGGATAA	60.362	20	TGGTAGGAGGTAAGGTTGAGGA	59.991	22	167	36	202
CU10684	(TGT)6cttgtaatctcttcctaagcaccggcgacgcaactggaagcaactccctcgagaaatcagcagttgaagaacaagaagaggaaaac(GAA)10	2	134	2469	2602	AGTAATTCCAGCACCAACCG	59.993	20	CATCACCCCTTTTCCCTTTT	60.159	20	227	2445	2671	GTAATTCCAGCACCAACCGT	59.859	20	CATCACCCCTTTTCCCTTTT	60.159	20	226	2446	2671	AGTAATTCCAGCACCAACCG	59.993	20	CACCTCCGTTTTTCATCACC	60.353	20	240	2445	2684
CU10685	(TCT)12tccttcc(TCT)12	2	79	129	207	CCCTGTGGCTGTAATCCTTT	59.052	20	GCCGGGAGGATTATTATTGG	60.478	20	248	41	288	CCCTGTGGCTGTAATCCTTT	59.052	20	GGCCGGGAGGATTATTATTG	60.478	20	249	41	289	AAACCCTGTGGCTGTAATCC	58.912	20	GCCGGGAGGATTATTATTGG	60.478	20	251	38	288
CU10709	(GAC)6	1	18	640	657	TTTTGGGGACACTGATCACA	59.935	20	GGATTGCCCAAATGAAAGAG	59.505	20	188	494	681	AAACAATGCCTTTGCCTTTG	60.11	20	CAGCCATGGATGTGTCTCAA	60.688	20	253	540	792	CCTTTGCCATTGACAACTCA	59.691	20	GGATTGCCCAAATGAAAGAG	59.505	20	122	560	681
CU10818	(GAT)5	1	15	148	162	ACCTGGCCCTGATTTTCTTT	59.94	20	GGTTCGGTCGTGTCTCATTT	59.973	20	138	71	208	AACCTGGCCCTGATTTTCTT	59.94	20	GGTTCGGTCGTGTCTCATTT	59.973	20	139	70	208	ACCTGGCCCTGATTTTCTTT	59.94	20	CGTGTCTCATTTGTGAGCGT	59.905	20	130	71	200
CU10820	(AAG)5	1	15	196	210	GAAACTCACCCGATCCGATA	59.894	20	TTTCTTTTCCTCTTCTCCTTCAA	58.68	23	126	122	247	CTCTTGGAGAAACTCACCCG	59.837	20	TTTCTTTTCCTCTTCTCCTTCAA	58.68	23	134	114	247	GAAACTCACCCGATCCGATA	59.894	20	TTTCCTCTTCTCCTTCAACTTCTC	59.546	24	121	122	242
CU10826	(ATC)5	1	15	103	117	CGTGTCTCATTTGTGAGCGT	59.905	20	ACCTGGCCCCTGTATTTTCT	59.827	20	134	62	195	CGTGTCTCATTTGTGAGCGT	59.905	20	AACCTGGCCCCTGTATTTTC	60.187	20	135	62	196	GATGGGTTTTGGTCGTGTCT	59.827	20	ACCTGGCCCCTGTATTTTCT	59.827	20	147	49	195
CU10842	(GAT)5	1	15	306	320	ACCTGGCCCTGATTTTCTTT	59.94	20	GTGGGTTTGGTCGTGTTCTT	59.867	20	145	229	373	AACCTGGCCCTGATTTTCTT	59.94	20	GTGGGTTTGGTCGTGTTCTT	59.867	20	146	228	373	ACCTGGCCCTGATTTTCTTT	59.94	20	TCTTTTATCGGGTGGGTTTG	59.795	20	156	229	384
CU10843	(ATC)5	1	15	71	85	GATGGGTTTGGTCGTGTCTC	60.372	20	ACCTGGCCCTGATTTTCTTT	59.94	20	152	10	161	GATGGGTTTGGTCGTGTCTC	60.372	20	AACCTGGCCCTGATTTTCTT	59.94	20	153	10	162	TTTATCGGATGGGTTTGGTC	59.622	20	ACCTGGCCCTGATTTTCTTT	59.94	20	159	3	161
CU10851	(ATC)5	1	15	249	263	CGTGTCTCATTTGTGAGCGT	59.905	20	ACCTCGGCCCTGTATTTTCT	59.962	20	138	205	342	CGTGTCTCATTTGTGAGCGT	59.905	20	CGGCCCTGTATTTTCTTTCA	60.067	20	134	205	338	TAAGTCAAGCACCACCACCA	60.152	20	ACCTCGGCCCTGTATTTTCT	59.962	20	256	87	342
CU10854	(ATC)5	1	15	281	295	CGTGTCTCATTTGTGAGCGT	59.905	20	ACCTGGCCCTGATTTTCTTT	59.94	20	131	241	371	CGTGTCTCATTTGTGAGCGT	59.905	20	AACCTGGCCCTGATTTTCTT	59.94	20	132	241	372	TAAGTCAAGCACCACCACCA	60.152	20	ACCTGGCCCTGATTTTCTTT	59.94	20	248	124	371
CU10856	(CAC)5	1	15	247	261	GGCCTTGCTGGTCTCATCTA	60.362	20	GGCACTCAACGACGACTACA	59.905	20	273	164	436	CTTCATCTCCAACTCCCACC	59.505	20	GGCACTCAACGACGACTACA	59.905	20	244	193	436	CTTCATCTCCAACTCCCACC	59.505	20	ACGCTCACAAATGAGACACG	59.905	20	188	193	380
CU10856	(ATC)5	1	15	401	415	CGTGTCTCATTTGTGAGCGT	59.905	20	ACCTGGCCCTGATTTTCTTT	59.94	20	132	361	492	CGTGTCTCATTTGTGAGCGT	59.905	20	AACCTGGCCCTGATTTTCTT	59.94	20	133	361	493	TAAGTCAAGCACCACCACCA	60.152	20	ACCTGGCCCTGATTTTCTTT	59.94	20	256	237	492
CU10863	(ATC)5	1	15	303	317	CGTGTCTCATTTGTGAGCGT	59.905	20	ACCTGGCCCTGATTTTCTTT	59.94	20	131	263	393	CGTGTCTCATTTGTGAGCGT	59.905	20	AACCTGGCCCTGATTTTCTT	59.94	20	132	263	394	TAAGTCAAGCACCACCACCA	60.152	20	TATCGCAGAGTCCAGACACG	60.008	20	217	141	357
CU10869	(CA)6	1	12	52	63	TCTTTGACCTTCGTGGCTTT	59.853	20	TAGACGATGGGCCTTTCATT	59.528	20	115	23	137	TCTTTGACCTTCGTGGCTTT	59.853	20	AATAGACGATGGGCCTTTCA	59.528	20	117	23	139	TCTTTGACCTTCGTGGCTTT	59.853	20	AATTTTGGGTCGAGCATTGT	59.434	20	197	23	219
CU10877	(ATC)5	1	15	282	296	CGTGTCTCATTTGTGAGCGT	59.905	20	ACCTGGCCCTGATTTTCTTT	59.94	20	132	240	371	CGTGTCTCATTTGTGAGCGT	59.905	20	AACCTGGCCCTGATTTTCTT	59.94	20	133	240	372	TAAGTCAAGCACCACCACCA	60.152	20	ACCTGGCCCTGATTTTCTTT	59.94	20	250	122	371
CU10885	(AGA)5	1	15	293	307
CU10901	(GAT)5	1	15	208	222	ACCTGGCCCTGATTTTCTTT	59.94	20	CGTGTCTCATTTGTGAGCGT	59.905	20	130	131	260	AACCTGGCCCTGATTTTCTT	59.94	20	CGTGTCTCATTTGTGAGCGT	59.905	20	131	130	260	ACCTGGCCCTGATTTTCTTT	59.94	20	TAAGTCAAGCACCACCACCA	60.152	20	249	131	379
CU10906	(TTC)9	1	27	121	147	CTCCGATTCTTGCCTACCAC	59.694	20	GGAGAAGAGGTGGGTGTGAG	59.682	20	141	54	194	TCCGATTCTTGCCTACCACT	59.694	20	GGAGAAGAGGTGGGTGTGAG	59.682	20	140	55	194	TACCCTCCGATTCTTGCCTA	59.662	20	GGAGAAGAGGTGGGTGTGAG	59.682	20	145	50	194
CU10914	(GAT)5	1	15	261	275	ACCTGGCCCTGATTTTCTTT	59.94	20	GGTATTGGGTTTTGGTCGTG	60.088	20	147	184	330	AACCTGGCCCTGATTTTCTT	59.94	20	GGTATTGGGTTTTGGTCGTG	60.088	20	148	183	330	ACCTGGCCCTGATTTTCTTT	59.94	20	CGTGTCTCATTTGTGAGCGT	59.905	20	131	184	314
CU10917	(GAT)5	1	15	265	279	ACCTGGCCCTGATTTTTCTT	59.94	20	CGTGTCTCATTTGTGAGCGT	59.905	20	132	186	317	AACCTGGCCCTGATTTTTCT	59.94	20	CGTGTCTCATTTGTGAGCGT	59.905	20	133	185	317	ACCTGGCCCTGATTTTTCTT	59.94	20	TAAGTCAAGCACCACCACCA	60.152	20	251	186	436
CU10920	(GAT)5	1	15	289	303	ACCTGGCCCTGATTTTCTTT	59.94	20	TAAGTCAAGCACCACCACCA	60.152	20	262	212	473	AACCTGGCCCTGATTTTCTT	59.94	20	TAAGTCAAGCACCACCACCA	60.152	20	263	211	473	GGCACTCAACGACGACTACA	59.905	20	TAAGTCAAGCACCACCACCA	60.152	20	208	266	473
CU10930	(GAA)7	1	21	187	207	TCCCATGAGGTTCGTTTCTC	60.05	20	CTCTGGATGTGCTGCCTCTT	60.555	20	244	106	349	TTTCCCATGAGGTTCGTTTC	59.91	20	CTCTGGATGTGCTGCCTCTT	60.555	20	246	104	349	AAACAAGTGGAAGCTACGGC	59.383	20	TTCCTCTGGCTTCTTGCTGT	60.134	20	258	157	414
CU10931	(GAA)5	1	15	23	37
CU10937	(CAT)5	1	15	141	155	GGGACAACACAGCTCATTGTTA	60.037	22	ATCTTCGATGTACCGCGTTG	61.052	20	191	14	204	GGGGACAACACAGCTCATTG	61.527	20	TGATCTTCGATGTACCGCGT	61.607	20	194	13	206	GGGGGACAACACAGCTCAT	60.951	19	TGATCTTCGATGTACCGCGT	61.607	20	195	12	206
CU10952	(TAA)5tacataacaatcacaaaatat(ATC)8	2	60	284	343	TGGAAGGCACACAAAGTCAG	59.873	20	TTGGAGGATGATGCCATTTT	60.274	20	278	198	475	TGGAAGGCACACAAAGTCAG	59.873	20	GGATGATGCCATTTTAGGGA	59.722	20	273	198	470	TGGAAGGCACACAAAGTCAG	59.873	20	GATTGGAGGATGATGCCATT	59.715	20	280	198	477
CU10952	(TGC)6	1	18	747	764	CTTCGTTCTCCAGTTCCTCG	59.982	20	AAGGAGAAGGAAAAGCCTGC	59.962	20	279	570	848	TTCACGACTTCGTTTGTTGC	59.888	20	AAGGAGAAGGAAAAGCCTGC	59.962	20	190	659	848	TTCGTTCTCCAGTTCCTCGT	59.844	20	AAGGAGAAGGAAAAGCCTGC	59.962	20	278	571	848
CU10952	(AT)6	1	12	6	17
CU10955	(GTG)6	1	18	27	44
CU10955	(AT)7	1	14	300	313
CU10976	(ATC)5	1	15	1014	1028	CGTGTCTCATTTGTGAGCGT	59.905	20	ACCTGGCCCTGATTTTCTTT	59.94	20	130	974	1103	CGTGTCTCATTTGTGAGCGT	59.905	20	AACCTGGCCCTGATTTTCTT	59.94	20	131	974	1104	TAAGTCAAGCACCACCACCA	60.152	20	ACCTGGCCCTGATTTTCTTT	59.94	20	250	854	1103
CU10994	(GGT)5	1	15	321	335	GTGGTGGTGGTGGAGGATAC	60.096	20	GAAATCATAAAACCCCGCCT	60.15	20	188	297	484	GTGGTGGTGGTGGAGGATAC	60.096	20	AGAAATCATAAAACCCCGCC	60.15	20	189	297	485	GTGGTTACAACCGTGGAGGT	59.745	20	GAAATCATAAAACCCCGCCT	60.15	20	257	228	484
CU10996	(AGT)5	1	15	840	854	GAAACCGATCGTTCTTCGTC	59.676	20	AATCGGCTTTCTCCATCCTT	60.039	20	159	754	912	GAAACCGATCGTTCTTCGTC	59.676	20	ATGGTGAAATCGTTGAAGCC	59.939	20	215	754	968	GAAACCGATCGTTCTTCGTC	59.676	20	GGCGTTTTCCGTATATGGTG	60.209	20	229	754	982
CU11001	(AAG)5	1	15	450	464	AGGAAGGAGAGGACGGAGAG	59.945	20	GGAGCTTCCTCTGGCTTCTT	60.096	20	256	423	678	AGGAAGGAGAGGACGGAGAG	59.945	20	TTCCTCTGGCTTCTTGCTGT	60.134	20	251	423	673	CTAGCGATGAGGAGGAAGGA	59.526	20	GGAGCTTCCTCTGGCTTCTT	60.096	20	268	411	678
CU11051	(CT)8ttctctcttaccaaacaacttcaacaaacctcccctttctccttctc(CTT)5(CCT)7	3	99	295	393	TACCCACTCGGCTTTTTCTG	60.241	20	GAAAGGGAAGTTGAAGAAGGG	59.2	21	264	155	418	TACCCACTCGGCTTTTTCTG	60.241	20	AAAGGGAAGTTGAAGAAGGGA	59.2	21	263	155	417	TCGGCTTTTTCTGTTTCTCC	59.429	20	GAAAGGGAAGTTGAAGAAGGG	59.2	21	257	162	418
CU11057	(AAAAG)5	1	25	975	999	TGTGGGGTGGACTATGATGA	59.762	20	CTTAGGCATGTGGCAGACAA	59.864	20	202	857	1058	TGTGGGGTGGACTATGATGA	59.762	20	TTAGGCATGTGGCAGACAAC	59.722	20	201	857	1057	TGTGGGGTGGACTATGATGA	59.762	20	AGCTTAGGCATGTGGCAGAC	60.428	20	204	857	1060
CU11112	(TGG)7	1	21	348	368	CTGCTGTGGAACCCAGGTAT	59.989	20	GCGTTGCGCTAACTGTGATA	60.044	20	230	292	521	CTGCTGTGGAACCCAGGTAT	59.989	20	CGATTCAAAAAGGAAGAGCG	59.953	20	141	292	432	CTGCTGTGGAACCCAGGTAT	59.989	20	GGCCCAAAGTCGCTATGTAA	60.096	20	174	292	465
CU11124	(GAA)9gatgggatagg(GAA)5	2	53	185	237
CU11143	(TA)8	1	16	40	55
CU11154	(TCT)5	1	15	65	79	CCCCTTTTGCTTTCTTCCTC	60.18	20	AGAAGGGGGCGTAACACTTT	59.998	20	185	27	211	CCCCTTTTGCTTTCTTCCTC	60.18	20	GCCACAGACCACTGCTACAA	59.905	20	121	27	147	CCCCTTTTGCTTTCTTCCTC	60.18	20	CATCCATGGCAGAACAGAGA	59.787	20	143	27	169
CU11154	(CT)7	1	14	219	232
CU11177	(TA)10	1	20	441	460	TAGTAGTGATTGGGGGAGGG	58.859	20	CAAAGCACACCCAACAGAAA	59.734	20	278	418	695	TTAGTAGTGATTGGGGGAGGG	60.186	21	CAAAGCACACCCAACAGAAA	59.734	20	279	417	695	TAGTAGTGATTGGGGGAGGG	58.859	20	TGGTTCCTGTCCCTCACATT	60.363	20	234	418	651
CU11189	(AAG)7	1	21	241	261	GCAGAGAAACTCAATCCACCA	60.248	21	CTTATGAAGCTGAGGCCAGG	59.971	20	220	188	407	GCAGAGAAACTCAATCCACCA	60.248	21	CTAAAGCTCGTCTCGCTCGT	59.92	20	115	188	302	GCAGAGAAACTCAATCCACCA	60.248	21	GATCCTGTTTACGGCTGCAT	60.103	20	194	188	381
CU11197	(CTTT)6	1	24	192	215	ATGGGCTTGGAGTTCACATC	59.934	20	AGCTCTCAAGGAAAAACGCA	60.132	20	218	86	303	ATGGGCTTGGAGTTCACATC	59.934	20	CAGCTCTCAAGGAAAAACGC	60.132	20	219	86	304	CAATGGAATCAGAATGGGCT	59.894	20	AGCTCTCAAGGAAAAACGCA	60.132	20	231	73	303
CU11206	(GA)8	1	16	6	21
CU11219	(AT)7	1	14	700	713
CU11248	(GAA)5	1	15	161	175	TGTAGTAACCTTGCTGCCCC	60.132	20	AGTTATCGATGGCCTGTTGC	60.103	20	227	7	233	AGTTCCTGAAGAGGAAGGGC	59.817	20	AGTTATCGATGGCCTGTTGC	60.103	20	128	106	233	ACCTTGCTGCCCCTAATACC	60.34	20	AGTTATCGATGGCCTGTTGC	60.103	20	220	14	233
CU11278	(TCT)5	1	15	29	43	TCATCACTGCTACCTCCATCA	59.256	21	TTTTTCCGTTTGATCCTTGC	60.053	20	134	4	137	TCATCACTGCTACCTCCATCA	59.256	21	TGGTGGATTAGGAAGGCTTG	60.066	20	160	4	163	TCATCACTGCTACCTCCATCA	59.256	21	TTTCCGTTTGATCCTTGCTT	59.685	20	132	4	135
CU11290	(GT)9	1	18	142	159	TTGACTTTAGTGTCAAGGACCAAA	60.069	24	TTTCTTGGTACGGTTCGAGA	58.352	20	181	6	186	TTGACTTTAGTGTCAAGGACCAAA	60.069	24	GTTTCTTGGTACGGTTCGAGA	59.228	21	182	6	187	TGACTTTAGTGTCAAGGACCAAA	58.8	23	TTTCTTGGTACGGTTCGAGA	58.352	20	180	7	186
CU11373	(TC)6	1	12	121	132	TTCTTCACCTGGGTAATCCG	59.926	20	TTCGGCTATGAGGTTGAAGC	60.352	20	265	28	292	ACTGCATTTCTTCACCTGGG	60.111	20	TTCGGCTATGAGGTTGAAGC	60.352	20	272	21	292	CCGCCTGAAGATACTTGGTC	59.694	20	TTCGGCTATGAGGTTGAAGC	60.352	20	237	56	292
CU11374	(AG)7	1	14	656	669	CCGTCGTTGAGGTTCAAAAT	59.971	20	TTCGTTTCCGCTCTGTCTCT	60.134	20	102	606	707	CCGTCGTTGAGGTTCAAAAT	59.971	20	CTTCGTTTCCGCTCTGTCTC	60.134	20	103	606	708	GAGCTTGGAAGTTCAGGCAG	60.134	20	TTCGTTTCCGCTCTGTCTCT	60.134	20	205	503	707
CU11393	(TA)7	1	14	362	375	ATTCCTTGAATTCACGTGGC	59.939	20	CCTAACACCGAGCATTGTTCT	59.252	21	151	279	429	ATTCCTTGAATTCACGTGGC	59.939	20	ACCTAACACCGAGCATTGTTCT	60.061	22	152	279	430	ATTCCTTGAATTCACGTGGC	59.939	20	CCTAACACCGAGCATTGTTCTT	60.533	22	151	279	429
CU11396	(TAT)8	1	24	99	122
CU11398	(TTC)8	1	24	46	69	AACAGAAGTAACCCACCCCC	60.088	20	TCTGGGTTTGGAGAATCGTC	60.05	20	196	5	200	AGTAACCCACCCCCATTCTC	60.052	20	GAGAAGCATCTGGGTTTGGA	60.195	20	198	11	208	AACAGAAGTAACCCACCCCC	60.088	20	GAAGCATCTGGGTTTGGAGA	60.195	20	202	5	206
CU11408	(AT)7	1	14	200	213	CCCATTCTTTCCACCTACGA	59.926	20	GGTAGCTGGGGTACGTCTTG	59.615	20	276	6	281	CCCATTCTTTCCACCTACGA	59.926	20	GTAGCTGGGGTACGTCTTGG	59.615	20	275	6	280	CCCATTCTTTCCACCTACGA	59.926	20	TAGCTGGGGTACGTCTTGGT	59.615	20	274	6	279
CU11414	(AG)8	1	16	109	124	AGCACACTTGTCACAATATGTCAG	59.24	24	GCTGTTCTGCCTTCATTTCC	59.82	20	202	75	276	GCACACTTGTCACAATATGTCAG	58.228	23	GCTGTTCTGCCTTCATTTCC	59.82	20	201	76	276	AGCACACTTGTCACAATATGTCAG	59.24	24	GTTCTGCCTTCATTTCCTGG	59.67	20	199	75	273
CU11418	(CAG)6(CAA)5	2	33	2107	2139	TCAAAATCTTCCCAACAGGC	60.051	20	ACTTGCTGTTGTGGTTGCTG	59.946	20	255	1913	2167	TCAAAATCTTCCCAACAGGC	60.051	20	ACACTTGCTGTTGTGGTTGC	59.801	20	257	1913	2169	CCAACAGGCCTGCTAATTTC	59.708	20	CTGTTGTGGTTGCTGTTGCT	59.946	20	239	1924	2162
CU11429	(AG)7	1	14	149	162	CTTTTGTTTCCTCCACATCCA	59.956	21	GACTCTGAGCAATTTTGTATACTTGT	57.339	26	190	20	209	TTTTGTTTCCTCCACATCCA	58.947	20	GACTCTGAGCAATTTTGTATACTTGT	57.339	26	189	21	209	TTTGTTTCCTCCACATCCAA	58.947	20	GACTCTGAGCAATTTTGTATACTTGT	57.339	26	188	22	209
CU11429	(CTT)7	1	21	3	23
CU11445	(TCT)7	1	21	126	146	CGTCCACCATCTTCTTCTCC	59.655	20	AAGGAGAAGGGCAAAGGTTC	59.691	20	240	0	239	CGTCCACCATCTTCTTCTCC	59.655	20	GAAGGGCAAAGGTTCTGATG	59.67	20	235	0	234	CGTCCACCATCTTCTTCTCC	59.655	20	GAGAAGGGCAAAGGTTCTGA	59.405	20	237	0	236
CU11449	(GAA)5	1	15	61	75	GGGAAAATTTGCAGTGAAGG	59.546	20	CGGTGGAAACAGAGAGGAAA	60.224	20	172	23	194	CGGGAAAATTTGCAGTGAAG	60.608	20	CGGTGGAAACAGAGAGGAAA	60.224	20	173	22	194	GGGAAAATTTGCAGTGAAGG	59.546	20	ACTTTCGGCGGGAAAATTAG	60.432	20	222	23	244
CU11459	(TC)7aattttccagaaaaaccattcgctttctcccca(TCT)6	2	65	85	149	TGGAAACAAAGCCCTAATCG	60.067	20	GAGAAGTGTCGTCCAGGGAG	59.835	20	266	11	276	TAACCGGACCACTAAACCCA	60.22	20	CAGTGAGAAGAGCCTCCACC	59.986	20	275	53	327	CCAATGGAAACAAAGCCCTA	59.931	20	GAGAAGTGTCGTCCAGGGAG	59.835	20	270	7	276
CU11483	(ATAC)5(AT)10	2	40	32	71
CU11493	(AT)7	1	14	324	337	TCAAAATCCAGAAGAGGGGA	59.6	20	GGTGCTGCAGAGGTTTTGAT	60.263	20	221	169	389	TCAAAATCCAGAAGAGGGGA	59.6	20	TATGGTTGCAAAAGGTGCTG	59.729	20	234	169	402	TCAAAATCCAGAAGAGGGGA	59.6	20	AAGGTGCTGCAGAGGTTTTG	60.431	20	223	169	391
CU11510	(ATG)5	1	15	228	242	CCGCCAATCTCCTTTTATCA	60.031	20	TTGCTCTCTCTCAGCGTCAA	60.008	20	280	150	429	CCGCCAATCTCCTTTTATCA	60.031	20	TTCCACAATCAAATTTCGCA	60.051	20	130	150	279	AGCCGCCAATCTCCTTTTAT	60.061	20	TTCCACAATCAAATTTCGCA	60.051	20	132	148	279
CU11518	(AT)8	1	16	223	238	CACTTAGGTCGACGTGATTTAGAA	59.723	24	GGGAGAGATTGGGACATTGA	59.862	20	200	184	383	CACTTAGGTCGACGTGATTTAGAA	59.723	24	AAAGCGAGTGATTCGACGAT	59.843	20	278	184	461	CACTTAGGTCGACGTGATTTAGAA	59.723	24	TAGCGAGGGACATAGGGAGA	59.79	20	214	184	397
CU11520	(CT)9	1	18	49	66
CU11575	(AAT)5	1	15	318	332	AGACCCCTTTTCTCGACGTT	60.11	20	ACATTTTCTCCCCGTCTTTT	57.641	20	261	96	356	ATTGCCACAATGTTTCAGCA	60.119	20	ACATTTTCTCCCCGTCTTTT	57.641	20	195	162	356	CTTGCATGTCAACAACAGCC	60.31	20	ACATTTTCTCCCCGTCTTTT	57.641	20	240	117	356
CU11587	(CT)7	1	14	82	95	CCCGATTTGTTCCTTCAAGT	59.028	20	TGGCAAAGAAAAACAAGCAA	59.462	20	118	5	122	CCCGATTTGTTCCTTCAAGT	59.028	20	TTGGCAAAGAAAAACAAGCA	59.462	20	119	5	123	CCCGATTTGTTCCTTCAAGT	59.028	20	ATTGGCAAAGAAAAACAAGCA	59.75	21	120	5	124
CU11604	(AAAG)6	1	24	361	384
CU11621	(TAG)5	1	15	80	94	AAGAATTCCATGCCATTAGGA	58.521	21	GGGGTATCTGGGTGGATTTT	59.881	20	172	13	184	CCATGCCATTAGGATTATGAGG	60.528	22	GGGGTATCTGGGTGGATTTT	59.881	20	165	20	184	TTCCATGCCATTAGGATTATGA	59.282	22	GGGGTATCTGGGTGGATTTT	59.881	20	167	18	184
CU11621	(AT)7	1	14	331	344	AAAATCCACCCAGATACCCC	59.881	20	CATTCCCACCATTGAACTGA	59.343	20	252	165	416	AAAATCCACCCAGATACCCC	59.881	20	AGAATATGGCCATTCCCACC	60.911	20	262	165	426	AAAATCCACCCAGATACCCC	59.881	20	GAATATGGCCATTCCCACC	59.967	19	261	165	425
CU11627	(AG)6	1	12	19	30
CU11667	(CT)7(CTCA)5*ggtcttt(TC)7	3	53	48	100	CGTCCTGGCAAACGTACAAT	60.944	20	TGGACGCAATTGATTTGAGA	60.197	20	124	13	136	GATCGTCCTGGCAAACGTA	59.664	19	TGGACGCAATTGATTTGAGA	60.197	20	127	10	136	CGTCCTGGCAAACGTACAAT	60.944	20	CGCAATTGATTTGAGAAGGC	60.721	20	120	13	132
CU11693	(TA)8	1	16	83	98
CU11717	(AGC)5	1	15	688	702	GGAGTAACCCCTTCGGATTC	59.766	20	GCTCCTTAGACGAGGTGTGC	60.02	20	264	532	795	GGAGTAACCCCTTCGGATTC	59.766	20	ATGGGGTGAAGGTAGGGAAC	60.052	20	228	532	759	CAGGAGTAACCCCTTCGGAT	60.319	20	GCTCCTTAGACGAGGTGTGC	60.02	20	266	530	795
CU11775	(AT)8	1	16	11	26
CU11779	(GA)7	1	14	21	34
CU11846	(TG)6	1	12	72	83	CTTGTTCGTGTTGAAATAGTCAAT	57.462	24	CATGTCAAAATGACAAATTTATTGC	59.69	25	180	1	180	ACTTGTTCGTGTTGAAATAGTCAAT	58.27	25	CATGTCAAAATGACAAATTTATTGC	59.69	25	181	0	180	TCAATTTCTTTTATTTTATAGGGGAA	57.897	26	TGTCAGACATGTCAAAATGACAAA	60.44	24	168	20	187
CU11867	(TA)9	1	18	94	111
CU11879	(TCT)6	1	18	68	85	TTGGCAACTTTTCTTCGCTT	59.996	20	ACGACTCTTGGAAATCGGTG	60.111	20	235	40	274	TTGGCAACTTTTCTTCGCTT	59.996	20	ACATTTACCCGGACGAACAG	59.853	20	200	40	239	TTGGCAACTTTTCTTCGCTT	59.996	20	ACACCAAAAGGATTCTCCCC	60.169	20	126	40	165
CU11879	(CT)6	1	12	631	642	CAACGATCTCCACGAACCTT	60.111	20	CGAGTATTTCCACTATTCTACAGAGA	57.421	26	273	401	673	CAACGATCTCCACGAACCTT	60.111	20	CGAGTATTTCCACTATTCTACAGAGAG	58.297	27	273	401	673	CCGTCCAACGACCTCTTCTA	60.246	20	CGAGTATTTCCACTATTCTACAGAGA	57.421	26	208	466	673
CU11910	(GA)7	1	14	51	64	TTTTGTCAATTTTCTCTTCCAATG	59.536	24	TTCGTACATCTATCCGTTAACCC	59.302	23	100	9	108	TTTTGTCAATTTTCTCTTCCAATG	59.536	24	TTCGTACATCTATCCGTTAACCCT	60.145	24	100	9	108	TTTTGTCAATTTTCTCTTCCAATG	59.536	24	CTTCGTACATCTATCCGTTAACCC	60.145	24	101	9	109
CU11913	(CT)6tatataattaaaataattatttatttgta(TG)7(TA)7	3	69	39	107
CU11934	(TCT)9	1	27	48	74	TGCAATTCTCCAATTTGCTG	59.809	20	ATTGGATTGCGATGAAGGAG	60.036	20	100	14	113	TGCAATTCTCCAATTTGCTG	59.809	20	TGAAGAATTGGATTGCGATG	59.622	20	106	14	119	ATTCTCCAATTTGCTGCGAC	60.221	20	TGAAGAATTGGATTGCGATG	59.622	20	102	18	119
CU11957	(AT)8	1	16	141	156	TTTCACCACACAAGCTCTCA	57.946	20	GAGGAATCCTTTGAGGAGGC	60.154	20	213	8	220	TTTCACCACACAAGCTCTCATT	59.78	22	GAGGAATCCTTTGAGGAGGC	60.154	20	213	8	220	AATTTCACCACACAAGCTCTCA	59.78	22	GAGGAATCCTTTGAGGAGGC	60.154	20	215	6	220
CU12020	(CTT)5	1	15	162	176	TTGGGTCATCTCAATGTCCA	59.893	20	GGGGAAATGGGTAATTGCTT	60.02	20	239	106	344	TTGGGTCATCTCAATGTCCA	59.893	20	GAACAAATTTTGCAGCCGAT	60.081	20	155	106	260	TTGGGTCATCTCAATGTCCA	59.893	20	CAGAACAGGGGAAATGGGTA	59.784	20	246	106	351
CU12044	(TCT)10	1	30	84	113	CAGATTGACACAAACACGGG	60.001	20	ACATGTCGCACAGAAAGTCG	59.905	20	142	5	146	CAGATTGACACAAACACGGG	60.001	20	AAAGAGTTGCCGACGAACAT	59.74	20	158	5	162	CAGATTGACACAAACACGGG	60.001	20	ACGAACATGTCGCACAGAAA	60.31	20	146	5	150
CU12051	(TCC)5	1	15	117	131	TAATTTTCCCATCCGCCATA	60.11	20	GATGAGGGAGCCATTGAAAC	59.488	20	145	18	162	TAATTTTCCCATCCGCCATA	60.11	20	GAGCCATTGAAACGATGAGG	60.603	20	138	18	155	TAATTTTCCCATCCGCCATA	60.11	20	GGAGCCATTGAAACGATGAG	60.603	20	139	18	156
CU12052	(GCC)5	1	15	64	78	GGCAGAGAGCTTTTCCCTTC	60.464	20	AAGAGTGTCGGAATTGGGTG	59.966	20	114	7	120	GGCAGAGAGCTTTTCCCTTC	60.464	20	TTCTGGGAGAAGAAGGGGTT	60.045	20	154	7	160	TATCGTATTTCCACCGTCGC	60.857	20	TTCTGGGAGAAGAAGGGGTT	60.045	20	121	40	160
CU12055	(TG)6	1	12	257	268	TTTGTCAACTGTCCTTCCCA	59.109	20	GCCTCCAAAGCAAGCTCTAT	58.697	20	214	84	297	TTGTCAACTGTCCTTCCCAA	59.109	20	GCCTCCAAAGCAAGCTCTAT	58.697	20	213	85	297	TTGTCAACTGTCCTTCCCAA	59.109	20	CCTCCAAAGCAAGCTCTATGA	59.601	21	212	85	296
CU12092	(AGC)5	1	15	156	170	TATTTTGGACAACAGCTGCG	59.872	20	GAAAAATACCGCTAAGCTGGC	60.233	21	188	9	196	TATTTTGGACAACAGCTGCG	59.872	20	AAAAATACCGCTAAGCTGGC	58.544	20	187	9	195	AGCTGCGACAACGAGCTAAC	60.74	20	GAAAAATACCGCTAAGCTGGC	60.233	21	175	22	196
CU12105	(AT)6	1	12	32	43
CU12115	(GAA)5	1	15	53	67	ATTTGGGCAACTGCTGGA	60.201	18	GCTGTGAAAAACCTTTCGGA	60.227	20	158	12	169	ATTTGGGCAACTGCTGGA	60.201	18	TAAGCGAAGCTGCGAGATTT	60.251	20	217	12	228	ATTTGGGCAACTGCTGGA	60.201	18	ACGCTGTGAAAAACCTTTCG	60.284	20	160	12	171
CU12127	(AT)8	1	16	25	40
CU12127	(TTC)5	1	15	177	191
CU12129	(AG)6	1	12	42	53	AAAAGGAAAAGGAAGCAAGGA	59.359	21	CTTCAATCCACCATTCTTTCG	59.555	21	162	17	178	AAAGGAAAAGGAAGCAAGGAA	59.359	21	CTTCAATCCACCATTCTTTCG	59.555	21	161	18	178	GAAAAGGAAAAGGAAGCAAGG	59.359	21	CTTCAATCCACCATTCTTTCG	59.555	21	163	16	178
CU12137	(TTC)6	1	18	271	288
CU12140	(GGA)5	1	15	38	52	GAAGCGGAGGAGATGGAAC	59.753	19	CGCTTCTCATGGCTCTCTCT	59.851	20	115	11	125	GAAGCGGAGGAGATGGAAC	59.753	19	GCAGCCTTCTTCACCTACCA	60.397	20	196	11	206	GAAGCGGAGGAGATGGAAC	59.753	19	ACGCAGCCTTCTTCACCTAC	59.501	20	198	11	208
CU12151	(TTA)5	1	15	119	133
CU12182	(TTC)6	1	18	1	18
CU12196	(TTCT)7	1	28	1	28
CU12200	(TTG)5	1	15	217	231	AAATTTGGGGATATGACATTGA	58.175	22	CTCTTTAGGGGTTCTGCTGC	59.077	20	173	82	254	AAATTTGGGGATATGACATTGA	58.175	22	ACTCTTTAGGGGTTCTGCTGC	59.899	21	174	82	255	AAATTTGGGGATATGACATTGA	58.175	22	CACATTGTTTTGGATGCTTCA	59.576	21	227	82	308
CU12205	(GAA)6	1	18	97	114
CU12225	(CT)11	1	22	148	169	CTACACCGGCGGACATTACT	60.015	20	GAGTTTGGGCTTGTTGGGTA	59.971	20	256	124	379	CTACACCGGCGGACATTACT	60.015	20	GAGCGAAGAATGAGAGGTGG	59.95	20	225	124	348	CTACACCGGCGGACATTACT	60.015	20	AAGATTCGGAGTTTGGGCTT	60.074	20	264	124	387
CU12253	(TGAGA)5	1	25	141	165	AATGATGCACGAACAAACCA	59.972	20	AGCCTCATTCTTCTCGTCCC	60.735	20	105	101	205	AATGATGCACGAACAAACCA	59.972	20	GCCTCATTCTTCTCGTCCCT	60.735	20	104	101	204	AATGATGCACGAACAAACCA	59.972	20	TCATTCTTCTCGTCCCTCCA	60.737	20	101	101	201
CU12300	(AAG)5	1	15	121	135	GGTGAGTGGGAAATGAAGGA	59.903	20	TCCAAAACTGGCACTTCCTC	60.232	20	191	21	211	GAAGGAGTGAGGTGGAGACG	59.835	20	TCCAAAACTGGCACTTCCTC	60.232	20	177	35	211	CCATTTGGTGAGTGGGAAAT	59.647	20	TCCAAAACTGGCACTTCCTC	60.232	20	197	15	211
CU12301	(AT)7	1	14	103	116	TACCGTGCACAACCAAGTGT	60.072	20	CGCTAATAATGGGCTCTTTTTG	60.108	22	109	36	144	CGTGCACAACCAAGTGTCTT	59.794	20	CGCTAATAATGGGCTCTTTTTG	60.108	22	106	39	144	ATACCGTGCACAACCAAGTG	59.49	20	CGCTAATAATGGGCTCTTTTTG	60.108	22	110	35	144
CU12357	(TCT)7	1	21	231	251	TAACAAAAGCCCAGAAACCC	59.064	20	GGCTTGCAAGTTTTGATGGT	60.118	20	217	114	330	TAACAAAAGCCCAGAAACCC	59.064	20	TTATTCCCACCACCTCCTCA	60.309	20	254	114	367	TAACAAAAGCCCAGAAACCC	59.064	20	ACATTGGGCTTGCAAGTTTT	59.615	20	223	114	336
CU12362	(TCT)6	1	18	35	52	CGTCACCGAACACAAAACAG	60.19	20	AGGAAGCTTTCTTGAAGCCA	59.195	20	102	2	103	CGTCACCGAACACAAAACAG	60.19	20	GGAAGCTTTCTTGAAGCCATT	59.849	21	101	2	102	CGTCACCGAACACAAAACAG	60.19	20	GGAAGCTTTCTTGAAGCCAT	58.53	20	101	2	102
CU12366	(CT)10	1	20	109	128
CU12418	(TC)6	1	12	46	57	GGAATGCAGCCTTATGTGGT	59.962	20	AAAAAGCCAAGATTGAGGGG	60.423	20	156	2	157	AGGAATGCAGCCTTATGTGG	60.096	20	AAAAAGCCAAGATTGAGGGG	60.423	20	157	1	157	GGAATGCAGCCTTATGTGGT	59.962	20	TAAAAAGCCAAGATTGAGGGG	60.418	21	157	2	158
CU12434	(TAA)5tcatagttctatgttcttcaattcctcttcatcttcgtcctcgtcctcg(TCT)5	2	79	77	155	GTCCATTTCCGCTTCGATT	60.029	19	TTTTCATCCAGAAAATTAGGGTT	58.142	23	208	3	210	GTCCATTTCCGCTTCGATT	60.029	19	TCATCCAGAAAATTAGGGTTATTGA	60.083	25	205	3	207	GCTTCGATTGGATCAGAGCTA	59.565	21	TTTTCATCCAGAAAATTAGGGTT	58.142	23	198	13	210
CU12471	(GAG)6	1	18	550	567	GCACTCCAAGCCTCTTGAAC	59.997	20	AATGCCTTCACTGGCTTCAC	60.263	20	211	414	624	GCACTCCAAGCCTCTTGAAC	59.997	20	ACAATGCCTTCACTGGCTTC	60.263	20	213	414	626	CCCTTGGGGACCTAATTCAT	60.011	20	AATGCCTTCACTGGCTTCAC	60.263	20	252	373	624
CU12493	(TTC)5atcttcttcttctta(TC)6	2	42	10	51
CU12516	(CTC)5	1	15	52	66	TCCAACACTTCACCATGACTG	59.581	21	GGCTGTCGGAGAGATACTCG	59.973	20	261	22	282	TCCAACACTTCACCATGACTG	59.581	21	GCTGTCGGAGAGATACTCGG	59.973	20	260	22	281	TCCAACACTTCACCATGACTG	59.581	21	TAGGAGGAGAGGGTTCGGAT	60.03	20	163	22	184
CU12520	(TCC)5	1	15	164	178	TTTCGACATCATCCTCACCA	60.048	20	GCAAATTTCTCCTTCACCGA	60.192	20	219	78	296	CTTCTTCCTGAGATCCGACG	59.943	20	AACGAAGCCCTGATGAGAAA	59.813	20	189	46	234	CTTCTTCCTGAGATCCGACG	59.943	20	AAACGAAGCCCTGATGAGAA	59.813	20	190	46	235
CU12526	(AGA)5	1	15	53	67	AGGAGGAGAAGAAGATGGCG	60.862	20	CTCTTCATCCTTGCCCTTCA	60.331	20	254	22	275	AGGAGGAGAAGAAGATGGCG	60.862	20	TCTTCATCCTTGCCCTTCAT	59.629	20	253	22	274	GAGGAGAAGAAGATGGCGG	59.895	19	CTCTTCATCCTTGCCCTTCA	60.331	20	252	24	275
CU12532	(ATA)6	1	18	60	77	TCTTCTCTTTTCGTTTTCGAATTA	58.675	24	CGGGGTTGTGTTTTCTCAG	59.12	19	112	20	131	TTCTCTTTTCGTTTTCGAATTAAA	58.596	24	CGGGGTTGTGTTTTCTCAG	59.12	19	110	22	131	CTTCTCTTTTCGTTTTCGAATTAAA	59.409	25	CGGGGTTGTGTTTTCTCAG	59.12	19	111	21	131
CU12548	(TTC)5	1	15	48	62	TGCTATTTTCTGCAGGACTTTTC	59.912	23	GGATGTCAAGGAAATGTGGG	60.173	20	262	21	282	TGCTATTTTCTGCAGGACTTTTC	59.912	23	GGGATGTCAAGGAAATGTGG	60.173	20	263	21	283	TGCTATTTTCTGCAGGACTTTTC	59.912	23	ATCAGGATGGGGATGTCAAG	59.737	20	272	21	292
CU12582	(AG)11	1	22	37	58	CGACAATTCCTCCATTAAAGC	58.707	21	GCTTTCACTCTCATTTTATTTTGG	58.451	24	102	3	104	TCGACAATTCCTCCATTAAAGC	60.44	22	GCTTTCACTCTCATTTTATTTTGG	58.451	24	103	2	104	CGACAATTCCTCCATTAAAGC	58.707	21	TGCTTTCACTCTCATTTTATTTTGG	60.803	25	103	3	105
CU12622	(AAT)5	1	15	436	450
CU12637	(AAG)5	1	15	141	155
CU12644	(TAG)5	1	15	1	15
CU12648	(AT)6	1	12	496	507
CU12650	(TCTT)5	1	20	71	90	CACCCATCATTCACCTACCTT	58.778	21	TTTTTGCTTTGATAGAAACGTGA	58.969	23	101	18	118	CACCCATCATTCACCTACCTT	58.778	21	TTTTGCTTTGATAGAAACGTGAAG	59.836	24	100	18	117	ACACCCATCATTCACCTACCTT	59.621	22	TTTTTGCTTTGATAGAAACGTGA	58.969	23	102	17	118
CU12696	(CT)7	1	14	98	111	TTCATATTCTAGTGTCAGCCAAACA	60.069	25	TGAGTGGTGAGGGATTCACA	60.088	20	191	53	243	TCATATTCTAGTGTCAGCCAAACA	58.834	24	TGAGTGGTGAGGGATTCACA	60.088	20	190	54	243	TTCTAGTGTCAGCCAAACATTACAT	59.174	25	TGAGTGGTGAGGGATTCACA	60.088	20	185	59	243
CU12696	(CT)7	1	14	255	268	TGTGAATCCCTCACCACTCA	60.088	20	CACCGGTTTCCATGTTTCTT	59.83	20	179	224	402	TGTGAATCCCTCACCACTCA	60.088	20	CCGTATGCTGCCAAGTTCTA	58.942	20	241	224	464	TGTGAATCCCTCACCACTCA	60.088	20	TATGAATTGGGACCCGATGA	61.061	20	265	224	488
CU12706	(GAA)6	1	18	113	130	TGAAGTCAGTGAGGCAGTGG	60.022	20	GAGGGACCAGATCGATTGAA	60.011	20	237	71	307	TGAAGTCAGTGAGGCAGTGG	60.022	20	TGTCCTCCGCCACTATTACC	59.955	20	170	71	240	GGTTGTCGGAAATGGAAGAA	59.91	20	TGTCCTCCGCCACTATTACC	59.955	20	224	17	240
CU12709	(CAT)5	1	15	51	65
CU12713	(TTCTA)5	1	25	408	432	TCGCCATCCTCTACCATCTT	59.653	20	GTGGTTGGGAGGGGAGTTAT	60.052	20	210	350	559	GGCCTTCCTTTGTACGGACT	60.496	20	GTGGTTGGGAGGGGAGTTAT	60.052	20	273	287	559	CACTCGCCATCCTCTACCAT	60.096	20	TGGGAGGGGAGTTATTGGTT	60.549	20	208	347	554
CU12722	(GAA)6	1	18	155	172	GAGACCGAAGTGGGTCAGAA	60.238	20	TGGAATGGAGGAGAAATTGG	59.864	20	223	60	282	TGGGTCAGAAGCACACGTTA	60.301	20	TGGAATGGAGGAGAAATTGG	59.864	20	213	70	282	CATGGATGATTGGAGAAGCC	60.426	20	TGGAATGGAGGAGAAATTGG	59.864	20	169	114	282
CU12769	(TA)9	1	18	629	646	CTTCCCACTCGAATTCCTCA	60.187	20	AAATGGTAATAAGGTAAAATGCAACA	59.239	26	200	536	735	TTCCCACTCGAATTCCTCAG	60.187	20	AAATGGTAATAAGGTAAAATGCAACA	59.239	26	199	537	735	TCTTGTTTCCTTCCCACTCG	60.224	20	AAATGGTAATAAGGTAAAATGCAACA	59.239	26	209	527	735
CU12770	(TA)6	1	12	521	532
CU12772	(AGA)5	1	15	157	171	GGAGAAAGTGGTGGTCAGGA	60.088	20	TCCCAATTCCTTCTCCCTCT	60.008	20	263	39	301	TTGCAGTGCTTGGCGTATAA	60.412	20	CCACCTACCACCGACCTCTA	59.982	20	236	1	236	TGCAGTGCTTGGCGTATAAA	60.412	20	CCACCTACCACCGACCTCTA	59.982	20	235	2	236
CU12776	(GA)6	1	12	22	33
CU12799	(CT)7	1	14	141	154	ATTTCATTCAGCGGCATCTT	59.674	20	GCAAGAATTACCGACCTGGA	60.074	20	173	91	263	ATTTCATTCAGCGGCATCTT	59.674	20	TCCCAGCAAGAATTACCGAC	60.074	20	178	91	268	AATTTCATTCAGCGGCATCT	59.674	20	GCAAGAATTACCGACCTGGA	60.074	20	174	90	263
CU12819	(TA)9	1	18	327	344
CU12840	(GAA)5caagaagaggaggaagaag(AGA)5	2	49	365	413
CU12870	(CT)7	1	14	29	42	GCCCGCAATATTGGTTTCT	59.915	19	GAGGAGCATGATGCAAGTGA	59.95	20	192	0	191	GCCCGCAATATTGGTTTCTT	61.166	20	GAGGAGCATGATGCAAGTGA	59.95	20	192	0	191	GCCCGCAATATTGGTTTCTT	61.166	20	TGGAGAACCAAGTGGAGGAG	60.229	20	206	0	205
CU12872	(AGA)5	1	15	124	138	ATTTTTCACAACCAGGTCGC	59.978	20	CAGCAATACCAACGAAGCAA	59.872	20	101	85	185	ATTTTTCACAACCAGGTCGC	59.978	20	TTGCAGCAATACCAACGAAG	59.872	20	104	85	188	ATTTTTCACAACCAGGTCGC	59.978	20	AGTGATTACGACAGGTCGCC	60.142	20	161	85	245
CU12885	(AG)8	1	16	191	206	TCTTTACCCAATTACCCCCA	59.131	20	TCTGATTTGTTCCTCCTGTATTTTT	59.472	25	142	130	271	TCTTTACCCAATTACCCCCA	59.131	20	TCTGATTTGTTCCTCCTGTATTTT	58.271	24	142	130	271	CTTTACCCAATTACCCCCAA	58.668	20	TCTGATTTGTTCCTCCTGTATTTTT	59.472	25	141	131	271
CU12896	(AC)7	1	14	229	242	GGTGGGAAGGAGAGAGGAGT	59.661	20	AGGAAGAAATGGGAATTGGG	60.124	20	143	165	307	GGTGGGAAGGAGAGAGGAGT	59.661	20	TCGAAATCGGGAGAATTGAG	60.148	20	163	165	327	GGTGGGAAGGAGAGAGGAGT	59.661	20	CGAAATCGGGAGAATTGAGA	60.148	20	162	165	326
CU12901	(TTC)5	1	15	164	178	TTTATGCTTCCGGCGATAAC	60.061	20	CAGACAATGATGGCTTTTCA	57.249	20	196	94	289	GTTTTATGCTTCCGGCGATA	60.061	20	CAGACAATGATGGCTTTTCA	57.249	20	198	92	289	TTTATGCTTCCGGCGATAAC	60.061	20	ACAGACAATGATGGCTTTTCA	58.215	21	197	94	290
CU12962	(TC)8	1	16	22	37
CU12965	(AG)7	1	14	63	76	GCTCTGTTCCTTAGGGAGGG	60.204	20	GGGGTTTTGGTTTTTGGTTT	59.939	20	157	7	163	GCTCTGTTCCTTAGGGAGGG	60.204	20	AAAGGGGTTTTGGTTTTTGG	60.062	20	160	7	166	GCTCTGTTCCTTAGGGAGGG	60.204	20	GAGAGGAAAAGGGGTTTTGG	59.912	20	167	7	173
CU12979	(TC)6	1	12	196	207	GAACCGACGGAGTTTTCTTG	59.711	20	TGGGGGAAGAGAGATAAAGGA	60.018	21	196	48	243	CCGACGGAGTTTTCTTGAAC	59.711	20	TGGGGGAAGAGAGATAAAGGA	60.018	21	193	51	243	AACCGACGGAGTTTTCTTGA	59.711	20	TGGGGGAAGAGAGATAAAGGA	60.018	21	195	49	243
CU12986	(AT)6	1	12	103	114
CU12988	(GCG)8	1	24	212	235	CGGAGATGGAGATTGAAGGA	60.15	20	CCATGGCTAGGGTTTGAAGA	60.066	20	171	184	354	TCGGAGATGGAGATTGAAGG	60.15	20	CCATGGCTAGGGTTTGAAGA	60.066	20	172	183	354	CCTCGGAGATGGAGATTGAA	60.15	20	CCATGGCTAGGGTTTGAAGA	60.066	20	174	181	354
CU12988	(GCG)8	1	24	2524	2547	CAACTCAGGCCACTCTCCTC	59.986	20	AACGGGGAATATGGTTGTTG	59.546	20	189	2383	2571	TTTGAAACTTGGGTGGAAGG	59.942	20	AGGCCATCAAAGAAAAAGGG	60.423	20	243	2453	2695	TTTGAAACTTGGGTGGAAGG	59.942	20	AACGGGGAATATGGTTGTTG	59.546	20	119	2453	2571
CU12998	(AAC)5	1	15	168	182
CU13006	(CTT)5	1	15	302	316	AGGATCGGAAAGAACCTCGT	60.074	20	GACCCAAAAGAAAATCCCA	57.413	19	268	71	338	GAAAGAACCTCGTAGGCGTG	59.875	20	GACCCAAAAGAAAATCCCA	57.413	19	261	78	338	AGCTTGTGACAAACCGGACT	59.769	20	GACCCAAAAGAAAATCCCA	57.413	19	211	128	338
CU13021	(GA)7	1	14	5	18
CU13021	(CA)12	1	24	216	239
CU13026	(TCT)5	1	15	35	49	GCCGTTGCAATCTTCTTCAT	60.221	20	CTTTTTCCCCAGGAAATGGT	60.159	20	262	9	270	GCCGTTGCAATCTTCTTCAT	60.221	20	TCCAGATTGGAAGACTTGGC	60.195	20	228	9	236	GCCGTTGCAATCTTCTTCAT	60.221	20	CGAGTCAACCCTACCTCGAA	60.246	20	190	9	198
CU13040	(TCT)8	1	24	259	282	CACCACAAACTTCCAACCCT	59.861	20	GATGGCCGGAAGTAGCATT	60.051	19	156	165	320	CACCACAAACTTCCAACCCT	59.861	20	GGCCGGAAGTAGCATTGTT	60.088	19	153	165	317	CTTGCATACGAAGCCTCCAT	60.235	20	GATGGCCGGAAGTAGCATT	60.051	19	179	142	320
CU13051	(TTC)7	1	21	309	329	CTTTCTTGACAGCCAAAGCC	59.993	20	ATTGGTACGGACCTCACTGC	59.997	20	248	213	460	TTTCTTGACAGCCAAAGCCT	59.993	20	ATTGGTACGGACCTCACTGC	59.997	20	247	214	460	TTTCTTGACAGCCAAAGCCT	59.993	20	TTGCCTTCAATTCTGTCGTG	59.84	20	280	214	493
CU13079	(CT)7	1	14	20	33
CU13120	(TC)6	1	12	10	21
CU13132	(GAGT)5	1	20	1115	1134	ATCAAAGACTTCTGCGCCAT	59.843	20	AATTTCCCCATCTGGGTTTC	59.996	20	132	1062	1193	ATCAAAGACTTCTGCGCCAT	59.843	20	TAGGGATTTCCAATTTCCCC	59.957	20	143	1062	1204	GTAGGCAATTTCTGGAGGCA	60.214	20	AATTTCCCCATCTGGGTTTC	59.996	20	234	960	1193
CU13134	(CA)6	1	12	152	163	CATCAAGGTCCTCATCCGTT	59.927	20	AGGATTGTTCAACTTTAGGGTG	57.294	22	103	114	216	ATCAAGGTCCTCATCCGTTG	59.927	20	AGGATTGTTCAACTTTAGGGTG	57.294	22	102	115	216	GGACTTCGGAGCACATTGTT	60.119	20	AGGATTGTTCAACTTTAGGGTG	57.294	22	139	78	216
CU13148	(GAG)5	1	15	502	516	CATGAAAACACCACTGCCAC	60.008	20	CAGCATCTATTCCTCCCCAG	59.647	20	139	446	584	CATGAAAACACCACTGCCAC	60.008	20	CCAGGCTCATCTGGATTTTC	59.629	20	123	446	568	CATGAAAACACCACTGCCAC	60.008	20	CAGGCTCATCTGGATTTTCC	59.629	20	122	446	567
CU13154	(GA)7	1	14	82	95	GAAAATTGGATTTTGACGGG	59.25	20	AGCTCCAACAATGAAAACGC	60.257	20	119	27	145	AAAATTGGATTTTGACGGGG	60.883	20	AGCTCCAACAATGAAAACGC	60.257	20	118	28	145	GAAAATTGGATTTTGACGGG	59.25	20	AGCGTCATCTTTGGAGGAAG	59.43	20	174	27	200
CU13155	(CCT)6	1	18	122	139	CGATCCTTAAGCATACCCCA	59.916	20	TGGAATCGAAAGAAGAGGGT	58.715	20	148	58	205	CGATCCTTAAGCATACCCCA	59.916	20	AATGGAATCGAAAGAAGAGGG	59.541	21	150	58	207	TTCCTTCGAAAGTCAGCTCC	59.55	20	GGGTCTAGTGGGTGTTGTTGA	59.876	21	171	19	189
CU13224	(AAG)7	1	21	32	52	GGAAGTTGGTGGCAAAACAA	60.904	20	TCTCTCCCATTCACGTTTCC	60.05	20	186	0	185	GGAAGTTGGTGGCAAAACAA	60.904	20	AAGAACAAAAACCCAACCGA	59.448	20	111	0	110	GGAAGTTGGTGGCAAAACA	59.531	19	TCTCTCCCATTCACGTTTCC	60.05	20	186	0	185
CU13224	(GAA)6at(AGA)6	2	38	227	264	GGAAACGTGAATGGGAGAGA	60.05	20	GCGCATCAACTTTGAACAGA	59.995	20	191	166	356	GGAAACGTGAATGGGAGAGA	60.05	20	CTTTTGCGGAGGAGACTGAC	59.989	20	212	166	377	GGAAACGTGAATGGGAGAGA	60.05	20	GTCTTTTGCGGAGGAGACTG	59.989	20	214	166	379
CU13228	(TA)7	1	14	29	42
CU13233	(AAC)5	1	15	315	329	CCTAGGAAGGGTCCTGAAGC	60.204	20	TACCACACACCATGAAGGGA	59.806	20	226	193	418	CTAGGAAGGGTCCTGAAGCC	60.204	20	TACCACACACCATGAAGGGA	59.806	20	225	194	418	TATCCTCTTTCCCTCCCCAC	60.264	20	TACCACACACCATGAAGGGA	59.806	20	130	289	418
CU13237	(AT)8	1	16	487	502	TCCATTTTCTCCCCCTCTCT	60.008	20	TCAATTTCACCGGAGACTCA	59.215	20	194	436	629	TCCATTTTCTCCCCCTCTCT	60.008	20	CCTCAATTTCACCGGAGACT	59.137	20	196	436	631	CTCCCCCTCTCTGCTTCTCT	60.088	20	TCAATTTCACCGGAGACTCA	59.215	20	186	444	629
CU13297	(GA)9	1	18	877	894	CGACGCAGACAGTAATGGTG	60.324	20	CCCCCATTGTTTTAACACTCA	59.71	21	276	668	943	GCGATGACGAGGAATAGGAC	59.658	20	CCCCCATTGTTTTAACACTCA	59.71	21	147	797	943	GACGAGGAATAGGACAGCGA	60.362	20	CCCCCATTGTTTTAACACTCA	59.71	21	142	802	943
CU13313	(TC)6	1	12	118	129	GGATTCGGTCATCATTTGGT	59.611	20	GTGGTCGTAGTCCCAAGCAT	59.997	20	120	44	163	GGATTCGGTCATCATTTGGT	59.611	20	TCCTGATTATGGAAGTCGCC	60.036	20	194	44	237	GGATTCGGTCATCATTTGGT	59.611	20	ATAGAAGGGAGCGAGGAAGC	59.947	20	267	44	310
CU13327	(TGT)7	1	21	359	379	TGGAAGATTTGACCCAAAGG	59.903	20	TCGTTTGCAAGAGTTACATTTCA	59.808	23	192	241	432	TGCTGCTGATATTGGGATGA	60.182	20	TCGTTTGCAAGAGTTACATTTCA	59.808	23	236	197	432	GGAAGATTTGACCCAAAGGC	60.807	20	TCGTTTGCAAGAGTTACATTTCA	59.808	23	191	242	432
CU13385	(ATC)6	1	18	183	200	TAGCAAAGGCAAAGACGACA	59.609	20	ATCCGACACAGCTTTCATCC	60.081	20	218	77	294	AAGGCAAAGACGACAAAAGC	59.499	20	ACAGCTTTCATCCTGGTCGT	59.727	20	206	82	287	GGCAAAGACGACAAAAGCAC	60.817	20	ATCCGACACAGCTTTCATCC	60.081	20	211	84	294
CU13386	(AT)7	1	14	289	302
CU13472	(TTC)6	1	18	847	864	TTCCCACCTATGGCAATCAT	60.155	20	GAAGACGAATTGGCAGAAGC	59.962	20	171	792	962	TTTTCCCACCTATGGCAATC	59.762	20	GAAGACGAATTGGCAGAAGC	59.962	20	173	790	962	ATTAGAGCCACCAGGTTCCC	60.328	20	GAAGACGAATTGGCAGAAGC	59.962	20	234	729	962
CU13481	(GA)6	1	12	266	277	TCGAGGTCGTAGTCCCAATC	60.073	20	CTCCCTCCCTCTCCCATAAG	60.023	20	160	228	387	TCGAGGTCGTAGTCCCAATC	60.073	20	TGACCATTGTCAGGGTTTGA	59.935	20	237	228	464	TCGAGGTCGTAGTCCCAATC	60.073	20	AGGTATCGTGGTCTGCTGCT	59.898	20	274	228	501
CU13485	(CAT)6	1	18	5	22
CU13485	(TC)10	1	20	227	246
CU13486	(TCC)5	1	15	118	132	TAATTTTCCCATCCGCCATA	60.11	20	GAACCCACAAAGAGAGCCAA	60.232	20	193	18	210	CCCCATTTTCCCAATACTCC	60.37	20	GAACCCACAAAGAGAGCCAA	60.232	20	126	85	210	CCCCCATTTTCCCAATACTC	60.37	20	GAACCCACAAAGAGAGCCAA	60.232	20	127	84	210
CU13489	(TCC)5	1	15	96	110	CCCCCAATTTCCCAATACTC	60.37	20	CGCCCTGTCTTGGTCTATGT	60.134	20	163	62	224	CCCCAATTTCCCAATACTCC	60.37	20	CGCCCTGTCTTGGTCTATGT	60.134	20	162	63	224	CCCAATTTCCCAATACTCCA	59.617	20	CGCCCTGTCTTGGTCTATGT	60.134	20	161	64	224
CU13492	(AG)8	1	16	29	44
CU13493	(TC)9ttcgagagagatgggtt(TTC)9	2	62	78	139	CCGACCTTTCATCCCTGTAA	59.926	20	TCCTTAAGGGACCTGGTCAA	59.521	20	264	4	267	TACCTAAAGCCCAACCTCCA	59.564	20	TCCTTAAGGGACCTGGTCAA	59.521	20	243	25	267	CCAACCTCCAAAATGTTCCT	58.884	20	CAATTGATGTAGGGGTTGGG	60.044	20	257	35	291
CU13504	(CA)9	1	18	161	178	GCAGAGGAACAAAAGGAGGTT	59.743	21	CAAATCCAACGAACATGGAG	58.973	20	280	90	369	AAGCAGAGGAACAAAAGGAGG	59.872	21	GCCCATAGCATAGCAGCAG	59.563	19	229	88	316	GCAGAGGAACAAAAGGAGGT	58.377	20	CAAATCCAACGAACATGGAG	58.973	20	280	90	369
CU13513	(AT)7	1	14	97	110	TTTACAATACTGCCGGCTCC	60.096	20	GTTCCCCTTCCCATTGATTT	59.996	20	149	17	165	TTTACAATACTGCCGGCTCC	60.096	20	AGTTCCCCTTCCCATTGATT	59.629	20	150	17	166	TTTACAATACTGCCGGCTCC	60.096	20	TGGTTAGTTCCCCTTCCCAT	60.549	20	155	17	171
CU13542	(CTC)7	1	21	301	321	ATGGCGACTTACCTTCATGG	59.955	20	TGGGTATGAGACGAAGGAGG	60.065	20	221	194	414	GAAACTCACTCCCTCTCCCC	60.05	20	TGGGTATGAGACGAAGGAGG	60.065	20	259	156	414	ATGGCGACTTACCTTCATGG	59.955	20	AAGGAGGGGGTTGTACGAGT	59.856	20	208	194	401
CU13554	(TC)10	1	20	273	292
CU13557	(TGT)6	1	18	150	167	GGGTTGTTTGCTGTTGGAGT	60.012	20	GAAATGGGAGCAATTCGTGT	59.939	20	165	126	290	GGGTTGTTTGCTGTTGGAGT	60.012	20	CTGAAACAAACCCTTTCGGA	60.081	20	183	126	308	GGGTTGTTTGCTGTTGGAGT	60.012	20	CTATGAAGAACACGGCGGAT	60.096	20	206	126	331
CU13579	(TGG)5	1	15	82	96	CGTTCTTCGTTTTGTGGGTT	60.008	20	ATTAGCATTACCACCGCAGC	60.124	20	276	56	331	CGTTCTTCGTTTTGTGGGTT	60.008	20	CATGTCACGATGTTTGGGTC	59.812	20	227	56	282	CGTTCTTCGTTTTGTGGGTT	60.008	20	GATCAACTCGGTCGTCATCA	59.637	20	141	56	196
CU13586	(AGG)7aaaagacaacaatatgaacaaccataagttacagatggagaaagcttatcttcaacac(CAA)9	2	106	454	559	GCTGAGTTATGGGGAAAGCA	60.214	20	AGTGATGTTGTTGGACCCCT	59.279	20	234	349	582	TGCTGAGTTATGGGGAAAGC	60.214	20	AGTGATGTTGTTGGACCCCT	59.279	20	235	348	582	GCTGAGTTATGGGGAAAGCA	60.214	20	TTAGTGATGTTGTTGGACCCC	59.703	21	236	349	584
CU13591	(ATA)5	1	15	520	534	TACTGTCTTCTCGTCGGGCT	60.012	20	AAAATATGGCGTCTCGGTTG	59.96	20	242	359	600	TGGAAAGGGCAAAAGAAATG	60.046	20	AAAATATGGCGTCTCGGTTG	59.96	20	175	426	600	AGGGCAAAAGAAATGAGGGT	59.94	20	AAAATATGGCGTCTCGGTTG	59.96	20	170	431	600
CU13592	(AGA)16	1	48	192	239	TTTTGGGGGTTTTTGAGAGA	59.518	20	AATGCTGAAGCTTTGTTCCC	59.316	20	169	167	335	TTTGGGGGTTTTTGAGAGAA	59.518	20	AATGCTGAAGCTTTGTTCCC	59.316	20	168	168	335	TTTTGGGGGTTTTTGAGAGA	59.518	20	ATGCTGAAGCTTTGTTCCCT	58.936	20	168	167	334
CU13606	(TA)6	1	12	133	144	GATGGATGATGAAATTGGGG	59.952	20	CTGCACATGGCAGAGACATT	59.862	20	160	62	221	GGATGGATGATGAAATTGGG	59.952	20	CTGCACATGGCAGAGACATT	59.862	20	161	61	221	ATGGATGATGAAATTGGGGA	59.952	20	CTGCACATGGCAGAGACATT	59.862	20	159	63	221
CU13629	(GAA)5	1	15	151	165	CGTTTCCTTCCCCATCTACA	59.926	20	TCACCCTCTGGTTTTGGTTC	59.943	20	102	98	199	TCACAGTTCGTTTCCTTCCC	60.088	20	TCACCCTCTGGTTTTGGTTC	59.943	20	110	90	199	CGTTTCCTTCCCCATCTACA	59.926	20	TTCTCACCCTCTGGTTTTGG	60.081	20	105	98	202
CU13646	(GTC)8	1	24	369	392	ACACGGGAAGATCGACAAAC	59.973	20	GATTCTCCTGCGTCCATGTT	60.081	20	141	286	426	CACAACACCAGCAATAACGG	60.027	20	GATTCTCCTGCGTCCATGTT	60.081	20	267	160	426	ACACGGGAAGATCGACAAAC	59.973	20	GTCTTCCGCCTTTTTCTCCT	59.827	20	170	286	455
CU13651	(TCT)5	1	15	90	104	CTGGCACTTCCTCTTTCACC	59.844	20	AAGCTTGAGGACAAGAAGCG	59.757	20	222	21	242	CTGGCACTTCCTCTTTCACC	59.844	20	GAAGCGTTTGGATGATGTGA	59.654	20	208	21	228	CTGGCACTTCCTCTTTCACC	59.844	20	GAGGACAAGAAGCGTTTGGA	60.375	20	216	21	236
CU13690	(AGGAA)5	1	25	8	32
CU13704	(AATT)5	1	20	176	195	AGGCACATGACATGCACAGT	60.196	20	AAAGAAAAGAAAGAAAAGAAAGAACG	59.17	26	145	117	261	AGGCACATGACATGCACAGT	60.196	20	AAGAAAAGAAAGAAAAGAAAGAACG	58.071	25	144	117	260	AGGCACATGACATGCACAGT	60.196	20	AAAAGAAAAGAAAGAAAAGAAAGAACG	60.181	27	146	117	262
CU13712	(AAG)5	1	15	221	235	AATTTCCTCGGGAACCAAAC	60.166	20	CTATTACGCCGTGCCAATG	60.103	19	198	60	257	AAACAATTTCCTCGGGAACC	60.166	20	CTATTACGCCGTGCCAATG	60.103	19	202	56	257	GAACCAAACGGAAAAGCAGA	60.227	20	CTATTACGCCGTGCCAATG	60.103	19	187	71	257
CU13744	(TA)7	1	14	288	301	GAAACTCCAAGGAACCCCTC	59.912	20	TGCATTGTCTGGTGATCCAT	59.925	20	108	236	343	GAAACTCCAAGGAACCCCTC	59.912	20	CTGCTGTATTTTCGTGGCAA	59.872	20	185	236	420	GAAACTCCAAGGAACCCCTC	59.912	20	TGCTGTATTTTCGTGGCAAG	59.872	20	184	236	419
CU13767	(AG)6	1	12	240	251	GGTTTGGGGATTGAAAAGGT	60.032	20	GCATTTGTCCGGAGTTCTTC	59.676	20	137	141	277	TTTGGTTTGGGGATTGAAAA	60.138	20	GCATTTGTCCGGAGTTCTTC	59.676	20	140	138	277	GGTTTGGGGATTGAAAAGGT	60.032	20	CATTTGTCCGGAGTTCTTCC	59.526	20	136	141	276
CU13813	(TA)6	1	12	199	210
CU13862	(GAA)5	1	15	103	117	GGAAGAGCTCGACGACAATC	59.957	20	CCACGTCAAACACTACACCG	60.065	20	115	73	187	AGGCCGATTCGACAGTAAGA	59.836	20	AATTGCGGCAAATTCTCATC	60.045	20	157	50	206	AGGCCGATTCGACAGTAAGA	59.836	20	CCACGTCAAACACTACACCG	60.065	20	138	50	187
CU13864	(GTC)6	1	18	57	74	TCTTCCCATGTTGAGTGGTG	59.52	20	CCAATAACAACGTCGTCCCT	59.853	20	180	30	209	TCTTCCCATGTTGAGTGGTG	59.52	20	ATCTACGACACGATCTCCGC	60.249	20	214	30	243	TCTTCCCATGTTGAGTGGTG	59.52	20	CCTATCCGACGACAAGTGCT	60.277	20	134	30	163
CU13878	(TCC)6	1	18	58	75	GAAAACGCGAAGAGGAATCT	58.53	20	GAAGCCTAGGTTTTTCCGCT	59.856	20	116	0	115	GAAAACGCGAAGAGGAATCT	58.53	20	GGAACTGGCTCGTTTTTCTG	59.853	20	279	0	278	GAAAACGCGAAGAGGAATCT	58.53	20	TTTTTCCGCTTGGGTTAGAA	59.693	20	106	0	105
CU13942	(GT)7	1	14	28	41	CGGTTTATCTTTGAGAAGTGTGTG	60.089	24	TCCTCAATCCCAAACCATTT	59.22	20	141	0	140	CGGTTTATCTTTGAGAAGTGTGTG	60.089	24	CCTCAATCCCAAACCATTTTT	60.041	21	140	0	139	CGGTTTATCTTTGAGAAGTGTGTG	60.089	24	CTCCTCAATCCCAAACCATT	58.836	20	142	0	141
CU13981	(CCA)5	1	15	51	65	CAAAATTCCCTCATTTCCCA	59.733	20	TTCCCAATTACAGACCCAGC	59.933	20	275	2	276	CAAAATTCCCTCATTTCCCA	59.733	20	CCGCAGCATTTGATACAAGA	59.833	20	256	2	257	CCAAAATTCCCTCATTTCCC	60.482	20	TTCCCAATTACAGACCCAGC	59.933	20	276	1	276
CU13992	(CAG)5	1	15	353	367
CU14011	(TA)7	1	14	170	183
CU14012	(AG)6	1	12	126	137	ACGACGAATCAACGACATCA	60.12	20	AACACAAAATGGTGCTTCGC	61.071	20	211	69	279	TTTTCGTTAAACCGCAGGAG	60.236	20	AACACAAAATGGTGCTTCGC	61.071	20	275	5	279	CTTTTCGTTAAACCGCAGGA	60.236	20	AACACAAAATGGTGCTTCGC	61.071	20	276	4	279
CU14080	(GA)10	1	20	284	303
CU14087	(TTC)6	1	18	61	78	ATGGTGATTGTTCTTCCGGT	59.263	20	TGTTTCCAAATTTCATTCATTCA	59.332	23	109	20	128	ATGGTGATTGTTCTTCCGGT	59.263	20	CAAAACATACTGCTTGTGATGG	58.227	22	142	20	161	ATGGTGATTGTTCTTCCGGT	59.263	20	AACATACTGCTTGTGATGGTTTG	59.078	23	139	20	158
CU14123	(TC)6	1	12	101	112	TTCAAATCCCCATTGTTTCC	59.599	20	GGTAGAGGAGGTTTCCGGTC	59.935	20	133	74	206	TTCAAATCCCCATTGTTTCC	59.599	20	CGGTCACCCAAAAAGAAAAG	59.581	20	118	74	191	TCAAATCCCCATTGTTTCCT	59.22	20	GGTAGAGGAGGTTTCCGGTC	59.935	20	132	75	206
CU14125	(AAC)7	1	21	123	143	TAAAAATGGTGGGCCAAAAC	59.677	20	GGTTTGGAGTGAAAACCGAA	59.948	20	192	40	231	TAAAAATGGTGGGCCAAAAC	59.677	20	CCTTGACGCCATTGAAAAAT	59.938	20	151	40	190	TAAAAATGGTGGGCCAAAAC	59.677	20	CGACGCCGGATAGATGTAGT	60.118	20	214	40	253
CU14165	(GAA)6	1	18	292	309	AAGGACCCCAACAACTCAAG	59.037	20	GCAATTTCGTCTCACCACAA	59.697	20	169	166	334	AAGGACCCCAACAACTCAAG	59.037	20	AGCAATTTCGTCTCACCACA	59.293	20	170	166	335	AAGGACCCCAACAACTCAAG	59.037	20	TGGTGTGAGAGCAATTTCGT	59.293	20	179	166	344
CU14168	(TCC)5	1	15	53	67	CGATGCGTCGTTCTTAGTCA	60.011	20	CAACGTTTTTGCGGTAACCT	60.032	20	130	11	140	CGATGCGTCGTTCTTAGTCA	60.011	20	GACGGATTGATGAGGCAAAT	59.9	20	152	11	162	CGATGCGTCGTTCTTAGTCA	60.011	20	GGAGCTTCCATTGATGAGGA	60.158	20	104	11	114
CU14179	(CTT)7	1	21	42	62	CTTCGGTTCCCCTTCCAT	59.856	18	CGAGATTCGAAACGGAGAAG	59.948	20	166	18	183	CTTCGGTTCCCCTTCCAT	59.856	18	GGAGGAAAGATAGATGGCCC	59.866	20	141	18	158	CTTCGGTTCCCCTTCCAT	59.856	18	CAAAGAGAACGGGAAAAACG	59.719	20	187	18	204
CU14205	(TCT)5	1	15	217	231	GATGTGGATTTTGGTGGGTC	60.034	20	TGCAGCAACAGAAGATCCAT	59.399	20	199	67	265	GTGAGGAAAATCTGGTCGGA	60.05	20	TGCAGCAACAGAAGATCCAT	59.399	20	232	34	265	CTCCTTCACCCACCATTGTT	59.82	20	TGCAGCAACAGAAGATCCAT	59.399	20	128	138	265
CU14227	(GCT)5	1	15	240	254	CTTGTCCTTGGTCGGTTGTT	60.005	20	AAGCAGCTGATAAGCCAGACA	60.169	21	139	169	307	CGTACTTGTCCTTGGTCGGT	60.028	20	AAGCAGCTGATAAGCCAGACA	60.169	21	143	165	307	ACGTACTTGTCCTTGGTCGG	60.028	20	AAGCAGCTGATAAGCCAGACA	60.169	21	144	164	307
CU14234	(ATT)6	1	18	196	213	CGATAATTGCAAGGAGGTGG	60.46	20	GTTGCAACCATTCCATTATTATT	57.082	23	137	105	241	ATTGCAAGGAGGTGGATTGA	60.461	20	GTTGCAACCATTCCATTATTATT	57.082	23	132	110	241	CGATAATTGCAAGGAGGTGG	60.46	20	AGTTGCAACCATTCCATTATTATT	58.008	24	138	105	242
CU14247	(TA)6	1	12	258	269
CU14281	(TC)6	1	12	49	60	GCCGGTAAGCTTCTCTTCGT	60.894	20	CCCATGTAACTGCAAGAACG	59.195	20	174	20	193	GCCGGTAAGCTTCTCTTCG	60.103	19	CCCATGTAACTGCAAGAACG	59.195	20	174	20	193	CGCCGGTAAGCTTCTCTTC	60.103	19	CCCATGTAACTGCAAGAACG	59.195	20	175	19	193
CU14310	(TC)7	1	14	21	34
CU14316	(CTT)5	1	15	135	149
CU14327	(CTT)5	1	15	69	83	ATTCCTCACCCCTCACCTCT	59.929	20	CAAGAATCCGGCTTGGATAA	60.031	20	170	18	187	ATTCCTCACCCCTCACCTCT	59.929	20	TGGCTGAAGAAGAAGCCATT	59.955	20	132	18	149	TGGGTGTTAAAGCCTTGTCC	59.971	20	AGTGGCTGAAGAAGAAGCCA	60.134	20	113	39	151
CU14347	(TCA)6	1	18	193	210	GGGAAACAGATGGTCCAAAA	59.767	20	ATTCCTTTGCTGGGTTGTTG	59.971	20	201	52	252	CAAATGGGGAAACAGATGGT	59.647	20	ATTCCTTTGCTGGGTTGTTG	59.971	20	207	46	252	GGGAAACAGATGGTCCAAAA	59.767	20	GCTGGGTTGTTGAAGGAAGA	60.232	20	193	52	244
CU14385	(AAT)7	1	21	128	148	TAAAAACATTCCTCTCGCGG	60.202	20	GACGGAAGTGCTCGGTTAAT	59.198	20	170	32	201	TAAAAACATTCCTCTCGCGG	60.202	20	TGATATCTGGACGGAAGTGCT	59.708	21	179	32	210	TAAAAACATTCCTCTCGCGG	60.202	20	CGCATTATGATATCTGGACGG	60.316	21	186	32	217
CU14395	(ATC)5	1	15	277	291	ACGGAATCACACAAGGAAGC	60.119	20	CATCGAATTTCATTGGAAGAAG	58.694	22	192	128	319	AAAACAGAGAGGCCCAGACA	59.844	20	CATCGAATTTCATTGGAAGAAG	58.694	22	167	153	319	AGAGAGGCCCAGACATCCTT	60.216	20	CATCGAATTTCATTGGAAGAAG	58.694	22	162	158	319
CU14397	(TCT)5	1	15	31	45
CU14435	(TCT)6	1	18	195	212	CTTCACTCTCCAAAACCCCA	60.081	20	GAAGAGGGTTGGAGAAAGGG	60.045	20	196	49	244	CTTCACTCTCCAAAACCCCA	60.081	20	GGAAGAGGGTTGGAGAAAGG	60.045	20	197	49	245	CTTCACTCTCCAAAACCCCA	60.081	20	TTGGAAGAGGGTTGGAGAAA	59.641	20	199	49	247
CU14440	(TGG)5	1	15	181	195	CCAGGGGCTGAACTCATAAA	60.066	20	GTCCAGTTACTTGCCCAGGA	60.111	20	193	49	241	CCAGGGGCTGAACTCATAAA	60.066	20	CCCAGGAGCTGAGCTAGATG	60.111	20	180	49	228	CAGCATGTGCGACCTACTGT	59.929	20	GTCCAGTTACTTGCCCAGGA	60.111	20	226	16	241
CU14501	(GGA)8gcggcagagagaaaacagggtttgatagagc(GA)11	2	77	233	309
CU14527	(GAA)6	1	18	192	209	AGGGGCGAAAAAGAATGAAT	59.909	20	GAGAGAGAGAAATCCATCGGC	60.308	21	129	121	249	GAAGAAGAAAACTGGTGGCG	59.853	20	GAGAGAGAGAAATCCATCGGC	60.308	21	106	144	249	AAGAAGAAAACTGGTGGCGA	59.853	20	GAGAGAGAGAAATCCATCGGC	60.308	21	105	145	249
CU14533	(AGAAGC)5	1	30	323	352	ATGGTCCAAATGCAGAGAGG	60.073	20	GACGCCTAGGACTGATGCTC	59.981	20	252	191	442	GAGACGACATCGGGATGATT	59.893	20	GACGCCTAGGACTGATGCTC	59.981	20	164	279	442	GAGACGACATCGGGATGATT	59.893	20	TACGGCTGAGGCTACGACTT	60.037	20	239	279	517
CU14573	(TTG)5	1	15	117	131	TCCTCCACCTCCTCATCATC	60.008	20	ATAGGAGCTTGGCTTGAGCA	60.118	20	180	1	180	TCCTCCACCTCCTCATCATC	60.008	20	AAGAGAAGCTGGCAGTGTCC	59.604	20	275	1	275	TCCTCCACCTCCTCATCATC	60.008	20	CTTGAGCAGATGCAGCTTGA	60.436	20	168	1	168
CU14577	(TTC)5	1	15	235	249	TTAGGCATCTCTTGCAGCCT	60.118	20	GACCATGAGGAGGAGGATGA	60.008	20	151	194	344	TTAGGCATCTCTTGCAGCCT	60.118	20	GAGGAATGGAATGAAGGCAA	60.014	20	254	194	447	TTAGGCATCTCTTGCAGCCT	60.118	20	TTGGAGGAATGGAATGAAGG	59.864	20	257	194	450
CU14614	(ACG)7	1	21	76	96	ATGGATCTCTTCCCCGTCTT	59.896	20	TCCAACTGGTACTTGGAGGG	59.959	20	130	11	140	ATGGATCTCTTCCCCGTCTT	59.896	20	CAACTGGTACTTGGAGGGGA	59.959	20	128	11	138	AATGGATCTCTTCCCCGTCT	59.896	20	TCCAACTGGTACTTGGAGGG	59.959	20	131	10	140
CU14645	(ACCGCC)5	1	30	225	254	TGATACCGTCGTTGGTCAGA	60.112	20	ATTAAGGTGACAATGCAGCG	58.799	20	165	129	293	CAGAGTGGAGAAAGAAGCCG	60.126	20	ATTAAGGTGACAATGCAGCG	58.799	20	236	58	293	AAAGCTGATACCGTCGTTGG	60.132	20	ATTAAGGTGACAATGCAGCG	58.799	20	170	124	293
CU14739	(ATC)7	1	21	66	86	CACATTAAACATCACCAAAGCC	59.384	22	CGCTGAGAAGGAACAACACA	60.025	20	168	22	189	CACATTAAACATCACCAAAGCC	59.384	22	GAGCGCTGAGAAGGAACAAC	60.142	20	171	22	192	CACATTAAACATCACCAAAGCC	59.384	22	GTTGAGCGCTGAGAAGGAAC	60.142	20	174	22	195
CU14744	(ATTT)5	1	20	108	127	CTGTTGCCACTCTTTTTCCC	59.711	20	GTAAATGGAGGCTCAAACGC	59.713	20	254	73	326	GCCACTCTTTTTCCCCAAGT	60.476	20	GTAAATGGAGGCTCAAACGC	59.713	20	249	78	326	CCACTCTTTTTCCCCAAGTTC	59.963	21	GTAAATGGAGGCTCAAACGC	59.713	20	248	79	326
CU14772	(AAC)5	1	15	74	88	AAAGCGAGACGTGGATTCAT	59.7	20	ATCAAGGAAAACCGAGCAGA	59.813	20	213	39	251	AAAGCGAGACGTGGATTCAT	59.7	20	TCAAGGAAAACCGAGCAGAT	59.813	20	212	39	250	AAAGCGAGACGTGGATTCAT	59.7	20	GAATCAAGGAAAACCGAGCA	60.192	20	215	39	253
CU14796	(AT)10	1	20	478	497
CU14809	(AAG)8	1	24	477	500
CU14891	(AG)6	1	12	187	198	ATTCGGATATGCAGACGGAG	60.059	20	TCCATCTTTCTTAGTTGTATTTCTTTT	57.423	27	210	30	239	TTTGAAAATGGGGAAATGGA	60.103	20	TCCATCTTTCTTAGTTGTATTTCTTTT	57.423	27	135	105	239	GCTTCGATGAAGAAATTCCG	59.784	20	TCCATCTTTCTTAGTTGTATTTCTTTT	57.423	27	181	59	239
CU14899	(AT)10	1	20	250	269
CU14907	(AC)9(AT)6	2	30	333	362	ACACTCACCACCATCGACAA	60.005	20	TTAAAACAGCAAGCCTTATTAAGTT	57.203	25	204	202	405	CACTCACCACCATCGACAAG	60.154	20	TTAAAACAGCAAGCCTTATTAAGTT	57.203	25	203	203	405	TCCGCATCTTACACTCACCA	60.263	20	TTAAAACAGCAAGCCTTATTAAGTT	57.203	25	214	192	405
CU14910	(TA)6	1	12	95	106	GGTAATTAAACACAATAATGCCCC	59.777	24	TTGCAATGGATTTCCTGTCA	60.049	20	190	63	252	GGTAATTAAACACAATAATGCCCC	59.777	24	AGCACCCCGAGCTCTTATTT	60.228	20	253	63	315	GGTAATTAAACACAATAATGCCCC	59.777	24	TGCAATGGATTTCCTGTCAC	59.502	20	189	63	251
CU14949	(AAG)5	1	15	1360	1374	GAGTTGCATGGGATTTTTGG	60.309	20	GATCAGTCATTGTGCCATCG	60.08	20	268	1337	1604	AAAGGAAGAGTTGCATGGGA	59.67	20	GATCAGTCATTGTGCCATCG	60.08	20	275	1330	1604	GAGTTGCATGGGATTTTTGG	60.309	20	AGAGCATGCCAAACGAAGAT	59.843	20	167	1337	1503
CU14949	(GA)10	1	20	2845	2864	GGATTGAAGAAGCTGGTGGA	60.195	20	CCCTCTTTCAAAGGGCAAAT	60.423	20	272	2799	3070	GGATTGAAGAAGCTGGTGGA	60.195	20	AGGGCAAATCCTCAAACAAA	59.546	20	261	2799	3059	GGATTGAAGAAGCTGGTGGA	60.195	20	AAGGGCAAATCCTCAAACAA	59.546	20	262	2799	3060
CU14962	(TA)9	1	18	130	147	CGCTAATAATGGGCTCTTTTTG	60.108	22	CGTGCACAACCAAGTGTTCT	59.794	20	110	101	210	CGCTAATAATGGGCTCTTTTTG	60.108	22	ACGTGCACAACCAAGTGTTC	59.648	20	111	101	211	CAACGCTAATAATGGGCTCTT	58.422	21	CGTGCACAACCAAGTGTTCT	59.794	20	113	98	210
CU14977	(CA)7	1	14	6	19
CU14983	(AT)8	1	16	127	142	CCTCATTCCTCAACGGAAAA	60.044	20	TTTGAAGATGGGATTTTGTGAA	59.429	22	169	4	172	CCTCATTCCTCAACGGAAAA	60.044	20	TTGAAGATGGGATTTTGTGAAA	59.429	22	168	4	171	CCTCATTCCTCAACGGAAAA	60.044	20	TTGAAGATGGGATTTTGTGAA	58.052	21	168	4	171
CU14989	(TCC)5	1	15	172	186	CCTCCATTTTCCCTCTCTCC	60.008	20	AGTGAGGTGGGTCATTCCTG	59.962	20	253	108	360	CCTCCATTTTCCCTCTCTCC	60.008	20	TCTTGAATAAGCTCCGCCAT	59.807	20	194	108	301	CCTCCATTTTCCCTCTCTCC	60.008	20	GTGGGTCATTCCTGGTTACG	60.232	20	247	108	354
CU15004	(TA)6	1	12	206	217	ATGGTGCCTTCGTCCTATTG	59.955	20	TTTTTCCCTAATTCATTACCCG	59.252	22	270	5	274	ATGGTGCCTTCGTCCTATTG	59.955	20	TTTTCCCTAATTCATTACCCG	58.006	21	269	5	273	GCCTTCGTCCTATTGGGTTT	60.32	20	TTTTTCCCTAATTCATTACCCG	59.252	22	265	10	274
CU15051	(CT)6ta(TTC)6	2	32	143	174	CAGCAGCTCACACATGTCCT	60.055	20	GGAGTTTTCCGACATTAAGGG	59.822	21	117	83	199	ACAGCAGCTCACACATGTCC	59.905	20	GGAGTTTTCCGACATTAAGGG	59.822	21	118	82	199	TCACACATGTCCTCTACGGC	59.707	20	GGAGTTTTCCGACATTAAGGG	59.822	21	110	90	199
CU15076	(AAG)5	1	15	37	51
CU15077	(AAAG)5	1	20	253	272	TGCGAAGCAGCAGCATATTA	60.655	20	GGCCCTCAATCCGTTTTT	59.871	18	229	78	306	ACCAACCCTTTCCATGTTGT	59.162	20	GGCCCTCAATCCGTTTTT	59.871	18	248	59	306	ACAATGGCAAAGGATCATCA	58.926	20	GGCCCTCAATCCGTTTTT	59.871	18	106	201	306
CU15081	(TA)6	1	12	778	789
CU15109	(TCC)7	1	21	56	76	CCTTTCTCTCCAACTCACCCT	59.725	21	ACATCGGCTTTGCTCATCTT	59.843	20	159	31	189	CCTTTCTCTCCAACTCACCC	58.715	20	ACATCGGCTTTGCTCATCTT	59.843	20	159	31	189	CCTTTCTCTCCAACTCACCCT	59.725	21	GAAAGCTCCTTCCTTCGACA	59.55	20	115	31	145
CU15129	(GAA)5	1	15	145	159	ACTGCTTTCTCTGAGGCTCG	59.891	20	CGCTCTTCTTGAATGGGTTC	59.813	20	152	33	184	ACCACAAACAGGGTCGCTTA	60.55	20	CGCTCTTCTTGAATGGGTTC	59.813	20	110	75	184	ACTGCTTTCTCTGAGGCTCG	59.891	20	AATTTGCCACCATCTTGCAC	60.905	20	207	33	239
CU15154	(TGG)5	1	15	218	232	GGTGGGACAGGAAGACAAAA	59.943	20	GCCTAAACGAACTCTATGAAACTTG	59.761	25	132	155	286	AGTGTTCGGGAATTGCAGTC	60.119	20	GCCTAAACGAACTCTATGAAACTTG	59.761	25	249	38	286	GGTGGGACAGGAAGACAAAA	59.943	20	CCTAAACGAACTCTATGAAACTTGG	59.639	25	131	155	285
CU15207	(ACA)5	1	15	266	280	GTGGACCTCACACCTTTCCA	60.966	20	GCCTTCGTCGACATGTTTTT	60.118	20	249	80	328	AGTGGACCTCACACCTTTCC	59	20	GCCTTCGTCGACATGTTTTT	60.118	20	250	79	328	CGGCTGAGATTCACATCCAT	61.037	20	GCCTTCGTCGACATGTTTTT	60.118	20	273	56	328
CU15208	(TTC)5	1	15	103	117	CATGTCGTTCGTTCACTCAAA	59.749	21	CGGAACGAAACGATACGAAG	60.628	20	160	31	190	GACATGTCGTTCGTTCACTCA	59.742	21	CGGAACGAAACGATACGAAG	60.628	20	162	29	190	AAGCATTTTTGTGGAAAATCG	59.111	21	TCGAGTCGTTTTGACGTGAC	59.88	20	118	53	170
CU15222	(TTC)5	1	15	58	72	CGAGTGGCAACATAGAAGGC	60.796	20	CCTTTATCTGAATCGTCGGC	59.668	20	107	12	118	CGAAAATCGAGTGGCAACAT	61.032	20	CCTTTATCTGAATCGTCGGC	59.668	20	114	5	118	GGTACGAAAATCGAGTGGCA	61.032	20	CCTTTATCTGAATCGTCGGC	59.668	20	118	1	118
CU15255	(CAA)5ccattcctcgtcgcgggactagaatctccgaccaccaccacaaccgcacctgaatatccagaaattggtgt(CAA)5	2	101	25	125	GAATTCGATCAATGGCACTGT	59.954	21	TCTGCAGTTGTTGTTGATGACA	60.347	22	208	0	207	GAATTCGATCAATGGCACTGT	59.954	21	AACCACTGGCTTGTTGTAATGA	59.54	22	160	0	159	GAATTCGATCAATGGCACTGT	59.954	21	CTGCAGTTGTTGTTGATGACA	58.32	21	207	0	206
CU15300	(AG)6	1	12	64	75	GGGGAAACCCGTAGGATTAT	59.026	20	TTCATCATTTCAATCGCCAA	60.012	20	156	14	169	GGGGAAACCCGTAGGATTAT	59.026	20	GGATGAAAAACGATCCCCTT	60.131	20	206	14	219	GGGGAAACCCGTAGGATTAT	59.026	20	CCCCTTTCTCAATTCCATCA	59.864	20	192	14	205
CU15312	(ATA)5	1	15	6	20
CU15323	(TC)7	1	14	34	47	GGGGGAACACACAATATCTCA	59.662	21	GAGAAGCAGGAGGAGCAAGA	59.827	20	108	0	107	GGGGGAACACACAATATCTCA	59.662	21	GAAGCAGGAGGAGCAAGAAA	59.694	20	106	0	105	GGGGGAACACACAATATCTCA	59.662	21	AGAAGCAGGAGGAGCAAGAA	59.308	20	107	0	106
CU15339	(CTT)9	1	27	176	202	CCCCCAAAGAAGTTGGAGAT	60.298	20	TACGCATTTTTGAACTCCCC	59.938	20	195	113	307	CCCCCAAAGAAGTTGGAGAT	60.298	20	GCATTTTTGAACTCCCCAAA	59.916	20	192	113	304	CCCCCAAAGAAGTTGGAGAT	60.298	20	GGAAGCTCTAGCCTCCCAAT	59.811	20	117	113	229
CU15351	(TC)15	1	30	383	412	AGGGAGATTGCAAATTGGGT	60.693	20	TGAACATTAGTGCTTCACTGTGC	60.361	23	128	311	438	GGGAGATTGCAAATTGGGTT	61.053	20	TGAACATTAGTGCTTCACTGTGC	60.361	23	127	312	438	GGAGATTGCAAATTGGGTTT	58.882	20	TGAACATTAGTGCTTCACTGTGC	60.361	23	126	313	438
CU15411	(GAT)6	1	18	274	291	AACAGAGAAGGAACGCCAGA	59.989	20	GGAGGAAAATAGTTGATTAGATGC	57.499	24	220	130	349	CTTTACAACAGCCGAGGAGC	60.015	20	GGAGGAAAATAGTTGATTAGATGC	57.499	24	182	168	349	AACAGAGAAGGAACGCCAGA	59.989	20	AGGAGGAAAATAGTTGATTAGATGC	58.387	25	221	130	350
CU15425	(GAT)8	1	24	132	155	AGAGAAATGAAGAAGGCGGC	60.846	20	CTTCCCACCAGCATCAAAAT	59.933	20	180	71	250	GAGAAATGAAGAAGGCGGC	59.909	19	CTTCCCACCAGCATCAAAAT	59.933	20	179	72	250	AGAGAAATGAAGAAGGCGGC	60.846	20	GTGTTCTTCCCACCAGCATC	60.52	20	185	71	255
CU15427	(TTA)6	1	18	734	751	GGCCTCCACCACACTATCAT	59.81	20	AGATGCATCAAAGACAATTCAA	57.364	22	136	665	800	AATTGGCCTCCACCACACTA	60.375	20	AGATGCATCAAAGACAATTCAA	57.364	22	140	661	800	TGCAGATGAAGAATCGGAGA	59.476	20	AGATGCATCAAAGACAATTCAA	57.364	22	222	579	800
CU15441	(ATT)5	1	15	105	119	TCACCCCCTTCTTGATTCTG	60.042	20	CACATGATGATTGATACTCGGC	60.361	22	115	70	184	GTTCCTCCTCTTCCTCACCC	60.05	20	CACATGATGATTGATACTCGGC	60.361	22	129	56	184	CTCTTCCTCACCCCCTTCTT	59.671	20	CACATGATGATTGATACTCGGC	60.361	22	122	63	184
CU15459	(TTCT)6	1	24	12	35
CU15495	(TA)6	1	12	407	418
CU15507	(GAA)5	1	15	191	205	ACGCAGATTGGGAAGATGAG	60.218	20	GTTGGAGTGGCGATCAAAGT	60.119	20	127	156	282	CGCAGATTGGGAAGATGAGT	60.218	20	GTTGGAGTGGCGATCAAAGT	60.119	20	126	157	282	CGCAGATTGGGAAGATGAGT	60.218	20	GTGGCGATCAAAGTTCCAGT	60.119	20	120	157	276
CU15516	(GCT)6	1	18	173	190
CU15557	(TTC)7	1	21	45	65	CCATAACCCAATTTCCCCTC	60.37	20	GATCGGATCTCGACTGGTTC	59.617	20	110	15	124	TCCATAACCCAATTTCCCCT	60.37	20	GATCGGATCTCGACTGGTTC	59.617	20	111	14	124	CCCAATTTCCCCTCTCTCTT	59.508	20	GATCGGATCTCGACTGGTTC	59.617	20	104	21	124
CU15623	(AC)6	1	12	55	66	AACCCACAATTTAAAACGAAAA	57.682	22	AATTCCCGAGGAAGAAGAGG	59.646	20	110	28	137	CCCACAATTTAAAACGAAAATC	57.631	22	AATTCCCGAGGAAGAAGAGG	59.646	20	108	30	137	AACCCACAATTTAAAACGAAAATC	59.579	24	AATTCCCGAGGAAGAAGAGG	59.646	20	110	28	137
CU15631	(GAA)5	1	15	3	17
CU15633	(GA)7	1	14	421	434	TCGGGGGAAATTAGAGGAGT	59.897	20	CTCCCCATTTCCCCATTTT	60.866	19	135	326	460	TTGAGGAAGATTCTGTCGGG	60.187	20	CTCCCCATTTCCCCATTTT	60.866	19	150	311	460	CTCCATGGTAAAAACCACCG	60.22	20	CTCCCCATTTCCCCATTTT	60.866	19	184	277	460
CU15660	(GAA)6	1	18	187	204	AGGAAGAAAAGGCTTCTCGG	59.955	20	ACATATCTCTCCGTCGCACC	60.104	20	242	58	299	AGGAAGAAAAGGCTTCTCGG	59.955	20	TATGGCTTTCTTCTCCACCG	60.206	20	188	58	245	AAGGCTTCTCGGAGCTTCTC	60.233	20	ACATATCTCTCCGTCGCACC	60.104	20	234	66	299
CU15691	(TTC)5	1	15	49	63	CCAACTCCTTGGAGCTCTTG	59.982	20	GATTCTGGGTCTGCTCCAAA	60.195	20	178	7	184	CCAACTCCTTGGAGCTCTTG	59.982	20	AGATTCTGGGTCTGCTCCAA	59.803	20	179	7	185	TGGAGCTCTTGCTCTTCTCC	59.827	20	TCTCAAAGCCCAAGAAGGAA	59.926	20	231	16	246
CU15711	(AG)6	1	12	85	96	GAATGGTGGTGGAGGAGAGA	60.048	20	CCCCCTTCTTTTAATCTGCC	59.903	20	120	49	168	ATGGTGGTGGAGGAGAGAGA	59.638	20	CCCCCTTCTTTTAATCTGCC	59.903	20	118	51	168	GGAGGAGATCGTGAATGGTG	60.475	20	CCCCCTTCTTTTAATCTGCC	59.903	20	132	37	168
CU15783	(TC)6	1	12	49	60	AAAATAAATTTGGGGGAAAGAT	57.122	22	CGGAAATGGAAAGGTTTGAA	59.91	20	191	21	211	AAAATAAATTTGGGGGAAAGAT	57.122	22	AAATGGGTTGTTATGTCGGC	59.691	20	149	21	169	AAAATAAATTTGGGGGAAAGAT	57.122	22	GGGTGTTAACGGAAATGGAA	59.662	20	200	21	220
CU15844	(TCT)7(TC)7*	2	32	42	73	GTTAACCCATCCGCTCTGTC	59.556	20	GGATCAACCCAATTCCTTTTT	59.169	21	101	17	117	GTTAACCCATCCGCTCTGTC	59.556	20	AGGATCAACCCAATTCCTTTTT	60.056	22	102	17	118	GTTAACCCATCCGCTCTGTC	59.556	20	GGATCAACCCAATTCCTTTT	57.821	20	101	17	117
CU15863	(TGT)6	1	18	114	131	GGAGGATGTTGGAGTGAGGA	60.048	20	CCCAAAGATCATCAGGGAGA	60.003	20	210	56	265	GAGGGAGGATGTTGGAGTGA	60.048	20	CCCAAAGATCATCAGGGAGA	60.003	20	213	53	265	GAGGGAGGATGTTGGAGTGA	60.048	20	GCCAGGTTTTGAGCTTCTTG	59.993	20	102	53	154
CU15870	(AAG)5	1	15	216	230	TGCGAGGGAAGAAGAAAAGA	60.066	20	ATACCCATTTCACCCATCCA	59.871	20	204	82	285	TGCGAGGGAAGAAGAAAAGA	60.066	20	CATACCCATTTCACCCATCC	59.871	20	205	82	286	TGCGAGGGAAGAAGAAAAGA	60.066	20	TACCCATTTCACCCATCCAT	59.871	20	203	82	284
CU15889	(GA)6	1	12	5	16
CU15894	(TCT)5	1	15	68	82	AAGAAAGCTGTTATTGTTGTTGTTG	58.895	25	GGGTTCGTTGATGACAGTGA	59.525	20	219	38	256	AAGAAAGCTGTTATTGTTGTTGTTG	58.895	25	TGGGTTCGTTGATGACAGTG	60.57	20	220	38	257	GAAAGCTGTTATTGTTGTTGTTGTT	58.774	25	GGGTTCGTTGATGACAGTGA	59.525	20	217	40	256
CU15942	(AT)7	1	14	199	212
CU15943	(AAT)7atcataaataaagaccagagattgagccgtctccgccaatatcaccaccgccatatg(ATCTGA)5	2	108	134	241
CU15950	(TA)6	1	12	163	174	AGAGACCGGAGATGAGAGCA	60.096	20	GGAAAAATTAAGAAAAGAAAAAGTCTC	57.902	27	172	38	209	ACCGGAGAGAGAAAAGGGAA	60.183	20	GGAAAAATTAAGAAAAGAAAAAGTCTC	57.902	27	210	0	209	CCGGAGAGAGAAAAGGGAAC	60.183	20	GGAAAAATTAAGAAAAGAAAAAGTCTC	57.902	27	209	1	209
CU15972	(GAG)5	1	15	52	66	GTGGTTCTAACAGCGGCAAC	60.699	20	GGCTGCTGTTCCAGTAGGAG	60.012	20	246	24	269	GTGGTTCTAACAGCGGCAAC	60.699	20	GGAAAAATCTCTCAGCGTGC	59.962	20	147	24	170	GTGGTTCTAACAGCGGCAAC	60.699	20	ACGAAATCGCCATGATTTTC	59.907	20	224	24	247
CU16011	(AC)8tatcttctcaccataagttatttgtatttgtttgatttgaatggagccaatgcaaaagtgta(AC)6	2	90	120	209	GGGAAGAGAAGGGAAAGGAA	59.623	20	GGAAGAAGGAGGATGGAAGG	60.008	20	223	80	302	GGGAAGAGAAGGGAAAGGAA	59.623	20	GATTGAGGCAGAGTGAAGCC	59.957	20	197	80	276	GGGAAGAGAAGGGAAAGGAA	59.623	20	TGAGGAAGAAGGAGGATGGA	59.731	20	226	80	305
CU16011	(CTT)5	1	15	341	355	CCTTCCATCCTCCTTCTTCC	60.008	20	TCGGAGCTGATTTCATGTTTT	59.699	21	112	283	394	GGCTTCACTCTGCCTCAATC	59.957	20	TCGGAGCTGATTTCATGTTTT	59.699	21	138	257	394	TCCATCCTCCTTCTTCCTCA	59.731	20	TCGGAGCTGATTTCATGTTTT	59.699	21	109	286	394
CU16033	(ACA)6	1	18	42	59	TAGGCCGGTGCCAATAATAA	60.295	20	TTAGCCCAATCAAAGGCATC	60.038	20	159	13	171	TTAGGCCGGTGCCAATAATA	60.295	20	TTAGCCCAATCAAAGGCATC	60.038	20	160	12	171	TAGGCCGGTGCCAATAATAA	60.295	20	TTGTTAGCCCAATCAAAGGC	60.074	20	162	13	174
CU16051	(GAA)5	1	15	83	97	TCCCGAAAACGAGAGAAGAA	59.926	20	TCCTGAGAATCGAGGCAAGT	59.95	20	201	30	230	TCCCGAAAACGAGAGAAGAA	59.926	20	AATCCCCTTCTCCAACGAGT	59.935	20	125	30	154	ATCGCCGATGGAATTACTTG	59.923	20	AATCCCCTTCTCCAACGAGT	59.935	20	145	10	154
CU16118	(AT)6	1	12	21	32
CU16221	(GAA)6	1	18	43	60	GGAAGAAGTTGGAAGAATTGGA	59.571	22	CATTTTGATGGGTTTTGCCT	59.801	20	215	14	228	TGGAAGAAGTTGGAAGAATTGG	60.455	22	CATTTTGATGGGTTTTGCCT	59.801	20	216	13	228	TGGAAGAAGTTGGAAGAATTGG	60.455	22	GGGTTTTGCCTCAAAGTCCT	60.476	20	207	13	219
CU16226	(TTA)6	1	18	109	126	CCAACAGGTTGCTTCACCAT	60.954	20	CTCAACTGAAAGCCCACTTTG	59.899	21	195	14	208	CCAACAGGTTGCTTCACCAT	60.954	20	TCAACTGAAAGCCCACTTTG	58.897	20	194	14	207	CCAACAGGTTGCTTCACCAT	60.954	20	TCTCTCTCAACTGAAAGCCCA	60.119	21	200	14	213
CU16242	(GAA)7	1	21	150	170	TGTTAATCGCATTCCACCAA	59.93	20	GCCCTCTTCTCTCCGGTAAT	59.674	20	174	93	266	GAGGGATGAGGGGAAATGAT	60.096	20	GCCCTCTTCTCTCCGGTAAT	59.674	20	145	122	266	ACAGAGGGATGAGGGGAAAT	59.755	20	GCCCTCTTCTCTCCGGTAAT	59.674	20	148	119	266
CU16250	(AAAC)5	1	20	242	261
CU16292	(AC)8	1	16	146	161	GGCTATGGGAAGCCTTTCTT	59.688	20	TGATGTAATGTCCGTAACTTTGG	58.932	23	230	0	229	GGCTATGGGAAGCCTTTCTT	59.688	20	GTGATGTAATGTCCGTAACTTTGG	59.708	24	231	0	230	GGCTATGGGAAGCCTTTCTT	59.688	20	TGATGTAATGTCCGTAACTTTGGA	60.625	24	230	0	229
CU16294	(ATT)8	1	24	21	44
CU16373	(AT)6	1	12	7	18
CU16387	(CT)7	1	14	534	547
CU16394	(TAA)6	1	18	200	217	CGTCTGGGAACTACCACGAT	59.989	20	TCCACCATTTTCTCTATCTCCTC	58.725	23	172	84	255	GGGGGATGAGCCTAAGTTTC	59.903	20	TCCACCATTTTCTCTATCTCCTC	58.725	23	220	36	255	CGTCTGGGAACTACCACGAT	59.989	20	TCCACCATTTTCTCTATCTCCTCT	59.636	24	172	84	255
CU16435	(GAG)6	1	18	284	301
CU16459	(CCT)6	1	18	40	57	ATATTAGCCCCTCCCCCTTC	60.473	20	GCTGTTGTTGCTGTTGTTGG	60.347	20	136	15	150	CTTATATTAGCCCCTCCCCC	58.798	20	GATGATGGGAAGGTTGATGG	60.135	20	112	12	123	TTATATTAGCCCCTCCCCCTT	60.012	21	GCTGTTGTTGCTGTTGTTGG	60.347	20	138	13	150
CU16473	(CT)7	1	14	26	39	ACGCGACGATTTCCCTCT	60.769	18	AAAAGTGAAAGGATTACAGCGG	59.667	22	100	4	103	ACGCGACGATTTCCCTCTT	62.07	19	AAAAGTGAAAGGATTACAGCGG	59.667	22	100	4	103	ACACGCGACGATTTCCCT	61.645	18	AAAGTGAAAGGATTACAGCGGA	60.129	22	101	2	102
CU16513	(TG)6	1	12	1068	1079	TCAGGATGGGAAATCTCGAC	60.011	20	TGGACTCTCTCCCAATTATTCAA	59.952	23	260	906	1165	GAACCACCGGAGAAATCAGA	60.05	20	TGGACTCTCTCCCAATTATTCAA	59.952	23	230	936	1165	CTAAGACTGGAACCACCGGA	60.103	20	TGGACTCTCTCCCAATTATTCAA	59.952	23	239	927	1165
CU16557	(TTC)9	1	27	135	161	GCAATGAATCATGACCTCCA	59.456	20	CTGAGAATTGGGAAGGGACA	60.042	20	244	105	348	GCAATGAATCATGACCTCCA	59.456	20	AACAGCGGATCATCCAAAAC	59.939	20	135	105	239	GCAATGAATCATGACCTCCA	59.456	20	CGTCGGAACATTGAACTCCT	60.111	20	203	105	307
CU16598	(TTC)6	1	18	108	125	ATTGTTGTAATGGGTTGGGG	59.406	20	TTCCAAGCAAACTGAAACCC	60.088	20	158	84	241	ATTGTTGTAATGGGTTGGGG	59.406	20	TCCAAGCAAACTGAAACCCT	59.711	20	157	84	240	ATTGTTGTAATGGGTTGGGG	59.406	20	CCATGGAAAATCGAAAGTCG	60.439	20	194	84	277
CU16612	(AAG)5	1	15	101	115	TAAAGACCAACCAACCCACC	59.688	20	GGCATTGGGCTGAACTTTTA	60.074	20	158	21	178	TTTGCCCAAATTCGAAGGTA	60.427	20	GGCATTGGGCTGAACTTTTA	60.074	20	112	67	178	TGCCCAAATTCGAAGGTAGT	59.569	20	GGCATTGGGCTGAACTTTTA	60.074	20	110	69	178
CU16668	(TC)6tatataaga(AAT)6	2	39	233	271	GTGAATTGGTGGCCATATCC	60.021	20	TCATTGCATTTCCTAGTGGTTT	58.629	22	266	48	313	GCTCAGTACACCTTGGGCTC	59.874	20	TCATTGCATTTCCTAGTGGTTT	58.629	22	236	78	313	GAGCTCAGTACACCTTGGGC	59.874	20	TCATTGCATTTCCTAGTGGTTT	58.629	22	238	76	313
CU16687	(CT)6	1	12	16	27
CU16725	(GA)9	1	18	716	733	TGTTGAAACCATTGGTGGTG	60.255	20	GGCACGAGGCTCTCTCTTT	59.694	19	239	517	755	CACTCTGTTTCCGTCTCCGT	60.298	20	GGCACGAGGCTCTCTCTTT	59.694	19	156	600	755	ATTGGTGGTGAGGATGAGGA	60.326	20	GGCACGAGGCTCTCTCTTT	59.694	19	229	527	755
CU16748	(AAG)5	1	15	1260	1274
CU16819	(CT)6	1	12	699	710	CACTGTGGTTGATTGGTTGG	59.848	20	AAAAAGCAAAAATTTCATCGG	58.296	21	190	583	772	CCACTGTGGTTGATTGGTTG	59.848	20	AAAAAGCAAAAATTTCATCGG	58.296	21	191	582	772	GCTTCAGTCCCACTGTGGTT	60.159	20	AAAAAGCAAAAATTTCATCGG	58.296	21	200	573	772
CU16837	(TTC)5	1	15	142	156	TCAGCTGCAACAAAGTGAGG	60.175	20	GAGCTTCCTCTGTCCCCTCT	59.952	20	110	79	188	GCTTCAGCTGCAACAAAGTG	59.788	20	GAGCTTCCTCTGTCCCCTCT	59.952	20	113	76	188	TGCTTCAGCTGCAACAAAGT	59.788	20	GAGCTTCCTCTGTCCCCTCT	59.952	20	114	75	188
CU16958	(AGA)5	1	15	114	128	AAGAGGAGTTGGCTCCAAGA	59.014	20	TGGGTTCGTAGAAAACCGAA	60.472	20	221	12	232	AATCCACCCAAGAGGAGTTG	58.989	20	TGGGTTCGTAGAAAACCGAA	60.472	20	230	3	232	CAATCCACCCAAGAGGAGTT	58.989	20	TGGGTTCGTAGAAAACCGAA	60.472	20	231	2	232
CU16976	(ATA)5	1	15	17	31
CU16986	(AG)6	1	12	121	132	TGCAACAGTTTCACACAAGGA	60.331	21	AACCATTTCTATTGTTTGCATTG	58.128	23	164	1	164	TGCAACAGTTTCACACAAGG	58.305	20	AACCATTTCTATTGTTTGCATTG	58.128	23	164	1	164	GCAACAGTTTCACACAAGGAAG	59.819	22	AACCATTTCTATTGTTTGCATTG	58.128	23	163	2	164
CU17019	(TGC)5	1	15	172	186	CTGGCTGGCTAACTTTGCTC	60.154	20	GGGGTTACTAGTTCCTCACTGTC	58.213	23	202	39	240	CTGGCTGGCTAACTTTGCTC	60.154	20	GGGGTTACTAGTTCCTCACTGTCT	59.145	24	202	39	240	CTGGCTGGCTAACTTTGCTC	60.154	20	AGGGGTTACTAGTTCCTCACTGTC	59.145	24	203	39	241
CU17084	(TCT)5	1	15	124	138	AGCCATTGAATCGGAGTTTG	60.074	20	CGGTTGTCGATCCCTTTCTA	60.066	20	153	80	232	AGCCATTGAATCGGAGTTTG	60.074	20	TACGGTTGTCGATCCCTTTC	59.933	20	155	80	234	AGCCATTGAATCGGAGTTTG	60.074	20	CGATTTCGAAAGCAAATGGT	60.074	20	117	80	196
CU17111	(AGA)6	1	18	85	102	GGAGAAGTAAATATGAGAGAAAGGGA	59.585	26	TTGGCAATAACCACAACCTTC	59.853	21	148	31	178	GGAGAAGTAAATATGAGAGAAAGGGA	59.585	26	GGCAATAACCACAACCTTCAG	59.485	21	146	31	176	GGAGAAGTAAATATGAGAGAAAGGGA	59.585	26	GGCAATAACCACAACCTTCA	58.476	20	146	31	176
CU17118	(TGA)7	1	21	187	207
CU17129	(TTA)6	1	18	127	144	GGGGAATGAGTTTGCAGTTT	59.031	20	CAGCGACAAAATGATGGAAA	59.664	20	165	5	169	GGGGGAATGAGTTTGCAGT	59.918	19	CAGCGACAAAATGATGGAAA	59.664	20	166	4	169	GGGGGAATGAGTTTGCAGTT	61.249	20	CAGCGACAAAATGATGGAAA	59.664	20	166	4	169
CU17162	(GAA)7	1	21	163	183	GGCAATGGATCAGCAAAACT	60.081	20	CGGCATAGTAAGAAGACCGC	59.867	20	142	86	227	GGCAATGGATCAGCAAAACT	60.081	20	ATCCGTAACTCCCCACCTTC	60.19	20	188	86	273	GGCAATGGATCAGCAAAACT	60.081	20	AACTCCCCACCTTCTCCAAT	59.795	20	182	86	267
CU17162	(TC)6	1	12	13	24
CU17183	(GAA)5	1	15	225	239	CCTTCTCTTCCCATCATCCA	60.003	20	CCCAAAATTGACCCTTCTTTC	59.801	21	213	53	265	CCTTCTCTTCCCATCATCCA	60.003	20	TCCCAAAATTGACCCTTCTTT	59.801	21	214	53	266	GAGCTTGGAAGGCTTGAGAA	59.694	20	TCCCAAAATTGACCCTTCTTT	59.801	21	167	100	266
CU17212	(GA)7	1	14	103	116	AAAAAGAAAAACACAATGCATGA	58.71	23	TTGTTATTCCCTTGGCCTTG	59.931	20	266	46	311	CAACAAAAAGAAAAACACAATGC	58.754	23	TGAAGAACTAATCAGCCGGG	60.206	20	228	42	269	AAAAAGAAAAACACAATGCATGA	58.71	23	TGAAGAACTAATCAGCCGGG	60.206	20	224	46	269
CU17286	(TA)6	1	12	16	27
CU17363	(AG)7	1	14	4	17
CU17389	(GAA)5	1	15	24	38
CU17452	(ATT)6	1	18	1617	1634	CAACGCTTGAATTTTGCTCA	59.992	20	TTTTGGCTCTCAAGAAGGGA	59.926	20	146	1512	1657	ATCATACGCTTTCCAGCCAG	60.235	20	TTTTGGCTCTCAAGAAGGGA	59.926	20	220	1438	1657	GCTTTCCAGCCAGCAAAATA	60.343	20	TTTTGGCTCTCAAGAAGGGA	59.926	20	213	1445	1657
CU17521	(TC)6	1	12	3	14
CU17537	(GA)7	1	14	223	236
CU17545	(AT)6	1	12	85	96	GTCCCATATTGGTCTGGTGC	60.203	20	CAGGGACCAACCCTACAGAA	59.959	20	280	38	317	TCCCATATTGGTCTGGTGCT	60.34	20	CAGGGACCAACCCTACAGAA	59.959	20	279	39	317	CCCATATTGGTCTGGTGCTC	60.34	20	CAGGGACCAACCCTACAGAA	59.959	20	278	40	317
CU17549	(TG)9	1	18	275	292	CGTTGGGAATTGCTTCAGTT	60.11	20	TCCCTCCCAAAATTACAAGAGA	59.939	22	248	74	321	CGGCTGATCTTTGACCTCAT	60.218	20	TCCCTCCCAAAATTACAAGAGA	59.939	22	227	95	321	CGTTGGGAATTGCTTCAGTT	60.11	20	CATTCCCTCCCAAAATTACAA	58.794	21	251	74	324
CU17551	(TA)7	1	14	211	224
CU17615	(GA)6	1	12	228	239
CU17649	(CAC)11	1	33	13	45
CU17713	(GT)9	1	18	54	71	CACAAAATAGCCAGGCAAGG	60.628	20	TTGCTGAGCCTTGAAGAACA	59.716	20	246	30	275	CACAAAATAGCCAGGCAAGG	60.628	20	TCATTGCTGAGCCTTGAAGA	59.673	20	249	30	278	CACAAAATAGCCAGGCAAGG	60.628	20	TTCCATTGATGCTTTCTCCA	59.2	20	158	30	187
CU17719	(AGA)5	1	15	22	36
CU17735	(TTA)5	1	15	437	451	TGTTGTTTCCAGCATCCAAA	60.088	20	GCTTTCAAATTGATCTTGATTGG	59.963	23	261	234	494	ACTGAACAACACCACCACCA	59.89	20	GCTTTCAAATTGATCTTGATTGG	59.963	23	170	325	494	TGTTGTTTCCAGCATCCAAA	60.088	20	TCAAATTGATCTTGATTGGTCC	58.882	22	257	234	490
CU17738	(GTG)5	1	15	124	138	GGGCAATGATGTGGAGAAGA	61.016	20	GATAATCGCGACCTCCAGAA	60.177	20	267	19	285	GGGCAATGATGTGGAGAAGA	61.016	20	GAAGATAATCGCGACCTCCA	60.177	20	270	19	288	GGGCAATGATGTGGAGAAGA	61.016	20	AGATAATCGCGACCTCCAGA	59.797	20	268	19	286
CU17766	(GA)6	1	12	15	26
CU17813	(TCT)7	1	21	59	79	GAGGAGGACCCACCTTATCC	59.755	20	AACGAATGATGGGATTTGGA	60.133	20	106	9	114	GAGGAGGACCCACCTTATCC	59.755	20	ACGAATGATGGGATTTGGAA	60.133	20	105	9	113	GAGGAGGACCCACCTTATCC	59.755	20	ACGTTCATTCTCCACAACCC	59.827	20	184	9	192
CU17886	(CA)6	1	12	214	225	AGGATAATCGCGCTTTGATG	60.196	20	AACGTTCATGAAGAGAAGCACA	59.92	22	192	75	266	GCGCTTTGATGAAGGATTTC	59.791	20	AACGTTCATGAAGAGAAGCACA	59.92	22	183	84	266	GCTTTGATGAAGGATTTCGC	59.791	20	AACGTTCATGAAGAGAAGCACA	59.92	22	181	86	266
CU17889	(CAA)7	1	21	151	171	CGGTCTAATCAGGTGCCATT	59.955	20	GGTCCAAGAAAAGAAAATTTGG	59.013	22	203	14	216	CGGTCTAATCAGGTGCCATT	59.955	20	TCCAAGAAAAGAAAATTTGGTCA	59.971	23	201	14	214	ATCAGGTGCCATTCTTGCTC	60.226	20	GGTCCAAGAAAAGAAAATTTGG	59.013	22	196	21	216
CU17908	(GAG)5	1	15	293	307
CU17911	(GGT)5	1	15	74	88	ATCCATTGCCTTAACGATGC	59.929	20	ACAATGGCGAATTTCACTCC	59.939	20	149	31	179	ATCCATTGCCTTAACGATGC	59.929	20	AATGGCGAATTTCACTCCTG	60.074	20	147	31	177	ATCCATTGCCTTAACGATGC	59.929	20	GGCGAATTTCACTCCTGGTA	60.074	20	144	31	174
CU17983	(GAG)5	1	15	113	127	ATTCAGTACCTGGGGAAGCC	60.328	20	TCCTTCCAGACGGTTGAATC	60.05	20	164	29	192	ATTCAGTACCTGGGGAAGCC	60.328	20	GTTGAATCTTGGGCCTTCAA	60.051	20	152	29	180	ATTCAGTACCTGGGGAAGCC	60.328	20	TAGGACGACAATGGAGGGTC	59.927	20	254	29	282
CU17995	(GAGAA)5	1	25	41	65
CU18064	(TATTT)5	1	25	167	191	TAAAGCAGTGCAAAAAGGGG	60.236	20	GAGACGCTCTTAGAAACTCCCA	60.019	22	147	75	221	GCAGTGCAAAAAGGGGTAGA	60.249	20	GAGACGCTCTTAGAAACTCCCA	60.019	22	143	79	221	AAGCAGTGCAAAAAGGGGTA	59.747	20	GAGACGCTCTTAGAAACTCCCA	60.019	22	145	77	221
CU18073	(GAA)8	1	24	181	204	GAAGCAAACGCTGATGAACA	59.995	20	CCGCTGTTTTCTTTCTCCAT	59.312	20	177	95	271	GGAACTGAGACGAAGCAAGC	60.142	20	CCGCTGTTTTCTTTCTCCAT	59.312	20	255	17	271	AGCAAACGCTGATGAACAGA	59.596	20	CCGCTGTTTTCTTTCTCCAT	59.312	20	175	97	271
CU18115	(TC)6	1	12	5	16
CU18135	(TTG)7	1	21	258	278	GGGGTTGACACCAACATAGG	60.088	20	GGCGACAGCAACAAGACATA	59.871	20	232	85	316	GTGCTGACGACTTATTGCCA	59.871	20	GGCGACAGCAACAAGACATA	59.871	20	191	126	316	TCAAACCACAAGACACAGCC	59.726	20	GGCGACAGCAACAAGACATA	59.871	20	145	172	316
CU18151	(TTCT)7	1	28	57	84	TATCCACTTCCCCAACTCCA	60.309	20	CGAAAATGTGGTCGGAAGAT	59.933	20	195	14	208	TATCCACTTCCCCAACTCCA	60.309	20	GGGATGAAGCGTTTTGAAGA	60.192	20	174	14	187	TATCCACTTCCCCAACTCCA	60.309	20	AAAATGTGGTCGGAAGATGG	59.79	20	193	14	206
CU18165	(CTT)7	1	21	325	345
CU18236	(TCT)10	1	30	177	206	AGGGGGATCTTGCCTCTAAA	60.032	20	AGGGGAAAACGAATGGAAAT	59.644	20	132	110	241	GGGGGATCTTGCCTCTAAAC	59.903	20	AGGGGAAAACGAATGGAAAT	59.644	20	131	111	241	CACTAATCCTCACGCCACAA	59.716	20	AGGGGAAAACGAATGGAAAT	59.644	20	103	139	241
CU18278	(GGC)5	1	15	7	21
CU18291	(TC)6	1	12	22	33
CU18306	(TC)7	1	14	37	50	GGGACTCTCTTCTCCTCCATC	59.241	21	GATTTGGAAGCCATTGGAGA	60.014	20	108	0	107	GGGACTCTCTTCTCCTCCATC	59.241	21	AAGAGGAGGGATTTGGAAGC	59.651	20	117	0	116	GGGACTCTCTTCTCCTCCATC	59.241	21	GGAAGAGGAGGGATTTGGAA	60.38	20	119	0	118
CU18351	(GA)6	1	12	76	87	AGGTTGGAGGAGAGAAAGGG	59.671	20	ACTCTCCTTCGACATTGGGA	59.655	20	117	20	136	AGGTTGGAGGAGAGAAAGGG	59.671	20	CTCTCCTTCGACATTGGGAC	59.655	20	116	20	135	AGGTTGGAGGAGAGAAAGGG	59.671	20	CTTCGACATTGGGACAACAA	59.541	20	111	20	130
CU18398	(TTC)6	1	18	7	24
CU18423	(AG)9	1	18	791	808
CU18439	(GTG)6	1	18	208	225	GAGCTCGTCGAAAGAGATGG	60.096	20	CTCAACCAACTTCCTCCACC	59.549	20	134	116	249	AGGAGAGAGAGAAGGAGCCG	60.23	20	CCTCAACCAACTTCCTCCAC	59.549	20	100	151	250	ACGTACCCTCTTTTCAGGGC	60.496	20	CCCACCTCCTTCTCCTCTTC	60.186	20	268	15	282
CU18464	(TC)7	1	14	49	62	TAGTTGGTCCTATTCGGGGG	61.05	20	ATGGAACAAAAACCTGTGCC	59.836	20	139	0	138	TAGTTGGTCCTATTCGGGGG	61.05	20	GAGAAGCAGGAGGAGCAAGA	59.827	20	119	0	118	TAGTTGGTCCTATTCGGGGG	61.05	20	GAAGCAGGAGGAGCAAGAAA	59.694	20	117	0	116
CU18467	(AG)11	1	22	24	45
CU18499	(CTT)5	1	15	76	90	GCTGCTGCTCGTAGAGGAAT	59.746	20	AACGTTTTTACCGGATGCAG	59.996	20	252	26	277	GCTGCTGCTCGTAGAGGAAT	59.746	20	TACCGGATGCAGAATCAACA	60.073	20	244	26	269	GCTGCTGCTCGTAGAGGAAT	59.746	20	CCAAAGCGGATGTGCTAAAT	60.096	20	157	26	182
CU18518	(AG)9	1	18	669	686
CU18526	(AT)7	1	14	47	60
CU18534	(TCA)9	1	27	85	111	CTGATATTCCTCCGTTCCGT	59.006	20	GGAGAAAGGGAGGGAAAGTG	60.045	20	111	34	144	ACTGATATTCCTCCGTTCCG	59.006	20	GGAGAAAGGGAGGGAAAGTG	60.045	20	112	33	144	CCGTCGTCGTACGTAAAGAA	58.845	20	GGAGAAAGGGAGGGAAAGTG	60.045	20	137	8	144
CU18550	(GGC)7	1	21	124	144	CTGGGTCTTCTCCTTTCGTG	59.837	20	TTTAGCCACTGCAAAAAGGG	60.236	20	240	24	263	CTGGGTCTTCTCCTTTCGTG	59.837	20	TAGCCACTGCAAAAAGGGTT	59.747	20	238	24	261	CTGGGTCTTCTCCTTTCGTG	59.837	20	TTAGCCACTGCAAAAAGGGT	59.747	20	239	24	262
CU18551	(TTC)5	1	15	210	224
CU18562	(GAA)6	1	18	179	196
CU18568	(ATG)5	1	15	224	238	TTAGGAAGGGTTGTTGGTGC	59.971	20	TTGTAAGTTTGGCAATTCTTCATT	59.131	24	141	126	266	TTAGGAAGGGTTGTTGGTGC	59.971	20	TTTGTAAGTTTGGCAATTCTTCAT	59.131	24	142	126	267	TGAAGCTAAAAGGACCCGTG	60.241	20	TTGTAAGTTTGGCAATTCTTCATT	59.131	24	239	28	266
CU18588	(GAA)5	1	15	106	120	TGAGTTGGAAAACGATCACG	59.691	20	CTCTAATCCCGACGATTCCA	60.029	20	159	22	180	TGAGTTGGAAAACGATCACG	59.691	20	CGAATGAATGAATGCGATTG	60.035	20	259	22	280	TGAGTTGGAAAACGATCACG	59.691	20	CTAATCCCGACGATTCCAAA	59.894	20	157	22	178
CU18588	(CTTC)6	1	24	239	262	TGGAATCGTCGGGATTAGAG	60.029	20	AAGACTGCGCGAATGAATG	59.964	19	129	161	289	TTTGGAATCGTCGGGATTAG	59.894	20	AAGACTGCGCGAATGAATG	59.964	19	131	159	289	TGGAATCGTCGGGATTAGAG	60.029	20	GACTGCGCGAATGAATGAAT	61.152	20	127	161	287
CU18589	(TA)6	1	12	291	302
CU18602	(CAC)5catcag(CAT)5	2	36	88	123	CCGCCTAACTCACCACTCAC	60.711	20	CAGAGGATGGGAGCTTCTTG	59.943	20	270	30	299	CCGCCTAACTCACCACTCAC	60.711	20	TGGGAGCTTCTTGCAAATTC	60.331	20	263	30	292	CCGCCTAACTCACCACTCAC	60.711	20	CAAAGCTTCAGAGGATGGGA	60.331	20	278	30	307
CU18607	(TA)6	1	12	209	220	GGGTGCCAATGAGGAATCTA	59.894	20	ACAACCCAACACCCGTTTTA	60.125	20	246	7	252	GGGTGCCAATGAGGAATCTA	59.894	20	CAACCCAACACCCGTTTTAT	59.587	20	245	7	251	GTTTGTGTTGGAGACTGGGG	60.399	20	ACAACCCAACACCCGTTTTA	60.125	20	145	108	252
CU18621	(AG)7	1	14	107	120	AGAACGAGCACGTTTTGAGC	60.581	20	CGGCGTCTCTCTTGTGTGT	60.038	19	135	10	144	TTTTGAGCAAGAACGAGCAC	59.199	20	CGGCGTCTCTCTTGTGTGT	60.038	19	144	1	144	TTTGAGCAAGAACGATCGAG	59.148	20	CGGCGTCTCTCTTGTGTGT	60.038	19	122	23	144
CU18641	(CTT)7	1	21	106	126	TCTCATCAGTCCGATCCTGA	59.291	20	GTTCAGAATGATGCGAACGA	59.805	20	100	77	176	TCTCATCAGTCCGATCCTGA	59.291	20	AAAGAACCATGGAGGACGAA	59.526	20	120	77	196	TCTCATCAGTCCGATCCTGA	59.291	20	ACCATGGAGGACGAAGTTCA	60.51	20	115	77	191
CU18657	(GCT)6	1	18	125	142	TCAGATTGTTCCTTGCGTTG	59.84	20	CGTTATCACGATGGGAGAGAA	60.081	21	168	93	260	TCATCAGATTGTTCCTTGCG	59.799	20	CGTTATCACGATGGGAGAGAA	60.081	21	171	90	260	CTCTGAAGAGTTTCGCCTCG	60.269	20	CGTTATCACGATGGGAGAGAA	60.081	21	221	40	260
CU18704	(GTC)6	1	18	14	31
CU18708	(TTCTC)6	1	30	4	33
CU18726	(AG)6	1	12	158	169	TCGCTGAAAAGCACACTTTC	59.199	20	CCACAGCTGATTGCTGCTTA	60.157	20	141	53	193	CATCGCTGAAAAGCACACTT	59.076	20	CCACAGCTGATTGCTGCTTA	60.157	20	143	51	193	TCGCTGAAAAGCACACTTTC	59.199	20	TCAACACCATTCTCCACAGC	59.682	20	154	53	206
CU18762	(TC)7	1	14	33	46	TTTTTATTTTCTCACTTTTTGGCA	59.255	24	ATGTTAGTTGTTGGTATCATCTCG	57.297	24	146	5	150	TTTTATTTTCTCACTTTTTGGCA	58.06	23	ATGTTAGTTGTTGGTATCATCTCG	57.297	24	145	6	150	CTTTTTATTTTCTCACTTTTTGGCA	60.048	25	ATGTTAGTTGTTGGTATCATCTCG	57.297	24	147	4	150
CU18818	(AT)7	1	14	70	83	TGTTAGCTCGAATTTATTCTCACTG	59.059	25	GGAAAGTGATGGAGGATGGA	59.862	20	272	7	278	CTGTTAGCTCGAATTTATTCTCACTG	59.884	26	GGAAAGTGATGGAGGATGGA	59.862	20	273	6	278	TGTTAGCTCGAATTTATTCTCACTG	59.059	25	AGGATGGAGAGATGAAGGGG	60.412	20	260	7	266
CU18853	(TA)6	1	12	5	16
CU18881	(AG)6	1	12	103	114	GCCACACGGTGAAGAGATTT	60.119	20	AAACAACACCCAACTTCAGACA	59.538	22	149	19	167	GCCACACGGTGAAGAGATTT	60.119	20	AACAACACCCAACTTCAGACA	58.102	21	148	19	166	GCCACACGGTGAAGAGATTT	60.119	20	AAACAACACCCAACTTCAGACAT	59.824	23	149	19	167
CU18892	(GAA)8	1	24	311	334
CU18970	(CTT)6	1	18	86	103	AGTTGAGAGTGTTTGGCGCT	60.058	20	CAATCCCCTCCCTGTTGTTA	59.784	20	131	43	173	AGTTGAGAGTGTTTGGCGCT	60.058	20	ATTCTTCAATCCCCTCCCTG	60.264	20	137	43	179	CAATGGGAACGGGATAGAAA	59.756	20	CAATCCCCTCCCTGTTGTTA	59.784	20	161	13	173
CU18979	(CT)6	1	12	280	291	CCGAAGCAATGAAGACCAAT	60.074	20	GCACATCCCTAAAGCCAAAA	60.074	20	266	108	373	TCTCCGAAGCAATGAAGACC	60.34	20	GCACATCCCTAAAGCCAAAA	60.074	20	269	105	373	CCGAAGCAATGAAGACCAAT	60.074	20	ATGCACATCCCTAAAGCCAA	60.469	20	268	108	375
CU18994	(AAT)5	1	15	265	279
CU18997	(AG)6	1	12	748	759	CGACTGGATCTGGTCTGTCA	59.82	20	GAGCAATTGGTGGGAAAAGA	60.051	20	175	675	849	CGACTGGATCTGGTCTGTCA	59.82	20	TCAGGGACTTGAACTCCACC	60.088	20	240	675	914	CGACTGGATCTGGTCTGTCA	59.82	20	GTGGGAAAAGACGGTGAGAA	60.088	20	166	675	840
CU18998	(GAA)5	1	15	75	89	CCATTGGTTTCCAAGTTTTCA	59.825	21	ATGCTTCTGCATCAGCAATG	59.979	20	171	36	206	TTTTCAAATCCGGGTAGCTT	58.694	20	ATGCTTCTGCATCAGCAATG	59.979	20	156	51	206	GTTTTCAAATCCGGGTAGCTT	59.493	21	ATGCTTCTGCATCAGCAATG	59.979	20	157	50	206
CU19031	(TTC)7	1	21	51	71	GGTGGTGGTTGAACTTTGCT	60.012	20	TCAGCTAATGCTCCCCAAGT	59.836	20	213	0	212	GGTGGTGGTTGAACTTTGCT	60.012	20	GGTTCAGAAGAAATGGCAGG	59.67	20	162	0	161	GGTGGTGGTTGAACTTTGCT	60.012	20	TTCAGCTAATGCTCCCCAAG	60.344	20	214	0	213
CU19039	(TC)7	1	14	4	17
CU19049	(TTC)5	1	15	33	47	CAACACTGCTTCTCCCATGA	59.831	20	TTCCTTTGCTGGAGATTTGG	60.184	20	259	7	265	CAACACTGCTTCTCCCATGA	59.831	20	CCTTTGCTGGAGATTTGGAA	60.184	20	257	7	263	CAACACTGCTTCTCCCATGA	59.831	20	AAATTTGCTGGATGCAGAGG	60.214	20	238	7	244
CU19083	(AT)6	1	12	128	139
CU19104	(TAA)7	1	21	333	353
CU19139	(AG)7	1	14	418	431	GGGAGATTTGTTGTGGGAAA	59.767	20	GCCAATTTTGCACTTTGGTT	59.982	20	143	390	532	GGGAGATTTGTTGTGGGAAA	59.767	20	TAAGCAATCGCTTCGGCTAT	59.971	20	214	390	603	CTCCACCTAAATTTGCCTGC	59.708	20	GCCAATTTTGCACTTTGGTT	59.982	20	197	336	532
CU19203	(TC)7	1	14	137	150	GAGACCCAAAGTGTAGGCCA	60.111	20	TTGCCTCTGAATTTTGCTCC	60.331	20	154	22	175	AGTGTAGGCCAGCCATGAGT	59.751	20	TTGCCTCTGAATTTTGCTCC	60.331	20	145	31	175	AAGTGTAGGCCAGCCATGAG	60.277	20	TTGCCTCTGAATTTTGCTCC	60.331	20	146	30	175
CU19215	(GAT)7	1	21	42	62	CCTAAGAATTTATAGAAATGGAGGGG	60.681	26	ATGTCTTTGATCCGCCAAAC	59.939	20	124	13	136	CCTAAGAATTTATAGAAATGGAGGGG	60.681	26	CTTTGATCCGCCAAACTCAT	60.074	20	120	13	132	GCCTAAGAATTTATAGAAATGGAGGG	60.792	26	ATGTCTTTGATCCGCCAAAC	59.939	20	125	12	136
CU19223	(GAG)6	1	18	75	92	GGGTTGAAGATCCGAACAGA	60.05	20	CACCCATCATCCCAAATCTC	60.135	20	132	22	153	CCGAACAGAGAAACGACCAT	60.111	20	CACCCATCATCCCAAATCTC	60.135	20	121	33	153	ACGACCATATTGGTGGAAGG	59.67	20	CACCCATCATCCCAAATCTC	60.135	20	109	45	153
CU19255	(TC)6	1	12	47	58	TCTCTCCATTCCTGTCGCTT	59.95	20	CCTCGGACTCGATTACCAAA	60.066	20	113	2	114	TCTCTCCATTCCTGTCGCTT	59.95	20	GAATGCCTCGGACTCGATTA	60.177	20	118	2	119	CTCCATTCCTGTCGCTTTTC	59.813	20	CCTCGGACTCGATTACCAAA	60.066	20	110	5	114
CU19262	(TTA)6	1	18	191	208	GGAGGCAACTCTCGAATCAG	59.95	20	GGGACTTGGATATCTCCCTCA	60.278	21	160	86	245	GTTAGGGGAAAGCTTTTGGG	59.939	20	GGGACTTGGATATCTCCCTCA	60.278	21	184	62	245	GGTTAGGGGAAAGCTTTTGG	59.939	20	GGGACTTGGATATCTCCCTCA	60.278	21	185	61	245
CU19309	(GAA)6	1	18	250	267
CU19359	(AT)8	1	16	122	137	GACGATAACATGACAAATACACACAA	60.102	26	TGTTTCTTTGGTAGGGACGC	60.11	20	100	73	172	GACGATAACATGACAAATACACACA	58.87	25	TGTTTCTTTGGTAGGGACGC	60.11	20	100	73	172	AGACGATAACATGACAAATACACACA	59.769	26	GTTTCTTTGGTAGGGACGCA	60.11	20	100	72	171
CU19367	(AAG)5	1	15	27	41
CU19387	(TA)6	1	12	279	290	GTGCCTAGGCTCTTTCGCTA	59.752	20	CGTTTACAAAAATAATGTTAGGAACTT	57.651	27	131	190	320	GAGCGTAATGATACGGGACC	59.415	20	CGTTTACAAAAATAATGTTAGGAACTT	57.651	27	221	100	320	GGACCTATCAGACCATGCCA	60.893	20	CGTTTACAAAAATAATGTTAGGAACTT	57.651	27	206	115	320
CU19410	(GAA)5	1	15	158	172	ACTCAATCCAACTCCAACCG	59.966	20	CGAACGCCAAACTCTTTCTC	59.993	20	141	56	196	ACTCAATCCAACTCCAACCG	59.966	20	GAAGGATGTGGCCAAGTGAT	59.934	20	256	56	311	ACTCAATCCAACTCCAACCG	59.966	20	AAGAAGGATGTGGCCAAGTG	60.111	20	258	56	313
CU19415	(TC)9	1	18	28	45
CU19445	(AGA)7	1	21	239	259	AACCTCGCTCTGGTGAGAAA	59.989	20	CCTTCCCCTTCCCTATTCCT	60.617	20	278	7	284	AACCTCGCTCTGGTGAGAAA	59.989	20	TTCCTTCCCCTTCCCTATTC	59.352	20	280	7	286	TCGCTCTGGTGAGAAAGGAT	59.95	20	CCTTCCCCTTCCCTATTCCT	60.617	20	274	11	284
CU19475	(AG)6	1	12	137	148	TTTTCCTGGACGAGGTTGAC	60.088	20	AAACATGACTCGGAGGAAGC	59.288	20	236	9	244	CAACTTGGGTAGCTCAAGCC	59.875	20	AAACATGACTCGGAGGAAGC	59.288	20	193	52	244	ATTGGGTGTGCACAAGGTTT	60.277	20	AAACATGACTCGGAGGAAGC	59.288	20	146	99	244
CU19480	(GCC)5(CCT)5	2	30	202	231	CGCAGCACACTCAAGAACTC	59.776	20	TGGGGTAATAGGAGGGGGTA	60.382	20	255	17	271	TCGCAGCACACTCAAGAACT	59.776	20	TGGGGTAATAGGAGGGGGTA	60.382	20	256	16	271	TAAATCCGTATCGCAGCACA	60.237	20	TGGGGTAATAGGAGGGGGTA	60.382	20	266	6	271
CU19508	(TA)7t(TA)6	2	27	31	57
CU19522	(ATA)6	1	18	77	94
CU19573	(TC)8	1	16	133	148	CCTTTCTTCCTTCATCAACCC	59.926	21	GACTCCGAGGAGAAATCACG	59.803	20	125	109	233	CCTTTCTTCCTTCATCAACCC	59.926	21	TAGTTCTCCGGTGCTTTTGC	60.386	20	260	109	368	CCTTTCTTCCTTCATCAACCC	59.926	21	TGCAGTTTCGTTATCAGCCA	60.401	20	207	109	315
CU19582	(AT)6	1	12	117	128	TTTATGTCAAAAATGCCACAAAT	58.474	23	TTGAGAATGCTTCCCAACAA	59.247	20	104	53	156	TTATGTCAAAAATGCCACAAAT	57.148	22	TTGAGAATGCTTCCCAACAA	59.247	20	103	54	156	TTTATGTCAAAAATGCCACAAAT	58.474	23	CTTGAGAATGCTTCCCAACAA	60.234	21	105	53	157
CU19620	(GAA)6	1	18	193	210	CCTTCTTCATCCCCTGAACA	60.042	20	CAGTCCATCGAGGAAGCAAT	60.218	20	256	42	297	CGCCCTTCAACTCAGAACTC	59.989	20	CCATCGAGGAAGCAATTTTC	59.645	20	280	14	293	CCTTCTTCATCCCCTGAACA	60.042	20	TCCATCGAGGAAGCAATTTT	59.645	20	253	42	294
CU19708	(TAA)7	1	21	167	187	TCCTTGATAGTCCCTAGACCCA	59.955	22	TTGGGAAAAACATTTTGGAA	57.965	20	212	104	315	TCCTTGATAGTCCCTAGACCCA	59.955	22	GATTGGGAAAAACATTTTGGAA	60.036	22	214	104	317	TCCTTGATAGTCCCTAGACCCA	59.955	22	GATTGGGAAAAACATTTTGGA	58.772	21	214	104	317
CU19733	(GTG)5	1	15	91	105	GTTTCTGTTGTCAATGGCGA	59.697	20	GATGATGCTGGTGAGGGAAT	59.893	20	252	45	296	GTTTCTGTTGTCAATGGCGA	59.697	20	TGATGCTGGTGAGGGAATTT	60.461	20	250	45	294	TGTTTCTGTTGTCAATGGCG	60.699	20	GATGATGCTGGTGAGGGAAT	59.893	20	253	44	296
CU19740	(CT)8	1	16	190	205	TTTGCTGTGTCTTCTGCACC	60.032	20	TACGAAGCGAAACCGAAAAA	60.721	20	223	30	252	TGGATTGAAGCATCGAACAG	59.799	20	TACGAAGCGAAACCGAAAAA	60.721	20	118	135	252	TTCACGTGCACATCCTCACT	60.319	20	TACGAAGCGAAACCGAAAAA	60.721	20	158	95	252
CU19757	(CAT)5	1	15	61	75	TCGAATCAATCTTTGTTTGGAT	58.557	22	TTGAGCAAATTTTTGAGGGC	60.188	20	125	3	127	TCGAATCAATCTTTGTTTGGAT	58.557	22	GAGCAAATTTTTGAGGGCAT	59.162	20	123	3	125	TCGAATCAATCTTTGTTTGGAT	58.557	22	AGCAAATTTTTGAGGGCATC	59.162	20	122	3	124
CU19793	(TC)9	1	18	55	72	TTGTTTTGTTGAAACCTTAAACTCC	59.853	25	AGATGGAAAGCGAACCAATG	60.074	20	101	27	127	TGTTTTGTTGAAACCTTAAACTCC	58.696	24	AGATGGAAAGCGAACCAATG	60.074	20	100	28	127	TGTTTTGTTGAAACCTTAAACTCC	58.696	24	AATGGCCTCCACAACAAGAG	60.111	20	148	28	175
CU19838	(CTC)6	1	18	18	35
CU19849	(TTC)9	1	27	104	130
CU19910	(AGG)5	1	15	139	153	TGAAAAACCTCACAGAAATTAAACA	59.157	25	GGTCCAGGGCCAAATACTAA	58.903	20	157	38	194	TGAAAAACCTCACAGAAATTAAACA	59.157	25	AGGTCCAGGGCCAAATACTAA	59.843	21	158	38	195	TGAAAAACCTCACAGAAATTAAACA	59.157	25	CAGGTCCAGGGCCAAATACT	61.256	20	159	38	196
CU19912	(AG)7	1	14	267	280
CU19915	(TA)9	1	18	102	119	ATTTTGAGGAATGGGTGCTG	59.933	20	TTTATTTTGCATTTTGTTGTCCA	59.416	23	132	19	150	ATTTTGAGGAATGGGTGCTG	59.933	20	TTTTGCATTTTGTTGTCCATAA	58.138	22	128	19	146	ATTTTGAGGAATGGGTGCTG	59.933	20	TTATTTTGCATTTTGTTGTCCA	58.138	22	131	19	149
CU19985	(CT)11	1	22	133	154
CU19994	(TTA)6	1	18	345	362	CACGTCAGGTGGAGATGTTG	60.154	20	CACATTGTTTTACATATAGAACGTCAA	58.613	27	193	213	405	GAGGAAGAAGAACCCTTGCC	60.19	20	CACATTGTTTTACATATAGAACGTCAA	58.613	27	273	133	405	CACGTCAGGTGGAGATGTTG	60.154	20	CACATTGTTTTACATATAGAACGTCA	57.413	26	193	213	405
CU20008	(CTTT)7	1	28	101	128
CU20031	(AG)11	1	22	159	180
CU20055	(AAG)5	1	15	172	186	ATGACACTGAGGGGATGGAC	59.774	20	CCAGGGATTCCTCAATGACA	60.86	20	201	46	246	ATGACACTGAGGGGATGGAC	59.774	20	CCCCATTATCCTTACTTCCCA	60.02	21	165	46	210	GAAGAGGCCTCGCTTCTACC	60.484	20	CCAGGGATTCCTCAATGACA	60.86	20	138	109	246
CU20074	(TGT)5	1	15	38	52	GATGCTGCATAATCGGTGTG	60.104	20	AGGACTCCAAGACTTGCCCT	60.252	20	108	4	111	TGATGCTGCATAATCGGTGT	60.104	20	AGGACTCCAAGACTTGCCCT	60.252	20	109	3	111	TGATGCTGCATAATCGGTGT	60.104	20	TGCAAAGAGGTGCAAAGAGA	59.716	20	189	3	191
CU20102	(TC)6	1	12	107	118	TTCCTTATGGTGGCGTTTTG	60.856	20	CTCACTCGTTCAGGAAAGCC	59.989	20	160	2	161	GTTCCTTATGGTGGCGTTTT	58.952	20	CTCACTCGTTCAGGAAAGCC	59.989	20	161	1	161	AGTTCCTTATGGTGGCGTTTT	59.885	21	CTCACTCGTTCAGGAAAGCC	59.989	20	162	0	161
CU20144	(AG)6gagttctccatctg(CTT)9	2	53	36	88
CU20148	(CT)6	1	12	14	25
CU20149	(GA)11	1	22	11	32
CU20162	(ATT)6	1	18	193	210
CU20194	(CTT)6	1	18	200	217	CCACGTGAGATGAACGATGT	59.551	20	CGATGTATCGTCAGTGTTTTGAA	60.046	23	138	116	253	TCCACGTGAGATGAACGATG	60.688	20	CACACGATGTATCGTCAGTGTTT	59.972	23	143	115	257	TCCACGTGAGATGAACGATG	60.688	20	CGATGTATCGTCAGTGTTTTGAA	60.046	23	139	115	253
CU20195	(TCT)5	1	15	1	15
CU20243	(TA)9aatatgctattgcatattactactaataataaaccatatagtattattgttgcatttattgc(TA)7	2	94	79	172	GCTTCAAGTGCTGTCATGGA	59.992	20	GAAGAAAATAACGAGCCGCA	60.343	20	194	14	207	TTCAAGTGCTGTCATGGAGG	59.831	20	GAAGAAAATAACGAGCCGCA	60.343	20	192	16	207	GCTTCAAGTGCTGTCATGGA	59.992	20	ACGAAGAAAATAACGAGCCG	59.361	20	196	14	209
CU20259	(TCTT)6	1	24	76	99
CU20297	(TGA)7	1	21	190	210	TCCATCAGATCGAACACCAA	60.048	20	CTGCATCCAAGCTCTTCACA	60.136	20	224	32	255	TCCATCAGATCGAACACCAA	60.048	20	TGGGTTTGATTATGCTGCTG	59.688	20	259	32	290	TCCATCAGATCGAACACCAA	60.048	20	TGCATCCAAGCTCTTCACAA	60.539	20	223	32	254
CU20326	(GCA)5	1	15	82	96	GACAACAGAACTCGTGCAGC	59.628	20	ACCTGCAAACCAAAATGACA	59.024	20	144	51	194	GACAACAGAACTCGTGCAGC	59.628	20	TGCAAACCAAAATGACATTGA	59.961	21	141	51	191	GACAACAGAACTCGTGCAGC	59.628	20	CCACCGCTTCAGATTCACTA	58.874	20	177	51	227
CU20385	(CAA)5	1	15	48	62	ATTGGTGCCAACCTCATCTT	59.41	20	CAAACCTCAATCACACATCAGA	58.623	22	159	2	160	ATTGGTGCCAACCTCATCTT	59.41	20	AAACCTCAATCACACATCAGACA	59.511	23	158	2	159	ATTGGTGCCAACCTCATCTT	59.41	20	AACCTCAATCACACATCAGACAA	59.511	23	157	2	158
CU20401	(TAA)5	1	15	22	36
CU20428	(CT)6	1	12	5	16
CU20433	(CT)8	1	16	38	53
CU20436	(GCA)5	1	15	89	103	GCCAAGGCGTCTACATCTTT	59.34	20	TTCAGCTCTGCTCTGCATGT	59.887	20	138	17	154	GCCAAGGCGTCTACATCTTT	59.34	20	TTGCCAGCTGGTTGAAGATA	59.42	20	199	17	215	GGCCAAGGCGTCTACATCT	60.233	19	TTCAGCTCTGCTCTGCATGT	59.887	20	139	16	154
CU20469	(AG)6	1	12	27	38	TTCCAATCTCTCTTTTGGAGC	58.516	21	GGGGAGGAGAAAGAAGAAAGA	58.906	21	130	2	131	TTCCAATCTCTCTTTTGGAGC	58.516	21	GGGGAGGAGAAAGAAGAAAGAA	60.176	22	130	2	131	GTTCCAATCTCTCTTTTGGAGC	59.353	22	GGGGAGGAGAAAGAAGAAAGA	58.906	21	131	1	131
CU20515	(TAT)7	1	21	99	119	GCACTGTCTTCCCCTCAGTC	59.841	20	TGAATAGAAAAGAGAAAGGGTTGA	58.504	24	120	27	146	GCACTGTCTTCCCCTCAGTC	59.841	20	TTTTTACCTTTCCAATAAAAATCCA	59.264	25	183	27	209	GCACTGTCTTCCCCTCAGTC	59.841	20	TTTTACCTTTCCAATAAAAATCCA	58.145	24	182	27	208
CU20523	(TCT)5	1	15	362	376	CCTTTTATCCCTCTCCCTCG	60.025	20	TCCTGAATTCACCCATTCAT	57.775	20	157	244	400	ACCTCGACCCTTTTCATGTG	59.966	20	TCCTGAATTCACCCATTCAT	57.775	20	277	124	400	AGCAAGGGAAAGAATGCTCA	59.955	20	TCCTGAATTCACCCATTCAT	57.775	20	246	155	400
CU20528	(AGA)7	1	21	347	367	GCCGATACAATTCCTCCAAA	59.901	20	TAGACCTCTCATTCCTCGCC	59.386	20	218	174	391	GTTCCTCGCCGATACAATTC	59.533	20	TAGACCTCTCATTCCTCGCC	59.386	20	225	167	391	AAACTCTCAACTGTTCGGGC	59.333	20	TAGACCTCTCATTCCTCGCC	59.386	20	200	192	391
CU20575	(AT)6	1	12	115	126	GCAAGGTGAACGAGTAAGGG	59.734	20	GGAAGAAACATGATCTTCTCACAA	59.637	24	181	21	201	GGCAAGGTGAACGAGTAAGG	59.734	20	GGAAGAAACATGATCTTCTCACAA	59.637	24	182	20	201	GCAAGGTGAACGAGTAAGGG	59.734	20	GGAAGAAACATGATCTTCTCACA	58.306	23	181	21	201
CU20640	(AT)6	1	12	150	161	AATCTCCCAGTGTTTGCAGC	60.263	20	AACAAACTTTCTTTCCCTTGTTTT	58.753	24	172	81	252	AATCTCCCAGTGTTTGCAGC	60.263	20	ACAAACTTTCTTTCCCTTGTTTT	57.539	23	171	81	251	AATCTCCCAGTGTTTGCAGC	60.263	20	AACAAACTTTCTTTCCCTTGTTT	57.539	23	172	81	252
CU20647	(TC)7	1	14	79	92
CU20788	(TC)6	1	12	141	152
CU20807	(AT)6(GT)7	2	26	46	71
CU20824	(AT)6	1	12	160	171	GGGTGTTGCATTTTCTTACCA	59.853	21	CAATAATTTATAGCAGAGACTTGAATG	57.058	27	188	26	213	GGGTGTTGCATTTTCTTACCAT	60.116	22	CAATAATTTATAGCAGAGACTTGAATG	57.058	27	188	26	213	AGGGTGTTGCATTTTCTTACCA	60.75	22	CAATAATTTATAGCAGAGACTTGAATG	57.058	27	189	25	213
CU20836	(AG)6	1	12	24	35
CU20874	(TCTCCA)8	1	48	32	79	CTTCTCCAATCTCTGCTCCA	58.1	20	ATTTCAGTTGACCCTGACGG	59.966	20	173	0	172	CTTCTCCAATCTCTGCTCCA	58.1	20	GGTGCTGGGGTTAATTCTCA	59.933	20	280	0	279	CTTCTCCAATCTCTGCTCCA	58.1	20	GCAGGTGGTGTAGATGGGTT	59.851	20	194	0	193
CU20877	(TTC)5	1	15	122	136	CCTGACCTGACTCAAAGCG	59.555	19	TTGGTGTGTTGTGTGTGGTG	59.923	20	217	12	228	TCCTGACCTGACTCAAAGCG	61.533	20	TTGGTGTGTTGTGTGTGGTG	59.923	20	218	11	228	CCTGACCTGACTCAAAGCG	59.555	19	GGTGTGTTGTGTGTGGTGGT	60.232	20	215	12	226
CU20961	(AG)6	1	12	225	236	TCTTCCCCTTCATCCTCCTT	60.008	20	TTTGTGTACTTCATGTTTTCATCG	59.098	24	172	129	300	TTCTTCCCCTTCATCCTCCT	60.008	20	TTTGTGTACTTCATGTTTTCATCG	59.098	24	173	128	300	TCTTCCCCTTCATCCTCCTT	60.008	20	TGTGTACTTCATGTTTTCATCGTC	59.068	24	170	129	298
CU20994	(AAT)5	1	15	210	224	AGGGGGTAATCTGAGCGTCT	60.096	20	TGATTTGATTGGGGCTTCTT	59.505	20	180	70	249	TCTACAATTTTGTTCGGGGG	59.795	20	TGATTTGATTGGGGCTTCTT	59.505	20	201	49	249	GAGCGTCTAAAGCCAGCAGT	59.786	20	TGATTTGATTGGGGCTTCTT	59.505	20	168	82	249
CU21010	(CT)9	1	18	105	122	TGGTTGAGGATTGCTTGTCA	60.24	20	GGAAACCCACAAAATGGAAA	59.64	20	142	59	200	TGGTTGAGGATTGCTTGTCA	60.24	20	GTGAGAAAACAGAGGTGGGG	59.549	20	168	59	226	TGGTTGAGGATTGCTTGTCA	60.24	20	GGTGAGAAAACAGAGGTGGG	59.549	20	169	59	227
CU21058	(TC)7	1	14	92	105
CU21102	(GAT)5	1	15	167	181
CU21103	(TC)6	1	12	16	27
CU21120	(AGA)6	1	18	40	57	GGCTTCTTGCTGGTATTAGCC	60.238	21	TTCGACTCCTCTCCCTCTCC	60.87	20	102	0	101	GCTGGTATTAGCCAAAGAGGG	60.102	21	CAGAAATTCGACTCCTCTCCC	60.197	21	100	8	107	GGCTTCTTGCTGGTATTAGCC	60.238	21	CAGAAATTCGACTCCTCTCCC	60.197	21	108	0	107
CU21182	(ATC)9	1	27	123	149
CU21204	(TA)6	1	12	300	311	GGCTTTACGTATGCGGTGAT	59.988	20	TGCCCCTATACCAAATCCAC	59.645	20	265	112	376	GGCTTTACGTATGCGGTGAT	59.988	20	GTGCCCCTATACCAAATCCA	59.645	20	266	112	377	GGCTTTACGTATGCGGTGAT	59.988	20	TGTGCCCCTATACCAAATCC	59.645	20	267	112	378
CU21215	(TAA)8	1	24	68	91	AGGCCAATTGGTTCTGTTGT	59.454	20	GAATGCATTTCTTGCCCAAT	59.907	20	240	1	240	AGGCCAATTGGTTCTGTTGT	59.454	20	TGCCCAATTGCCTCTTTTTA	60.56	20	228	1	228	AGGCCAATTGGTTCTGTTGT	59.454	20	GAAATGGAAAATGATGGCGA	60.786	20	130	1	130
CU21220	(GAT)5	1	15	87	101	AGTCCTGTTGGGAAAACAGTG	59.097	21	ACCGTAGGTATATGCAGCCG	60.003	20	137	41	177	GTCCTGTTGGGAAAACAGTG	58.03	20	ACCGTAGGTATATGCAGCCG	60.003	20	136	42	177	AGTCCTGTTGGGAAAACAGTG	59.097	21	AAAAACCAACCTAGGGACCG	60.214	20	153	41	193
CU21233	(CAT)6	1	18	37	54	TTTCATCGCATACAAACACGA	60.126	21	CGCTTACTCCGCTATTCGTC	60.003	20	217	13	229	TTTCATCGCATACAAACACGA	60.126	21	GCTTACTCCGCTATTCGTCG	60.003	20	216	13	228	TTTCATCGCATACAAACACGA	60.126	21	GGATTGGTGCTGGAGACATT	59.934	20	152	13	164
CU21301	(GTT)5	1	15	162	176	ATGTACCGCACACCATGAAG	59.445	20	AATAATCCTCCTTCCCCTTCC	59.635	21	136	71	206	ATGTACCGCACACCATGAAG	59.445	20	TAATCCTCCTTCCCCTTCCC	61.47	20	134	71	204	ATGTACCGCACACCATGAAG	59.445	20	ATAATCCTCCTTCCCCTTCC	58.341	20	135	71	205
CU21329	(TC)6	1	12	81	92	AAGTTAGCTTGGTGGTGCGT	59.803	20	TATTCTCGATCGGAGAGGGA	59.727	20	100	25	124	AGTTAGCTTGGTGGTGCGTT	59.803	20	TTATTCTCGATCGGAGAGGG	59.22	20	100	26	125	AAGTTAGCTTGGTGGTGCGT	59.803	20	TTATTCTCGATCGGAGAGGG	59.22	20	101	25	125
CU21336	(GCA)5	1	15	149	163	ATAGCTATGCCCCAGCTCCT	60.215	20	CCACGGCAGAGTAAACAAAAA	60.152	21	154	56	209	ATAGCTATGCCCCAGCTCCT	60.215	20	CCACGGCAGAGTAAACAAAA	58.819	20	154	56	209	AGTGGCTATGGTGGGTATGG	59.694	20	CCACGGCAGAGTAAACAAAAA	60.152	21	113	97	209
CU21375	(AT)6	1	12	154	165	AAGGTCCAAATAGAGCTTCCG	59.733	21	TGTGGGGCAAACTTTTAAGG	59.968	20	255	57	311	AAGGTCCAAATAGAGCTTCCG	59.733	21	CATGCCACGTGTAGGAAGTG	60.175	20	209	57	265	AAGGTCCAAATAGAGCTTCCG	59.733	21	TGCCACGTGTAGGAAGTGAA	60.301	20	207	57	263
CU21390	(TAT)5	1	15	36	50
CU21395	(TAT)5ttctacctcaataaga(AAT)7	2	52	278	329	TGCAAATCGATCTCCACAAG	59.799	20	CCCCAAAAGTTTGAATACCC	58.277	20	249	114	362	TAAAATCGAAACCCTGGTGG	59.795	20	CCCCAAAAGTTTGAATACCC	58.277	20	156	207	362	TGCAAATCGATCTCCACAAG	59.799	20	ACCCCAAAAGTTTGAATACCC	59.101	21	250	114	363
CU21409	(TC)10	1	20	49	68
CU21426	(AT)6	1	12	255	266
CU21459	(CTA)5	1	15	129	143	GATCTGGTGGAGGGTTTTCA	59.903	20	GGAAGAGAGAGAGAAGGAAAGGA	59.608	23	190	37	226	CTGATATGGGGGATCTGGTG	60.15	20	GGAAGAGAGAGAGAAGGAAAGGA	59.608	23	201	26	226	CAGTTGCTGATATGGGGGAT	59.773	20	GGAAGAGAGAGAGAAGGAAAGGA	59.608	23	207	20	226
CU21514	(TC)7	1	14	46	59
CU21531	(AGT)5	1	15	186	200	TCAACCATGGAAGATGAGGA	59.009	20	CCAAAATGCAGAAACGGAAT	59.938	20	274	21	294	TCAACCATGGAAGATGAGGAG	60.058	21	CCAAAATGCAGAAACGGAAT	59.938	20	274	21	294	CAACCATGGAAGATGAGGAGA	60.058	21	CCAAAATGCAGAAACGGAAT	59.938	20	273	22	294
CU21542	(TCT)5	1	15	41	55	GAAAAGCCCACTACGCTACG	59.904	20	GAACCTGTCTTTCTCAGGCG	59.989	20	186	12	197	GAAAAGCCCACTACGCTACG	59.904	20	GGGATTGAACTCCGTCTGAA	60.05	20	255	12	266	GAAAAGCCCACTACGCTACG	59.904	20	TTCTGGGATTGAACTCCGTC	60.05	20	259	12	270
CU21543	(TC)7	1	14	31	44	GGGAGTCGAAATCGAAGACA	60.195	20	CTGATCCATCACGGTTGAACT	59.981	21	174	0	173	GGGAGTCGAAATCGAAGACA	60.195	20	TTGCTGATCCATCACGGTT	60.064	19	177	0	176	GGGAGTCGAAATCGAAGACA	60.195	20	CTTGCTGATCCATCACGGTT	61.067	20	178	0	177
CU21566	(GAA)6	1	18	336	353
CU21579	(AT)16	1	32	189	220	TTACAGAAATGGCGCAAACA	60.251	20	TTGGAGCCGTTGCTTCTACT	60.015	20	231	86	316	TTACAGAAATGGCGCAAACA	60.251	20	TGCAAAGGCTTTTCGTACCT	59.883	20	197	86	282	TTACAGAAATGGCGCAAACA	60.251	20	TAATTGGAGCCGTTGCTTCT	59.845	20	234	86	319
CU21591	(TCT)8	1	24	67	90	GGGTGGATTTCCTTAACAACT	57.076	21	TTCGAAACCTAAAATAGAGATTAGAGA	57.611	27	128	0	127	GGGTGGATTTCCTTAACAACT	57.076	21	CGAAACCTAAAATAGAGATTAGAGATG	57.517	27	126	0	125	GGGTGGATTTCCTTAACAACTA	57.19	22	TTCGAAACCTAAAATAGAGATTAGAGA	57.611	27	128	0	127
CU21637	(TC)7	1	14	164	177	CCTTTGGCACAAGGATCAAT	59.933	20	ATTGCACCCCTAATTCACCA	60.192	20	167	48	214	CCTTTGGCACAAGGATCAAT	59.933	20	TGCACCCCTAATTCACCAAT	60.192	20	165	48	212	CCTTTGGCACAAGGATCAAT	59.933	20	AGGATTGCACCCCTAATTCA	59.387	20	170	48	217
CU21647	(TA)7	1	14	316	329
CU21695	(TCTT)7	1	28	1	28
CU21732	(AG)6	1	12	68	79	CCAAAAACTCACAAAAGTTCTTCA	59.718	24	TTACGTCTCAGGATGTCAGTTTC	58.383	23	100	33	132	CCAAAAACTCACAAAAGTTCTTCA	59.718	24	TTACGTCTCAGGATGTCAGTTTCT	59.345	24	100	33	132	CTCCAAAAACTCACAAAAGTTCTTC	59.746	25	ACGTCTCAGGATGTCAGTTTCTT	59.31	23	100	31	130
CU21746	(TTC)5(TC)6*	2	25	126	150	TTCCAGTAGCGTCTTAGCCC	59.476	20	GGCTTCATCTTCCCCAATTT	60.265	20	115	69	183	CGACGACCCATTAAGCTTCT	59.336	20	GGCTTCATCTTCCCCAATTT	60.265	20	148	36	183	TCCAGTAGCGTCTTAGCCCT	59.101	20	GGCTTCATCTTCCCCAATTT	60.265	20	114	70	183
CU21819	(AT)9	1	18	135	152	TTCGTCGTCTTGCACAACTC	60.032	20	CAACCCAAAACCTACAATAAAACA	59.267	24	177	45	221	CAGTGCCCAACAACAAACTG	60.19	20	CAACCCAAAACCTACAATAAAACA	59.267	24	215	7	221	GCTTACAGTGCCCAACAACA	59.764	20	CAACCCAAAACCTACAATAAAACA	59.267	24	220	2	221
CU21838	(AC)6	1	12	11	22
CU21869	(TA)6	1	12	52	63
CU21890	(AG)6	1	12	331	342
CU21903	(TA)6	1	12	102	113	CCCTCTGCCTCCTATCAACA	60.21	20	CGCAACCAAATCACTGTGTA	58.187	20	122	78	199	TCCCTCTGCCTCCTATCAAC	59.239	20	CGCAACCAAATCACTGTGTA	58.187	20	123	77	199	CCCTCTGCCTCCTATCAACA	60.21	20	TTTGTTTTCTGATGTTTCCCA	58.107	21	102	78	179
CU21931	(GTT)5	1	15	171	185
CU21939	(AT)10	1	20	242	261	CGTCCTGAGTGATTTGCTGA	59.984	20	CAAACTCGAAACAGCGCC	60.539	18	190	97	286	TCGTCCTGAGTGATTTGCTG	59.984	20	CAAACTCGAAACAGCGCC	60.539	18	191	96	286	TGGCAATGGATTGCACTACT	59.152	20	CAAACTCGAAACAGCGCC	60.539	18	237	50	286
CU21999	(TTC)8	1	24	168	191	TTTGGCAGACCCATACTTCC	59.933	20	AACCTCGTCTCCGACGAAC	60.253	19	213	18	230	TTTCACCAAGCAAAGCACAC	59.888	20	AACCTCGTCTCCGACGAAC	60.253	19	152	79	230	AAGCAAAGCACACCCTCAAT	59.74	20	AACCTCGTCTCCGACGAAC	60.253	19	145	86	230
CU22003	(TA)7	1	14	43	56
CU22007	(GAA)7	1	21	31	51	CGGTGGAGCTTTTTGCAC	60.39	18	GACGATTTGTGTGCTTGGAA	59.697	20	164	2	165	GGTGGAGCTTTTTGCACG	60.39	18	GACGATTTGTGTGCTTGGAA	59.697	20	163	3	165	GTGGAGCTTTTTGCACGCT	61.51	19	GACGATTTGTGTGCTTGGAA	59.697	20	162	4	165
CU22012	(TC)7	1	14	182	195
CU22015	(TTG)8	1	24	56	79	CGGGATTTTGATTTCGTTGT	59.801	20	GCCTACGAATTCCGATCAAA	60.038	20	160	27	186	CGGGATTTTGATTTCGTTGT	59.801	20	GTGGACCGGATCTTGAGAGA	60.199	20	263	27	289	ATAGAGGCCGGGATTTTGAT	59.761	20	GTGGACCGGATCTTGAGAGA	60.199	20	271	19	289
CU22075	(TA)8	1	16	278	293	TCAAATTTAACCGGGTCAGTTAC	59.32	23	AGCGGCGAATTCAAAAGTT	59.837	19	264	127	390	TCAAATTTAACCGGGTCAGTTAC	59.32	23	ACACCTCTAACCTCAGCGGC	61.743	20	278	127	404	CTATCAAATTTAACCGGGTCAG	57.715	22	AGCGGCGAATTCAAAAGTT	59.837	19	267	124	390
CU22088	(AGA)7	1	21	1	21
CU22097	(AAAG)5	1	20	101	120	CCCAAACACAAATATGAAAACA	57.488	22	GCCTTTCTGTGGCTGTCAAT	60.263	20	162	8	169	ACCCAAACACAAATATGAAAACA	58.335	23	GCCTTTCTGTGGCTGTCAAT	60.263	20	163	7	169	CCCAAACACAAATATGAAAACA	57.488	22	TGGCTGTCAATGGATAGTGG	59.522	20	153	8	160
CU22117	(TA)6	1	12	55	66
CU22130	(TCT)13	1	39	80	118	TCAGTGTAAAGCTTCAACAAATCA	58.988	24	ATGTTCAGGGCCTGGTATTG	59.813	20	169	6	174	TCAGTGTAAAGCTTCAACAAATCA	58.988	24	CAATGTTCAGGGCCTGGTAT	59.813	20	171	6	176	TGTAAAGCTTCAACAAATCAGTGAG	59.875	25	ATGTTCAGGGCCTGGTATTG	59.813	20	165	10	174
CU22159	(GAG)6gacgaacatgacgaagaataattctcatcaagacccaacaagaacccattgctaactattaagaatccggacaaaatcaaaccatgtact(TTC)6	2	126	110	235	TCATCCACAAGAAATTGCCA	60.049	20	CCACATCGTGTCTAGAAGAAGG	58.862	22	176	85	260	ATCCACAAGAAATTGCCAGG	59.933	20	CCACATCGTGTCTAGAAGAAGG	58.862	22	174	87	260	CATCCACAAGAAATTGCCAG	59.123	20	CCACATCGTGTCTAGAAGAAGG	58.862	22	175	86	260
CU22199	(AT)7	1	14	72	85	GAAAGGGATTTGATCATATTCTAATGA	59.968	27	GGTCAACTGCAAATAAACAACC	58.541	22	195	6	200	GAAAGGGATTTGATCATATTCTAATGA	59.968	27	GGTCAACTGCAAATAAACAACCT	59.467	23	195	6	200	AAAGGGATTTGATCATATTCTAATGA	58.48	26	GGTCAACTGCAAATAAACAACC	58.541	22	194	7	200
CU22204	(AGAAG)6	1	30	82	111
CU22205	(GA)13	1	26	113	138	CTGGCAAACCTCCATTCCTA	60.066	20	ATCTCCTTTCTTCCCGTCGT	60.074	20	201	14	214	CATTCTGGCAAACCTCCATT	59.933	20	ATCTCCTTTCTTCCCGTCGT	60.074	20	205	10	214	CTTCCATTCTGGCAAACCTC	59.67	20	ATCTCCTTTCTTCCCGTCGT	60.074	20	209	6	214
CU22283	(TA)6	1	12	51	62	GGTCTTTAAGTTGACAATGTGGTCT	59.864	25	CCCTGATGGCGATGATATTT	59.745	20	164	0	163	TTGACAATGTGGTCTTTAAGTTGA	58.721	24	CCCTGATGGCGATGATATTT	59.745	20	154	10	163	GTTGACAATGTGGTCTTTAAGTTGA	59.505	25	CCCTGATGGCGATGATATTT	59.745	20	155	9	163
CU22283	(AAT)6	1	18	181	198
CU22303	(GT)10	1	20	175	194	TGTACGTGCACACACACCAC	60.122	20	CGCAAAAACAAAACTAGGTCA	58.021	21	117	107	223	TGTACGTGCACACACACCAC	60.122	20	CGCAAAAACAAAACTAGGTCAG	58.985	22	117	107	223	AAATGCAAAACGACGAGAGG	60.249	20	CGCAAAAACAAAACTAGGTCA	58.021	21	191	33	223
CU22317	(TAT)7	1	21	192	212
CU22330	(CTT)5	1	15	131	145
CU22367	(TTA)6	1	18	105	122
CU22394	(TCT)6	1	18	152	169	AAAAACCGAAAAGGAAACGG	60.317	20	CATCACCAAAATGTTCACTAAGC	58.688	23	204	12	215	AAAGGAAACGGAACCGAAAC	60.332	20	CATCACCAAAATGTTCACTAAGC	58.688	23	195	21	215	AACCGAAAAGGAAACGGAAC	60.332	20	CATCACCAAAATGTTCACTAAGC	58.688	23	201	15	215
CU22395	(GGT)7	1	21	49	69	CCGTCGTTTTCTTCTTCCTG	59.846	20	AAAAATGGGAGCCTTCACCT	59.94	20	147	14	160	CCGTCGTTTTCTTCTTCCTG	59.846	20	GGATTTCAGTTCTTACGCCG	59.708	20	258	14	271	CCGTCGTTTTCTTCTTCCTG	59.846	20	ATTTCAGTTCTTACGCCGGA	59.708	20	256	14	269
CU22396	(CTT)6	1	18	25	42	GAGTTCACCGTTAACAATGGC	59.49	21	AGTTTTGGTGAGTGGGTTGG	59.861	20	164	0	163	GAGTTCACCGTTAACAATGGC	59.49	21	TTCTCGTCCAATGTGAGTCG	59.831	20	241	0	240	GAGTTCACCGTTAACAATGGC	59.49	21	GGCTCTTAGTTTGATGGGCA	60.214	20	206	0	205
CU22479	(TA)8	1	16	65	80	CAAATCTCAGCGCCACATAA	59.833	20	CCAACTTCTACATGGCCGTT	59.993	20	126	38	163	CAAATCTCAGCGCCACATAA	59.833	20	ATCGTCTCCTTTCCCCAACT	59.935	20	140	38	177	CAAATCTCAGCGCCACATAA	59.833	20	ATCCGGTTCGTCAAATTCAG	59.933	20	164	38	201
CU22502	(GGC)5	1	15	39	53	AGCGGCTTGTTGGAGGAG	61.507	18	TGCTTCCTCCTCCTCCTTTT	60.319	20	123	9	131	CTTGTTGGAGGAGGAGGAGG	61.148	20	TTCAATACTCCATTCTTGCTTCC	59.622	23	134	14	147	TTGTTGGAGGAGGAGGAGG	60.175	19	TTCAATACTCCATTCTTGCTTCC	59.622	23	133	15	147
CU22556	(AG)8	1	16	20	35
CU22627	(AG)7	1	14	40	53
CU22627	(AGA)5	1	15	196	210
CU22639	(TAT)5	1	15	2	16
CU22652	(AT)10	1	20	133	152	TTGATTGGTCCGTTTGTGAA	59.941	20	TGATGCAGAAGAGCGAAAGA	59.823	20	175	16	190	TTGATTGGTCCGTTTGTGAA	59.941	20	TGCTTCTACCCTGATGCAGA	59.547	20	186	16	201	CTTGATTGGTCCGTTTGTGA	59.541	20	TGATGCAGAAGAGCGAAAGA	59.823	20	176	15	190
CU22674	(TC)6	1	12	18	29
CU22689	(ATTG)5	1	20	196	215	GTTGAGGCTGAAGAAGCTGG	60.134	20	CATCACACACACCAAAAGCC	60.008	20	138	136	273	GGTTGAGGCTGAAGAAGCTG	60.134	20	CATCACACACACCAAAAGCC	60.008	20	139	135	273	GAAGAAGCTGGAGGAGCTGA	59.827	20	CATCACACACACCAAAAGCC	60.008	20	129	145	273
CU22722	(AGA)6	1	18	18	35
CU22746	(TGGAA)5	1	25	104	128
CU22763	(TTC)5	1	15	41	55
CU22779	(TCT)6	1	18	149	166	CACCCTTACGTTTCTTCCCA	59.964	20	AGCTATCCGTCCGTAGCTCA	60	20	172	36	207	CACCCTTACGTTTCTTCCCA	59.964	20	GCTATCCGTCCGTAGCTCAA	60.374	20	171	36	206	CGTTTCTTCCCAAGGACATC	59.526	20	AGCTATCCGTCCGTAGCTCA	60	20	164	44	207
CU22794	(TC)6	1	12	40	51	ATTTCCCCTTCTTTCCCGT	59.752	19	GCTTTTCGCTTCTTGACACC	60	20	186	18	203	ATTTCCCCTTCTTTCCCGT	59.752	19	CCTTTCTCGAAAATGGGTGA	60.044	20	150	18	167	ATTTCCCCTTCTTTCCCGT	59.752	19	GGTGAATGGGGTTCTCTGAA	59.903	20	135	18	152
CU22797	(TC)8	1	16	38	53	CCCCAAAACCCTAACCCTAA	60.041	20	CCGATCTGGCAACTAAATGAA	60.081	21	168	4	171	CCCCAAAACCCTAACCCTAA	60.041	20	GCACCGATCTGGCAACTAAA	61.168	20	171	4	174	CCCCAAAACCCTAACCCTAA	60.041	20	GCACCGATCTGGCAACTAA	59.814	19	171	4	174
CU22805	(CTT)5	1	15	44	58	ACAACCAAACAACCTGCTCC	60.012	20	ACTGAGCCATATCCCACCAG	59.95	20	207	0	206	ACAACCAAACAACCTGCTCC	60.012	20	ATGATCAAGGGCCACTGAAG	60.073	20	260	0	259	ACAACCAAACAACCTGCTCC	60.012	20	AAGGGCCACTGAAGGAATCT	60.074	20	254	0	253
CU22864	(AGAA)5	1	20	151	170	CCAAAACCTCTTTTAAGGCCA	60.449	21	AGGGATAATGGCGTTTAGTGT	57.647	21	143	52	194	AAGGCCAAAGTCACAAAGTCTC	59.795	22	AGGGATAATGGCGTTTAGTGT	57.647	21	129	66	194	GGCCAAAGTCACAAAGTCTCTT	59.795	22	AGGGATAATGGCGTTTAGTGT	57.647	21	127	68	194
CU22903	(GAA)6	1	18	1	18
CU22903	(CTG)6	1	18	360	377
CU22933	(CTT)7	1	21	21	41
CU22948	(TCT)6	1	18	151	168	TCTCTTCCCATTTCCCCTTT	59.875	20	TTCTTCGTAGGGGGAAGGTT	59.934	20	170	48	217	TCTCTTCCCATTTCCCCTTT	59.875	20	CGGGGTGAATCAGAAGACAT	59.927	20	200	48	247	TCTCTTCCCATTTCCCCTTT	59.875	20	GATCCCCATCTTCCTCCAAT	60.096	20	280	48	327
CU22949	(ATT)5	1	15	296	310
CU22957	(CT)7	1	14	82	95	GTTTTGGTGGGGTTTTAGCA	59.839	20	CCTTGACCCCTCAATTTTCA	59.903	20	138	0	137	TTTGGTGGGGTTTTAGCAAC	59.839	20	CCTTGACCCCTCAATTTTCA	59.903	20	136	2	137	TGAAGAATCTCCGAAGTGGG	60.187	20	CCTTGACCCCTCAATTTTCA	59.903	20	102	36	137
CU22967	(CAG)6(CAC)6	2	36	132	167	GCTTTGGGTGGTCATAGAGC	59.7	20	GGTGGACAATTGCAAAGAGAG	59.726	21	176	48	223	GCTTTGGGTGGTCATAGAGC	59.7	20	GGTGGACAATTGCAAAGAGA	58.697	20	176	48	223	GCTTTGGGTGGTCATAGAGC	59.7	20	CGGTGGACAATTGCAAAGAG	61.598	20	177	48	224
CU23049	(TA)9	1	18	253	270
CU23050	(AAG)6	1	18	287	304	TTTGTTACTCGCAGTCGCAC	60.058	20	CTTTCTGCTCGTCCTTTTGG	59.986	20	264	89	352	AAGGGGTCGAAGGTTTTGTT	59.842	20	CTTTCTGCTCGTCCTTTTGG	59.986	20	278	75	352	GAAGGGGTCGAAGGTTTTGT	60.34	20	CTTTCTGCTCGTCCTTTTGG	59.986	20	279	74	352
CU23102	(GA)6	1	12	8	19
CU23209	(GA)8atgagaatgtgaagaaaaca(GT)10	2	56	6	61
CU23240	(AC)6(TC)7	2	26	6	31
CU23266	(AG)7	1	14	243	256
CU23277	(TC)6	1	12	34	45	CAACAAACAAAACTCCCATTTT	58.077	22	AAGAAGAAGGTGGGTGAGGC	60.628	20	177	9	185	ACAACAAACAAAACTCCCATTTT	58.877	23	AAGAAGAAGGTGGGTGAGGC	60.628	20	178	8	185	CAACAAACAAAACTCCCATTTT	58.077	22	AAGAAGGTGGGTGAGGCAAT	60.883	20	174	9	182
CU23283	(AC)8tcactcaacaaaaaatcaaaagaatcaaaagccaaaagcgtggtgtatgtgcaaaaaaaaggacagagaatata(AT)8	2	106	96	201
CU23287	(CAT)6	1	18	208	225	GTTGACTTTGCATCTTGCGA	59.995	20	CCAAACACAGCAGTGAGGAA	59.873	20	255	29	283	TGGCAAATTGCAAAGAAAGA	59.42	20	CTAGCCAGCCAATCCACAAT	60.096	20	236	94	329	TGGCAAATTGCAAAGAAAGA	59.42	20	CCAAACACAGCAGTGAGGAA	59.873	20	190	94	283
CU23297	(CCA)5	1	15	209	223	CAATATTTCCGGAACCCAAA	59.633	20	TACCCGGAAAAACAGAAGGA	59.541	20	214	76	289	CAATATTTCCGGAACCCAAA	59.633	20	ACTGCAAATTTTACCCGGAA	59.451	20	225	76	300	CAAGAAAATGAAAAACCCCG	59.424	20	TACCCGGAAAAACAGAAGGA	59.541	20	108	182	289
CU23316	(TGT)6	1	18	125	142	TTGTGTGTTTGTGATGAAGCAG	59.805	22	GGCTAGGTACCCACTCCTCC	59.957	20	250	33	282	CTTGTGTGTTTGTGATGAAGCA	59.805	22	GGCTAGGTACCCACTCCTCC	59.957	20	251	32	282	TTGTGTGTTTGTGATGAAGCA	58.744	21	GGCTAGGTACCCACTCCTCC	59.957	20	250	33	282
CU23318	(AT)6	1	12	98	109	TCATTGAGGCGAAGGACTCT	59.95	20	GAGTTCCATTTGAATCTCATTTTTC	59.42	25	100	47	146	CTTCTTCATTGAGGCGAAGG	59.948	20	GAGTTCCATTTGAATCTCATTTTTC	59.42	25	105	42	146	CCTTCTTCATTGAGGCGAAG	59.948	20	GAGTTCCATTTGAATCTCATTTTTC	59.42	25	106	41	146
CU23336	(CTC)5	1	15	102	116	CCCTCCTCCACTCCACTGTA	60.104	20	TGACGTTGTCGAAGAAGGTG	59.873	20	117	67	183	CCCTCCTCCACTCCACTGTA	60.104	20	TAACCAGCGGCAATTTCTTC	60.209	20	229	67	295	CCCTCCTCCACTCCACTGTA	60.104	20	CAATTTCTTCCTCGGTTTCG	59.679	20	219	67	285
CU23337	(AGA)5	1	15	241	255
CU23349	(TC)6gagagcaatggccgccgccttcagatcgccggcaacaaagccttatttttct(TC)6	2	76	222	297	GATGAAGGAGAGGACGTTCG	59.803	20	TCAGATTTGGCAATCACAGC	59.805	20	228	100	327	CGAAGTTTGAGAGAGCCTCG	60.269	20	TCAGATTTGGCAATCACAGC	59.805	20	155	173	327	GATGAAGGAGAGGACGTTCG	59.803	20	CTGGTCAGATTTGGCAATCA	59.648	20	232	100	331
CU23362	(TTC)10	1	30	153	182	AAGGCGTTCCGATGATTTTT	60.802	20	GGTGAGCAAGGGTTTTCTTG	59.711	20	201	13	213	GAAGGCGTTCCGATGATTT	60.029	19	GGTGAGCAAGGGTTTTCTTG	59.711	20	202	12	213	GCGTTCCGATGATTTTTCATA	59.921	21	GGTGAGCAAGGGTTTTCTTG	59.711	20	198	16	213
CU23395	(TTCT)5	1	20	37	56	GCCAAACCTTCCATTCCTTT	60.299	20	GAACGACAGAGTAGCCGGAG	60.012	20	226	4	229	GCCAAACCTTCCATTCCTTT	60.299	20	ACGACAGAGTAGCCGGAGAA	60.012	20	224	4	227	GCCAAACCTTCCATTCCTTT	60.299	20	AACGACAGAGTAGCCGGAGA	60.012	20	225	4	228
CU23466	(AG)6	1	12	15	26
CU23473	(TTC)7	1	21	104	124	TTGCTCCGTCTCCATCTTCT	59.95	20	ATCATCAAGCAACCGAAAGG	60.074	20	265	16	280	AGCAGCCGATGTCAAAATCT	59.843	20	CCAAACGACGATCATTTCCT	59.933	20	271	41	311	AGCAGCCGATGTCAAAATCT	59.843	20	ATCATCAAGCAACCGAAAGG	60.074	20	240	41	280
CU23501	(AAC)5	1	15	25	39
CU23509	(GAA)7	1	21	91	111	CTAAAGCCCTAAACCCCGTC	59.96	20	TATTGATCAGCAATGTGCCC	59.504	20	265	64	328	CTAAAGCCCTAAACCCCGTC	59.96	20	TCAGACAAATCAATGGCATCA	60.065	21	200	64	263	CTAAAGCCCTAAACCCCGTC	59.96	20	CCCAATCGATTAAGATAGGGC	59.78	21	248	64	311
CU23523	(TTC)5	1	15	69	83	GGCACGAGGGAGTAGAGAACT	59.893	21	ACGATTGGGGGTTATTCTCC	60.017	20	138	6	143	GGCACGAGGGAGTAGAGAAC	58.894	20	CTCCTCTCCTCAGGCCTCTT	60.088	20	250	6	255	GGCACGAGGGAGTAGAGAACT	59.893	21	CTCCTCTCCTCAGGCCTCTT	60.088	20	250	6	255
CU23548	(CT)6	1	12	109	120	TCCCCTTCCACATCTATCCA	60.272	20	CGATGGGAAAGGAAGAAGAA	59.24	20	131	43	173	TCTTCTTTACTCAACCGCCC	59.312	20	CGATGGGAAAGGAAGAAGAA	59.24	20	162	12	173	TCCCCTTCCACATCTATCCA	60.272	20	GCGATGGGAAAGGAAGAAG	59.759	19	132	43	174
CU23615	(GAA)7	1	21	392	412	GAGCTGCCAATGTTACCCAT	59.962	20	ATTTCCTCCCAATTTCACCC	59.996	20	154	292	445	GAGCTGCCAATGTTACCCAT	59.962	20	TTTCCCATTTTCCTTACCCC	59.992	20	185	292	476	AGGGAAGGGGAATCTGAGAA	60.008	20	CCTCTGTCATTTCCTCCCAA	60.042	20	122	332	453
CU23665	(GTA)7	1	21	258	278
CU23676	(TCT)5	1	15	179	193	GCTGGGCTCCAGTACAACTT	59.357	20	CCTTTAGAGGGGGTTTTTGG	59.803	20	123	127	249	GCTGGGCTCCAGTACAACTT	59.357	20	GAGGGGGTTTTTGGTAAAGG	59.677	20	117	127	243	GCTGGGCTCCAGTACAACTT	59.357	20	AAGGTCACACTTGCCCTGTT	59.622	20	101	127	227
CU23703	(GAA)5	1	15	742	756	GTGGCTGAACCACCTGAAAT	59.973	20	GTCGTCCATGGCTTTGTTTT	59.978	20	189	678	866	GTGGCTGAACCACCTGAAAT	59.973	20	TCCATGGCTTTGTTTTCTCC	60.051	20	185	678	862	GTGGCTGAACCACCTGAAAT	59.973	20	CAGAAGCTCTCTCCCTCCCT	60.088	20	225	678	902
CU23746	(GAG)5	1	15	173	187	CTACACGACGATCACACGCT	59.929	20	CATGTCCCTCCACTTCACCT	59.962	20	193	94	286	CTACACGACGATCACACGCT	59.929	20	TCCCTCCACTTCACCTTCAC	60.088	20	189	94	282	CTACACGACGATCACACGCT	59.929	20	TGTCCCTCCACTTCACCTTC	60.088	20	191	94	284
CU23751	(AG)12	1	24	160	183	CTGGAGGACAAGAGTGGAGC	59.986	20	GGGGGAAAAGTTTTTAAACCTAA	58.914	23	186	68	253	GGAGGACAAGAGTGGAGCTG	59.986	20	GGGGGAAAAGTTTTTAAACCTAA	58.914	23	184	70	253	TTAATGAAGGTTGCCGGAAG	60.067	20	GGGGGAAAAGTTTTTAAACCTAA	58.914	23	159	95	253
CU23772	(TAA)5tacataacaatcacaaaatat(ATC)6	2	54	31	84
CU23774	(TAA)10	1	30	20	49
CU23777	(AC)8	1	16	407	422	GGCCTTCTTCTGAATTGTGG	59.67	20	TTTCATTTGCTTCCTGTCAATG	60.11	22	155	359	513	GGCCTTCTTCTGAATTGTGG	59.67	20	GACATGACAGAAAAATGGCTCA	60.118	22	134	359	492	GGCCTTCTTCTGAATTGTGG	59.67	20	TTCATTTGCTTCCTGTCAATG	58.759	21	154	359	512
CU23793	(AT)7	1	14	94	107
CU23799	(ATTA)5	1	20	296	315	ATGGCTCTGCTCTTTGCTTC	59.723	20	TCTCCATTTTATTTTCCGATCAA	59.804	23	157	205	361	ATGGCTCTGCTCTTTGCTTC	59.723	20	TCTCCATTTTATTTTCCGATCA	58.56	22	157	205	361	ATGGCTCTGCTCTTTGCTTC	59.723	20	TCCATTTTATTTTCCGATCAAA	58.477	22	155	205	359
CU23834	(CAC)5	1	15	210	224	TTCTCATCCTCAACAACCCC	59.903	20	TGTGAAACGCAGAGGAAGTG	60.025	20	161	175	335	AACTCGATTTCATCCATGCC	59.9	20	TGTGAAACGCAGAGGAAGTG	60.025	20	201	135	335	CTCATCCTCAACAACCCCAT	59.779	20	TGTGAAACGCAGAGGAAGTG	60.025	20	159	177	335
CU23849	(AAG)7aaacctagcttttgggtgtgatggtaatagtgtaatattatttcttcctttctgagttataaatcccattcagagaattatggttctt(TA)7	2	123	9	131
CU23908	(TGT)8	1	24	52	75	GCCCATTATTGTTGAGGATGTT	60.082	22	TCGGGACCTATAACTCGTCG	60.088	20	112	3	114	AGCCCATTATTGTTGAGGATG	58.917	21	TCGGGACCTATAACTCGTCG	60.088	20	113	2	114	GCCCATTATTGTTGAGGATGTT	60.082	22	TAACTCGTCGTGCACACTCC	59.905	20	102	3	104
CU23959	(ATA)5	1	15	37	51
CU24025	(ATC)7	1	21	26	46	AGTAATCTGCCCTACACAAACAC	57.388	23	AGGGTTAATTTTGTTGGGGG	59.918	20	180	0	179	AGTAATCTGCCCTACACAAACAC	57.388	23	TTTTGTTGGGGGATGAAAAG	59.772	20	172	0	171	AGTAATCTGCCCTACACAAACAC	57.388	23	GTTGGGGGATGAAAAGGAAG	60.663	20	168	0	167
CU24073	(ATTT)6	1	24	354	377
CU24094	(ATA)6	1	18	16	33
CU24274	(TG)8	1	16	100	115	TGCCTTCTCCATATAGCCAAA	59.69	21	TTGAGTCCAATGCAAGCAAA	60.379	20	170	47	216	TGCCTTCTCCATATAGCCAAA	59.69	21	TGAGTCCAATGCAAGCAAAT	59.276	20	169	47	215	CTTTCTCAATGCCTTCTCCA	58.02	20	TTGAGTCCAATGCAAGCAAA	60.379	20	179	38	216
CU24292	(GA)16	1	32	360	391	CCCTTGGACCCCTTCATTAT	60.011	20	CGGGTACGGGTACGTTTCTT	61.133	20	189	231	419	GAATCGGGGAAGGAAAGAAG	60.011	20	CGGGTACGGGTACGTTTCT	59.861	19	112	308	419	CCCTTGGACCCCTTCATTAT	60.011	20	CGGGTACGGGTACGTTTCT	59.861	19	189	231	419
CU24293	(CAGAAG)5	1	30	616	645	AAACCCCTTTTCCACTTTGG	60.193	20	CTGGGTCCGGATGAAAATTA	59.756	20	249	502	750	GAGAACATCAGGGGCTTCAG	59.803	20	CTGGGTCCGGATGAAAATTA	59.756	20	210	541	750	AGAACATCAGGGGCTTCAGA	59.803	20	CTGGGTCCGGATGAAAATTA	59.756	20	209	542	750
CU24293	(GAA)9agagagaaaaggggtcggtggtggtgaaagtggaagggt(GTC)7	2	87	1094	1180	GCAGGAGAATTTGGTGGAAA	60.051	20	TGTGTGGATGCAAATGTTGA	59.516	20	264	940	1203	CGGATTGTGCAGGAGAATTT	60.074	20	TGTGTGGATGCAAATGTTGA	59.516	20	272	932	1203	CATTGGAAAAGAGGGGTTGA	59.903	20	TGTGTGGATGCAAATGTTGA	59.516	20	147	1057	1203
CU24318	(TCT)5	1	15	154	168	AGTTCGAGATCCCCAAACCT	59.935	20	GGAAGCTTGACGAGGTGAAA	60.375	20	109	107	215	AGTTCGAGATCCCCAAACCT	59.935	20	AAGCTTGACGAGGTGAAACG	60.431	20	107	107	213	GTAGCAGAGAAGCAATGGGG	59.836	20	GGAAGCTTGACGAGGTGAAA	60.375	20	144	72	215
CU24361	(TAT)5	1	15	433	447
CU24368	(GCA)5	1	15	135	149	CCGTTTGCATGACTTTTTCA	59.706	20	GATTCCCATTTGGGTTTGTG	60.029	20	221	18	238	CCGTTTGCATGACTTTTTCA	59.706	20	ATTCCCATTTGGGTTTGTGA	60.029	20	220	18	237	CCGTTTGCATGACTTTTTCA	59.706	20	TTGGGTTGCTAATCCCAAAG	59.931	20	165	18	182
CU24396	(AAT)6	1	18	61	78	TTGCAATGAAGGGTTGACAT	58.976	20	TCGTGATTTGTAGCACGAAGA	59.478	21	106	24	129	ATTGCAATGAAGGGTTGACA	58.976	20	TCGTGATTTGTAGCACGAAGA	59.478	21	107	23	129	CCCAAACTATTGCAATGAAGG	59.46	21	TCGTGATTTGTAGCACGAAGA	59.478	21	115	15	129
CU24421	(AGC)8	1	24	203	226
CU24430	(AT)8	1	16	1145	1160
CU24464	(TA)6	1	12	147	158	CGAAAGATGAAGGGCAGAAA	60.323	20	ACTCACTGCGATCCGAGACT	60.017	20	272	53	324	CGAAAGATGAAGGGCAGAAA	60.323	20	GGCTGAGAAGCAAAAGGATG	59.955	20	208	53	260	CGAAAGATGAAGGGCAGAAA	60.323	20	GCTGAGAAGCAAAAGGATGC	60.103	20	207	53	259
CU24512	(TTG)5	1	15	76	90	AGGGGGAATTCGTTTGATGT	60.558	20	TCCCTCTCCCCTCTGAATTT	60.008	20	127	25	151	AGGGGGAATTCGTTTGATGT	60.558	20	TCTCCCTCTCCCCTCTGAAT	60.149	20	129	25	153	GGGGGAATTCGTTTGATGTT	60.92	20	TCCCTCTCCCCTCTGAATTT	60.008	20	126	26	151
CU24537	(ACC)7	1	21	114	134	TGCTAAAACAATGCAGCACA	59.061	20	TAACAACCCCATCAAAAGGC	59.801	20	158	89	246	TGCTAAAACAATGCAGCACAA	60.439	21	TAACAACCCCATCAAAAGGC	59.801	20	158	89	246	TTGCTAAAACAATGCAGCACA	60.439	21	TAACAACCCCATCAAAAGGC	59.801	20	159	88	246
CU24542	(TTC)7	1	21	229	249	TTCCAATGGTTTCTTGAGGC	60.051	20	AGAGACTCCATAGCCTGGCA	59.973	20	240	98	337	TTCCAATGGTTTCTTGAGGC	60.051	20	TGTTCGAAGTCCTCCCATTC	60.05	20	214	98	311	TTCCAATGGTTTCTTGAGGC	60.051	20	GTTCGAAGTCCTCCCATTCA	60.05	20	213	98	310
CU24579	(AAG)6	1	18	61	78	TGTGAAAGGAGTGTTCGACG	59.873	20	ATCATTTGCCACTTCCTTGG	59.933	20	214	5	218	TGTGAAAGGAGTGTTCGACG	59.873	20	CCATCATTTGCCACTTCCTT	59.933	20	216	5	220	GACGCAGCCATTAAAGTGGT	60.14	20	CCATCATTTGCCACTTCCTT	59.933	20	200	21	220
CU24581	(TTC)6	1	18	80	97	CCTTCCCACTTCCCATTACA	59.784	20	AAGATAAAAACAATGCGGCG	60.095	20	186	3	188	TTCCCATTACAAACCAACCC	59.523	20	AAGATAAAAACAATGCGGCG	60.095	20	177	12	188	TTCCCATTACAAACCAACCC	59.523	20	CATTAGGGTCAGAGGAAGCG	59.83	20	124	12	135
CU24618	(AGA)5	1	15	216	230	TCCAACACACAAACAAAATTGA	58.964	22	TGCTGAGAGTTTGGATGCAC	59.992	20	268	161	428	GTCCAACACACAAACAAAATTGA	59.799	23	TGCTGAGAGTTTGGATGCAC	59.992	20	269	160	428	TCCTCCTAACAAATCTCCCTGA	60.068	22	TGAAGAAAATGGTGGAAATGG	59.787	21	241	109	349
CU24662	(GAT)5	1	15	147	161	CCTGCCCTGATTTTCTTTCA	60.184	20	TCGTGTCTCATTTGGTGAGC	59.837	20	132	72	203	CCTGCCCTGATTTTCTTTCA	60.184	20	TTTATCGGATGGTTGGTCGT	60.192	20	148	72	219	TCAAATCATCGCAGAGTCCA	60.353	20	TCGTGTCTCATTTGGTGAGC	59.837	20	105	99	203
CU24665	(GAG)8aatcggccattaatggaagaggaaggaagaagt(GA)10	2	77	143	219
CU24673	(CTT)17	1	51	119	169
CU24674	(GGA)5	1	15	333	347	GTAGCATGTGCTGGCGTAGA	60.042	20	CCCATTTCCCAATACTCCAC	59.101	20	118	259	376	GAACATCTCCACACCCAACC	60.223	20	CCCATTTCCCAATACTCCAC	59.101	20	203	174	376	CACCCAACCACTGATTCCTC	60.363	20	CCCATTTCCCAATACTCCAC	59.101	20	192	185	376
CU24676	(TGC)5	1	15	49	63	TTCACTTTATGGTTGATAGGAAGG	58.631	24	CAAGTTCTTTGCCCTCCAAG	59.846	20	221	21	241	TTCACTTTATGGTTGATAGGAAGG	58.631	24	CGACCCTCTTGACGTTTCTC	59.844	20	102	21	122	CTTCACTTTATGGTTGATAGGAAGG	59.487	25	CAAGTTCTTTGCCCTCCAAG	59.846	20	222	20	241
CU24686	(GA)11	1	22	319	340
CU24693	(GAA)6	1	18	237	254
CU24706	(CTT)6	1	18	50	67
CU24712	(CT)9	1	18	196	213
CU24713	(AGA)10	1	30	151	180	GTGACAAGTGGAAAGCCGAT	60.119	20	TGGAGGATGGAAATGAGAGG	60.003	20	275	53	327	GTGACAAGTGGAAAGCCGAT	60.119	20	ATGGCAAAGCAAAATGGAAG	60.074	20	249	53	301	GTGACAAGTGGAAAGCCGAT	60.119	20	AATGAGAGGTTGACGATGGC	60.081	20	264	53	316
CU24713	(TCT)7	1	21	347	367	CCTCTCATTTCCATCCTCCA	60.003	20	TTGCAGTTGAGAGATCGTGG	59.984	20	112	308	419	CTTCCATTTTGCTTTGCCAT	60.074	20	TTGCAGTTGAGAGATCGTGG	59.984	20	138	282	419	GCCATCGTCAACCTCTCATT	60.081	20	TTGCAGTTGAGAGATCGTGG	59.984	20	123	297	419
CU24715	(GA)8	1	16	150	165	CGATTGAACTCAACCCCAGT	59.966	20	TCCCAAACAATCCCATTCAT	59.991	20	176	25	200	TTTCGATTGAACTCAACCCC	59.91	20	TCCCAAACAATCCCATTCAT	59.991	20	179	22	200	CGATTGAACTCAACCCCAGT	59.966	20	CCTCTTCGTTCTTCCCCTTC	60.183	20	277	25	301
CU24724	(AG)9	1	18	275	292	AATTTGGCTGATCACCTTGC	60.081	20	CACCGGTTCACCACAAATAA	59.293	20	164	176	339	ATCACCTTGCTGACCCAGTC	60.12	20	CACCGGTTCACCACAAATAA	59.293	20	154	186	339	CTTGCTGACCCAGTCAAACA	59.873	20	CACCGGTTCACCACAAATAA	59.293	20	149	191	339
CU24726	(AGA)5	1	15	184	198	TGAAAAGCCTGGTGATTTCC	60.051	20	TCGTTCCACCTTCTTCTTCC	59.259	20	196	29	224	TCGAATTCTGAAAAGCCTGG	60.323	20	TCGTTCCACCTTCTTCTTCC	59.259	20	204	21	224	TGAAAAGCCTGGTGATTTCC	60.051	20	AAGCCCTAATTTCTCGTTCCA	60.082	21	209	29	237
CU24731	(AG)9	1	18	187	204
CU24734	(AT)8	1	16	24	39
CU24739	(AT)7	1	14	21	34
CU24741	(TTC)7	1	21	3	23
CU24744	(TCT)7	1	21	216	236	ACGAAACCCTAGCTTGAGCA	60.015	20	ACGGGGAGGAGAAGAAGAAC	59.676	20	179	84	262	AGCTTGAGCAGATCCAGGAG	59.703	20	ACGGGGAGGAGAAGAAGAAC	59.676	20	169	94	262	TACCTCTTCCTCGACCCAAA	59.665	20	ACGGGGAGGAGAAGAAGAAC	59.676	20	199	64	262
CU24748	(TAA)5	1	15	6	20
CU24749	(AGA)10	1	30	186	215	AGGTCAGCCCCAAATTCTCT	60.074	20	TTTCTTCTTCGCAGTCACCA	59.566	20	153	129	281	AGGTCAGCCCCAAATTCTCT	60.074	20	CTTGATCCACTCACAACCCA	59.52	20	239	129	367	AAACCCATAAACAACGACGC	59.867	20	TTTCTTCTTCGCAGTCACCA	59.566	20	246	36	281
CU24749	(AGT)5	1	15	373	387	CATGGGTTGTGAGTGGATCA	60.378	20	AAAACAAGGGAAGCAGAGCA	59.993	20	159	346	504	TGGTGACTGCGAAGAAGAAA	59.566	20	AAAACAAGGGAAGCAGAGCA	59.993	20	243	262	504	TGGGTTGTGAGTGGATCAAG	59.52	20	AAAACAAGGGAAGCAGAGCA	59.993	20	157	348	504
CU24762	(TC)9	1	18	310	327	AGGAGAAGGGATGTGGAGGT	59.929	20	TGAATTTGTGTATTTGGTTTCACA	59.316	24	229	174	402	TGTGACAGAAACCGCCATTA	60.111	20	TGAATTTGTGTATTTGGTTTCACA	59.316	24	203	200	402	AGCGAAACTGGAATGAAGGA	59.813	20	TGAATTTGTGTATTTGGTTTCACA	59.316	24	272	131	402
CU24778	(TC)6	1	12	246	257
CU24780	(TTA)7	1	21	192	212
CU24791	(TTC)9atcatcatcatcgccaccatcacca(TCT)6	2	70	125	194
CU24798	(CT)10	1	20	170	189	CCAATTCACCCCTCCCTAAT	60.011	20	AAGGTGGAAAACCCTAACGG	60.214	20	230	12	241	CCCTCCCTAATTCCATCCAT	59.974	20	AAGGTGGAAAACCCTAACGG	60.214	20	221	21	241	AGTTCATGCTCAGCCCAGTT	59.874	20	AAGGTGGAAAACCCTAACGG	60.214	20	156	86	241
CU24811	(GA)8	1	16	91	106	TCTGATGCGGATTCATCTTG	59.756	20	AATCCATGGAAATCGGTGAG	59.75	20	159	10	168	TCTGATGCGGATTCATCTTG	59.756	20	AGAATCCATGGAAATCGGTG	59.75	20	161	10	170	TCTGATGCGGATTCATCTTG	59.756	20	AGAAGCTGAAGGCTGTGGAG	59.745	20	185	10	194
CU24821	(AT)8	1	16	22	37
CU24823	(AAG)6	1	18	287	304
CU24838	(TC)10	1	20	190	209
CU24839	(AT)8	1	16	48	63	CGAAGTCTTTCTGAGCCTCC	59.162	20	GTTCGTGGTTGAATGCAAGA	59.697	20	144	0	143	AAGTCTTTCTGAGCCTCCGTC	60.009	21	GTTCGTGGTTGAATGCAAGA	59.697	20	142	2	143	GAAGTCTTTCTGAGCCTCCGT	60.009	21	GTTCGTGGTTGAATGCAAGA	59.697	20	143	1	143
CU24840	(AAT)6	1	18	132	149
CU24846	(AG)9	1	18	119	136
CU24850	(CT)6	1	12	103	114	TTTCTCTGAGTTTCAGCTCGC	59.89	21	GAAAAGGAAAAGGAAGCAAGG	59.359	21	106	33	138	TTCTCTGAGTTTCAGCTCGC	58.47	20	GAAAAGGAAAAGGAAGCAAGG	59.359	21	105	34	138	TCTGAGTTTCAGCTCGCTTTT	59.392	21	GAAAAGGAAAAGGAAGCAAGG	59.359	21	102	37	138
CU24859	(CTT)8	1	24	202	225	CTCCACGGAATGCTTCTCTC	59.95	20	GTTAAGCAACTCCAACCCCA	59.971	20	209	160	368	TCTCCACGGAATGCTTCTCT	59.95	20	GTTAAGCAACTCCAACCCCA	59.971	20	210	159	368	CTCCACGGAATGCTTCTCTC	59.95	20	AAGCCTAAATCGCCACTTCA	59.845	20	233	160	392
CU24860	(CTT)9	1	27	116	142	AAAAAGGCAACAAACACACAA	58.24	21	GAGGTGAAAAATGAGAGAAATGA	57.479	23	167	8	174	AAAAAGGCAACAAACACACAA	58.24	21	AGAGGTGAAAAATGAGAGAAATGA	58.454	24	168	8	175	AAGGCAACAAACACACAATCTC	59.149	22	GAGGTGAAAAATGAGAGAAATGA	57.479	23	164	11	174
CU24864	(AAG)7	1	21	138	158
CU24873	(CT)7	1	14	24	37
CU24880	(TCT)5	1	15	1	15
CU24886	(ATC)5	1	15	49	63	CGTGTCTCATTTGTGAGCGT	59.905	20	TGGCCCTGATTTCTTTCATC	60.014	20	129	6	134	CGTGTCTCATTTGTGAGCGT	59.905	20	AACCTGGCCCTGATTTCTTT	59.94	20	133	6	138	CGTGTCTCATTTGTGAGCGT	59.905	20	TACAACCTGGCCCTGATTTC	59.933	20	136	6	141
CU24898	(AG)9	1	18	396	413
CU24902	(CTT)8	1	24	159	182	AGGGGTGGGTAAGAAGGAGA	59.928	20	TGGTTTAGGGTGTTGAAGCA	59.17	20	235	6	240	CATGCGCGTCTTGTAGTTCT	59.101	20	TTGCGGATTAGGTCTTCCAG	60.206	20	262	40	301	GGGGTGGGTAAGAAGGAGAA	60.298	20	TGGTTTAGGGTGTTGAAGCA	59.17	20	234	7	240
CU24913	(GAA)7	1	21	53	73
CU24918	(AG)9	1	18	113	130
CU24920	(AG)11	1	22	65	86	GGTCTTGGGAATTGTAGCGA	60.074	20	GTTGAGGTTGATGGAGCGTT	60.119	20	172	5	176	GGAATTGTAGCGAGCGAGAG	60.118	20	GTTGAGGTTGATGGAGCGTT	60.119	20	165	12	176	GTAGCGAGCGAGAGAGGAAA	59.859	20	GTTGAGGTTGATGGAGCGTT	60.119	20	159	18	176
CU24923	(CT)8	1	16	1	16
CU24927	(GAT)6	1	18	3	20
CU24939	(TA)10	1	20	82	101	TCCTCCCGCTACCTTGAATA	59.662	20	AGCAACTGCTCTCCCTCAAA	60.134	20	120	15	134	TCCTCCCGCTACCTTGAATA	59.662	20	GCAACTGCTCTCCCTCAAAA	60.517	20	119	15	133	TCCTCCCGCTACCTTGAATA	59.662	20	GAGCAACTGCTCTCCCTCAA	60.678	20	121	15	135
CU24948	(TCT)8	1	24	183	206	ACCACCACCATCACCATTTC	60.497	20	AAATCATCGGACCAAGATGC	59.9	20	279	84	362	ACCACCACCATCACCATTTC	60.497	20	TGATTCCCCAAAAGAGCAAG	60.184	20	258	84	341	ACCACCACCATCACCATTTC	60.497	20	CTTGATTCCCCAAAAGAGCA	60.184	20	260	84	343
CU24948	(ATC)5accatcatcatg(TCC)5	2	42	11	52
CU24950	(TC)24	1	48	72	119	GCAAAACTCTGCATCCCTTC	59.82	20	ACCGCAGAGAAGCATTTGAT	59.843	20	210	7	216	GCAAAACTCTGCATCCCTTC	59.82	20	ATCAACCGCAGAGAAGCATT	59.843	20	214	7	220	ACTGCAAAACTCTGCATCCC	60.263	20	ACCGCAGAGAAGCATTTGAT	59.843	20	213	4	216
CU24956	(AG)8	1	16	1679	1694
CU24966	(AAG)6	1	18	68	85
CU24975	(AGG)5	1	15	69	83	GCGGGAACAATCTCATCAAA	60.983	20	TGGGTTTTGTTCATCAGAAGG	59.956	21	113	2	114	CGGGAACAATCTCATCAAAAG	59.555	21	TGGGTTTTGTTCATCAGAAGG	59.956	21	112	3	114	GCGGGAACAATCTCATCAAA	60.983	20	GGGTTTTGTTCATCAGAAGGA	59.017	21	112	2	113
CU24991	(TCT)5acttcg(TCT)5tcaactctgttgaaatggagactcacacagcaaggggaatctagtactattacaagttc(CT)10	3	115	118	232	AGCTTCATGACGATTACCCG	60.096	20	GCCATGAATGAAGAGAGTGTGA	60.263	22	223	35	257	CGATTACCCGAGGGAGAAAT	60.278	20	GCCATGAATGAAGAGAGTGTGA	60.263	22	213	45	257	CGCGTATAACAACACGCATT	59.654	20	GCCATGAATGAAGAGAGTGTGA	60.263	22	172	86	257
CU25006	(AT)7	1	14	65	78	TTGGTTTAAAAGCATATTCCAAA	57.845	23	TCATAGAAAAGCACTACAACCG	57.168	22	114	32	145	TGAATAACAAAATCAGTGGTTAAAAA	58.253	26	GCATAACGTGAACAACCTTGA	58.689	21	103	0	102	TGAATAACAAAATCAGTGGTTAAAAA	58.253	26	AGCATAACGTGAACAACCTTGA	59.677	22	104	0	103
CU25007	(TC)9	1	18	67	84
CU25014	(TTC)5	1	15	8	22
CU25018	(TC)15	1	30	84	113	GCCTCTTCTTCTTCCTGATCTTC	59.981	23	GCCACTTTTATAGGTCCCCC	59.666	20	218	1	218	TCCTGATCTTCTTCCAAACTCA	58.909	22	GCCACTTTTATAGGTCCCCC	59.666	20	206	13	218	TTCCTGATCTTCTTCCAAACTCA	60.228	23	GCCACTTTTATAGGTCCCCC	59.666	20	207	12	218
CU25024	(TCT)5	1	15	123	137	ACCAAAATCGAAACCACTCG	59.971	20	GAAGAGAAAGAGAGGGCGGT	59.957	20	173	20	192	ACCAAAATCGAAACCACTCG	59.971	20	GCGGAGGGAAAGAGAGAAGT	59.957	20	146	20	165	CTCCTCTCCTCAACAATGGC	59.803	20	GAAGAGAAAGAGAGGGCGGT	59.957	20	131	62	192
CU25036	(AT)7	1	14	106	119	AAGGCATCTTTCCCTGGAGT	60.074	20	GCGTCTCTTGTATGACCGTCT	59.372	21	144	23	166	AAGCAAAACGTCGAAAGGAA	59.861	20	GCGTCTCTTGTATGACCGTCT	59.372	21	104	63	166	GAAAGCAAAACGTCGAAAGG	59.861	20	GCGTCTCTTGTATGACCGTCT	59.372	21	106	61	166
CU25054	(GAC)5	1	15	184	198	ACGACGACGATGATGATGAA	60.08	20	AGCTGGTGGTTCGAGTGTTT	59.769	20	221	67	287	ATGACGATGCAAATGATCCA	59.89	20	AGCTGGTGGTTCGAGTGTTT	59.769	20	257	31	287	ATGACGATGCAAATGATCCA	59.89	20	ATCGTCGTCGTCCTCATCTC	60.231	20	191	31	221
CU25059	(GAA)9	1	27	92	118	TTCGTTGATTCCAGTGCTCA	60.39	20	TGAATGAAGAGATGGATTGTGC	60.081	22	149	35	183	CGTTGATTCCAGTGCTCAAG	59.44	20	TGAATGAAGAGATGGATTGTGC	60.081	22	147	37	183	TTCGTTGATTCCAGTGCTCA	60.39	20	CATGATGAACTTAGCAAATCCG	59.609	22	109	35	143
CU25060	(TC)8	1	16	25	40
CU25064	(TA)6	1	12	323	334	GTTCCACCTGATCCATTGCT	59.934	20	CCCTTAATGGTTCGAAGTCC	58.503	20	158	213	370	GTTCCACCTGATCCATTGCT	59.934	20	ACCCTTAATGGTTCGAAGTCC	59.339	21	159	213	371	CCTGATCCATTGCTCCTCTC	59.761	20	CCCTTAATGGTTCGAAGTCC	58.503	20	152	219	370
CU25074	(GAA)6	1	18	83	100	TACCATGTTTGGATGGAGGG	60.572	20	AAAAATGAACCACAATTCCCA	59.168	21	120	5	124	TGTTTGGATGGAGGGAAACT	59.381	20	AAAAATGAACCACAATTCCCA	59.168	21	115	10	124	CATGTTTGGATGGAGGGAAA	60.692	20	AAAAATGAACCACAATTCCCA	59.168	21	117	8	124
CU25087	(TCT)9	1	27	96	122	CGCTTCTCAACTTTGCTTCA	59.342	20	GATCCGATCCAACACAAGAAA	59.925	21	188	44	231	CGCTTCTCAACTTTGCTTCA	59.342	20	CCGATCCAACACAAGAAAGAA	60.096	21	185	44	228	CGCTTCTCAACTTTGCTTCA	59.342	20	CCGATCCAACACAAGAAAGA	58.695	20	185	44	228
CU25106	(GAA)5	1	15	35	49	GGGGAAATGAGGAGGAGG	59.384	18	AATCCAGAATTCGTCGTTGC	60.081	20	121	14	134	GGGGGAAATGAGGAGGAG	59.384	18	AATCCAGAATTCGTCGTTGC	60.081	20	122	13	134	GGGGAAATGAGGAGGAGG	59.384	18	GAATTCGTCGTTGCCGTAGT	60.14	20	115	14	128
CU25110	(AG)17	1	34	65	98	CAACACAACACGGTGGCTAT	59.49	20	TTCTCATCTCTCCCCTGGGT	60.991	20	146	3	148	CAACACAACACGGTGGCTAT	59.49	20	TCATCTCTCCCCTGGGTACTT	59.943	21	143	3	145	CAACACAACACGGTGGCTAT	59.49	20	TCCCCTGGGTACTTTCTTTTG	60.331	21	136	3	138
CU25112	(GAA)9	1	27	103	129	TTCGTTGATTCCAGTGCTCA	60.39	20	GCCATTAAAACAAGAGACCCC	59.828	21	146	45	190	TCGTTGATTCCAGTGCTCAA	60.39	20	GCCATTAAAACAAGAGACCCC	59.828	21	145	46	190	CGTTGATTCCAGTGCTCAAG	59.44	20	GCCATTAAAACAAGAGACCCC	59.828	21	144	47	190
CU25122	(GAA)9	1	27	72	98	TCATTAGTGCTTCTTGCTCTGC	59.797	22	TGTGTTCTTCTTCATTGCGG	59.84	20	214	16	229	TCATTAGTGCTTCTTGCTCTGC	59.797	22	TGATGAACTCAGCAAATCCG	59.799	20	106	16	121	TCATTAGTGCTTCTTGCTCTGC	59.797	22	GCAGTGAATCCTGGAACTGG	60.656	20	195	16	210
CU25145	(AT)7	1	14	133	146	AGAAAGAGCTGGGATTGGCT	60.349	20	GCATAACGTGAACAACCTTGA	58.689	21	135	36	170	AGAAAGAGCTGGGATTGGCT	60.349	20	AGCATAACGTGAACAACCTTGA	59.677	22	136	36	171	TGAAAGGAGAAAGAGCTGGG	59.545	20	GCATAACGTGAACAACCTTGA	58.689	21	142	29	170
CU25147	(CT)10	1	20	281	300
CU25153	(CTT)5	1	15	317	331	GGAGCTTCCTCTGGCTTCTT	60.096	20	AGGAAGGAGAGGACGGAGAG	59.945	20	260	98	357	TTCCTCTGGCTTCTTGCTGT	60.134	20	AGGAAGGAGAGGACGGAGAG	59.945	20	255	103	357	GGAGCTTCCTCTGGCTTCTT	60.096	20	CTAGCGATGAGGAGGAAGGA	59.526	20	272	98	369
CU25171	(GAG)5	1	15	52	66	CACCCATTTGAGAGAGTGTTTG	59.633	22	GGAGCTTCCTCTGGCTTCTT	60.096	20	160	10	169	CACCCATTTGAGAGAGTGTTTG	59.633	22	TTCCTCTGGCTTCTTGCTGT	60.134	20	155	10	164	CACCCATTTGAGAGAGTGTTTG	59.633	22	TCTAGGAACCCATTTCCCCT	59.761	20	109	10	118
CU25186	(AT)7	1	14	54	67	AAACCTAAAATTGGTTTAAAAGTACCA	58.932	27	CAACACCACTTCAAACACACA	58.054	21	224	4	227	AAACCTAAAATTGGTTTAAAAGTACCA	58.932	27	AACACCACTTCAAACACACACA	59.008	22	223	4	226	AAACCTAAAATTGGTTTAAAAGTACCA	58.932	27	CAACACCACTTCAAACACACAC	59.008	22	224	4	227
CU25223	(GCA)6	1	18	152	169	GGAAAGTCCTCAGCAACCAA	60.232	20	CGACGGAGCAGTTTTCTTCT	59.615	20	205	31	235	GTGGGAAAGTCCTCAGCAAC	59.703	20	CGACGGAGCAGTTTTCTTCT	59.615	20	208	28	235	AGTCCTCAGCAACCAAGGTG	60.298	20	CGACGGAGCAGTTTTCTTCT	59.615	20	201	35	235
CU25224	(GAA)5	1	15	48	62	CGGTAAGATGCTGGAGAAGTC	58.947	21	GACCTGTGACGCCTTCTTTC	59.851	20	205	0	204	CGGTAAGATGCTGGAGAAGTC	58.947	21	GGGGCAGTCTTGGAAATCTT	60.443	20	143	0	142	CGGTAAGATGCTGGAGAAGTC	58.947	21	TTTCAGACCTGGACCCCTTA	59.521	20	121	0	120
CU25229	(AGA)8	1	24	48	71
CU25231	(TCC)5	1	15	40	54	TTCGGGTTTTGTTCATCAGA	59.097	20	TCAAAGAAGATGAACCCGCT	59.813	20	102	6	107	TTTTCGGGTTTTGTTCATCA	58.987	20	TCAAAGAAGATGAACCCGCT	59.813	20	104	4	107	TTTTCGGGTTTTGTTCATCAG	59.961	21	TCAAAGAAGATGAACCCGCT	59.813	20	104	4	107
CU25232	(GAA)10	1	30	166	195
CU25234	(GAA)6	1	18	394	411	CATGGGGTTTCTTCCTCTCA	60.042	20	TTCCTCCTACCTTCTCCTTCTTC	59.39	23	221	228	448	TTCCTCTCAAATTTCCCACG	60.044	20	TTCCTCCTACCTTCTCCTTCTTC	59.39	23	210	239	448	TGACATGGGGTTTCTTCCTC	59.903	20	TTCCTCCTACCTTCTCCTTCTTC	59.39	23	224	225	448
CU25238	(GAA)12	1	36	430	465	AGCGCACCAGGCTTTAGATA	60.003	20	CGGGGATCCTCAATTCTCAT	61.184	20	158	340	497	TAGCGCACCAGGCTTTAGAT	60.003	20	CGGGGATCCTCAATTCTCAT	61.184	20	159	339	497	CCTGAAGTAAAGCGGAGTCG	60.008	20	CGGGGATCCTCAATTCTCAT	61.184	20	268	230	497
CU25240	(TC)9	1	18	13	30
CU25241	(AG)14	1	28	312	339	CTAGCCCCGGTCATAATCAA	59.916	20	CCAGTCACCACCCTCTTCAT	59.962	20	144	253	396	CTAGCCCCGGTCATAATCAA	59.916	20	AACCCCTTTCCTAAACCCCT	60.048	20	178	253	430	AACTAGCTAGCCCCGGTCAT	60.117	20	CCAGTCACCACCCTCTTCAT	59.962	20	150	247	396
CU25245	(GAT)8	1	24	34	57	CCTGAGGTTGAGGAGAAAAGG	60.225	21	TCTGGCTCTGGCTCTGAATC	60.645	20	119	0	118	CCTGAGGTTGAGGAGAAAAGG	60.225	21	ATCTGGCTCTGGCTCTGAAT	58.995	20	120	0	119	CCTGAGGTTGAGGAGAAAAGG	60.225	21	TATCTGGCTCTGGCTCTGAA	58.697	20	121	0	120
CU25252	(CTT)5	1	15	16	30
CU25263	(TCT)8	1	24	28	51	GGACCGAACACAAAACAGAAA	60.001	21	TAGCGGAAGAGGCTACCAAA	59.975	20	143	0	142	GGACCGAACACAAAACAGAAA	60.001	21	GTGTGAATGATGATGCCCTG	59.925	20	166	0	165	GGACCGAACACAAAACAGAAA	60.001	21	TTGGGGTGTGAATGATGATG	60.177	20	171	0	170
CU25361	(TTTTTC)5	1	30	88	117	CCACTCCCTTTCTCCCTTTC	60.045	20	GAACAGCCAAGAATGTGTGG	59.139	20	217	39	255	CCACTCCCTTTCTCCCTTTC	60.045	20	AACAGCCAAGAATGTGTGGG	60.954	20	216	39	254	CCACTCCCTTTCTCCCTTTC	60.045	20	GAGGGTTTTAGAAGGAGGGG	59.031	20	136	39	174
CU25367	(TC)6	1	12	105	116	GAGTCCAGAAACGAGCTTGA	58.158	20	TTCTGTTGCTGATGTTGTGTTG	59.805	22	151	46	196	GAGTGAGTCCAGAAACGAGCTT	60.06	22	TTCTGTTGCTGATGTTGTGTTG	59.805	22	155	42	196	CGAGCTTGATCTCGTAACAGTG	60.074	22	TTCTGTTGCTGATGTTGTGTTG	59.805	22	140	57	196
CU25398	(AT)7	1	14	260	273
CU25420	(TCT)5	1	15	336	350	AGAAGCTTGCCAGAGTAGCG	59.92	20	TCCAATCAATGGAGCTTTCA	59.2	20	279	104	382	AGAAGCTTGCCAGAGTAGCG	59.92	20	GTCCAATCAATGGAGCTTTCA	60.066	21	280	104	383	GTTGACGAGTAGAGTGGGGG	59.574	20	TCCAATCAATGGAGCTTTCA	59.2	20	245	138	382
CU25461	(AG)6	1	12	626	637	CGGTACTGGGGAGAGAAACA	60.103	20	ATTAACGGACCGAGGACACA	60.375	20	216	480	695	GGCATTTCCAAAGATTCCAA	59.878	20	ATTAACGGACCGAGGACACA	60.375	20	183	513	695	TTCCAAGAATTGTGCGAATG	59.664	20	ATTAACGGACCGAGGACACA	60.375	20	169	527	695
CU25538	(TCT)6	1	18	275	292	CCATTTTTGGTAGTGGCGTT	59.861	20	TCGATGCAATCAATGGCTTA	60.179	20	221	144	364	CCATTTTTGGTAGTGGCGTT	59.861	20	TGCAATCAATGGCTTAATCG	59.662	20	217	144	360	AATGCTCGAATTCGTTGCTC	60.361	20	TCGATGCAATCAATGGCTTA	60.179	20	270	95	364
CU25541	(AAG)6	1	18	247	264	GCGTCGTGGGGTTTTATTATT	60.089	21	TCAAACTGCCACATCATCGT	60.12	20	133	166	298	GCGTCGTGGGGTTTTATTATT	60.089	21	TGGTGAGTGCAGAAATCCAG	59.831	20	185	166	350	GCGTCGTGGGGTTTTATTAT	58.833	20	TCAAACTGCCACATCATCGT	60.12	20	133	166	298
CU25587	(TGG)5	1	15	70	84	CCATATTCTGGTGCACCCTT	59.813	20	GCCCCATAACCAACATCATC	60.021	20	111	3	113	CCATATTCTGGTGCACCCTT	59.813	20	TCGGCCTGAATAATACGGAG	60.053	20	238	3	240	CCATATTCTGGTGCACCCTT	59.813	20	CTCGGCCTGAATAATACGGA	60.053	20	239	3	241
CU25612	(TCA)5	1	15	2	16
CU25614	(GGA)5	1	15	307	321	AAGGCAAAAACAGCAACCAC	60.154	20	CGTCTCGTCGAAGATGTCAA	59.984	20	214	166	379	AAAACAGCAACCACCAATCC	59.836	20	CGTCTCGTCGAAGATGTCAA	59.984	20	208	172	379	AAAACAGCAACCACCAATCC	59.836	20	TGATCGCTGGCTCAATGTAG	59.972	20	280	172	451
CU25649	(AT)10	1	20	1193	1212
CU25650	(AG)7	1	14	307	320	AATTTGGCTGATCACCTTGC	60.081	20	TTGTTTTCTTTTTCGCAGCA	59.603	20	220	209	428	AATTTGGCTGATCACCTTGC	60.081	20	TTTTCTTTTTCGCAGCACAA	59.603	20	217	209	425	GATCACCTTGCTGACCCAGT	60.12	20	TTGTTTTCTTTTTCGCAGCA	59.603	20	211	218	428
CU25653	(TCT)5	1	15	169	183	GCTGGGCTCCAGTACAACTT	59.357	20	GAGGGGTTTTGAAGGTCACA	59.943	20	112	117	228	TTTTAGGTTGTGGTCAGCCA	59.17	20	GAGGGGTTTTGAAGGTCACA	59.943	20	134	95	228	GTTTTAGGTTGTGGTCAGCCA	60.023	21	GAGGGGTTTTGAAGGTCACA	59.943	20	135	94	228
CU25667	(AT)12	1	24	250	273
CU25668	(AAAC)5	1	20	136	155
CU25677	(AAG)6	1	18	205	222
CU25687	(GAA)5	1	15	56	70
CU25688	(CTT)11	1	33	62	94	CTTTCCCAAAATTCAACCCA	59.772	20	TGGATTCCAGAAATTGGAGG	59.864	20	109	12	120	TTTCCCAAAATTCAACCCAC	59.64	20	TGGATTCCAGAAATTGGAGG	59.864	20	108	13	120	GGATTCTTCTCCCTTTCCCA	60.38	20	TGGATTCCAGAAATTGGAGG	59.864	20	121	0	120
CU25693	(GAT)5	1	15	247	261	ACCTGGCCCTGATTTTCTTT	59.94	20	CGTGTCTCATTTGTGAGCGT	59.905	20	130	170	299	AACCTGGCCCTGATTTTCTT	59.94	20	CGTGTCTCATTTGTGAGCGT	59.905	20	131	169	299	ACCTGGCCCTGATTTTCTTT	59.94	20	GGGTTTGGTCGTGTCTCATT	59.827	20	139	170	308
CU25728	(ATC)5	1	15	735	749	CGTGTCTCATTTGTGAGCGT	59.905	20	TCAAATCATCGCAGAGTCCA	60.353	20	101	695	795	CGTGTCTCATTTGTGAGCGT	59.905	20	GGCCTTGCTGGTCTCATCTA	60.362	20	136	695	830	TAAGTCAAGCACCACCACCA	60.152	20	TCAAATCATCGCAGAGTCCA	60.353	20	219	577	795
CU25745	(TAT)5	1	15	91	105	CGAAAGAGCATAACAGTTCGG	59.89	21	CAAAAACGACGAAACCACCT	60.008	20	259	14	272	CGAAAGAGCATAACAGTTCGG	59.89	21	ACAAAAACGACGAAACCACC	59.875	20	260	14	273	AGTCACTGGACGAAAGAGCA	58.594	20	CAAAAACGACGAAACCACCT	60.008	20	269	4	272
CU25765	(TCT)7	1	21	107	127	AGTAAGAGTGCCGGCAAGAA	60.015	20	TTTGAAGATCTCAGGCCACC	60.195	20	180	32	211	GTAAGAGTGCCGGCAAGAAC	59.882	20	TTTGAAGATCTCAGGCCACC	60.195	20	179	33	211	AGATTGAAATCGATGAGGCG	60.177	20	TTTGAAGATCTCAGGCCACC	60.195	20	159	53	211
CU25784	(TA)6	1	12	107	118	CCGGTCTGCTATGACAATCA	59.673	20	TTTGATCCAACTTTAATTCCCC	59.207	22	153	12	164	CCGGTCTGCTATGACAATCA	59.673	20	TTTGATCCAACTTTAATTCCCCT	60.064	23	153	12	164	CCGGTCTGCTATGACAATCA	59.673	20	TTGATCCAACTTTAATTCCCC	57.91	21	152	12	163
CU25787	(CTT)5	1	15	133	147	CATCGATTTCTTGGGCTTGT	60.074	20	CAGCAGGAGCAGCATTTTCT	60.678	20	199	91	289	ACATCGATTTCTTGGGCTTG	60.074	20	CAGCAGGAGCAGCATTTTCT	60.678	20	200	90	289	GGGCTTGTACCTCCAACTCA	60.111	20	CAGCAGGAGCAGCATTTTCT	60.678	20	187	103	289
CU25796	(TA)6	1	12	80	91	TCACAACGGTAACAACAAAGAAA	59.583	23	CCAGAGCCTTTAATGGGAAA	59.155	20	177	41	217	TTCACAACGGTAACAACAAAGAA	59.583	23	CCAGAGCCTTTAATGGGAAA	59.155	20	178	40	217	TTTCACAACGGTAACAACAAAGA	59.583	23	CCAGAGCCTTTAATGGGAAA	59.155	20	179	39	217
CU25828	(TA)9	1	18	1	18
CU25839	(AGA)5	1	15	29	43	GAAGAAGAAGATTGCAGGAAAGA	59.146	23	CACAAAAAGGAAGAAAAAGGGA	59.62	22	131	2	132	GAAGAAGAAGATTGCAGGAAAGA	59.146	23	TCACAAAAAGGAAGAAAAAGGG	59.62	22	132	2	133	GAAGAAGAAGATTGCAGGAAAGA	59.146	23	AAGGAAGAAAAAGGGAGGAAAA	59.605	22	125	2	126
CU25866	(TCT)6	1	18	456	473	TCAAAACGATGGGGGTTTTA	60.16	20	GCTCCCAGATTGGCGTATT	60.051	19	154	343	496	TATTCTCAAAACGATGGGGG	59.756	20	GCTCCCAGATTGGCGTATT	60.051	19	159	338	496	ATTCTCAAAACGATGGGGGT	60.558	20	GCTCCCAGATTGGCGTATT	60.051	19	158	339	496
CU25867	(TGC)5	1	15	199	213
CU25898	(CGA)6	1	18	32	49	TTGTGTGTAATTTTGGTGGAGG	59.763	22	GTTCTGACGAAAAGCGGAAG	59.993	20	172	2	173	TTGTGTGTAATTTTGGTGGAGG	59.763	22	TTCTGACGAAAAGCGGAAGT	59.993	20	171	2	172	TGTGTGTAATTTTGGTGGAGGA	60.262	22	GTTCTGACGAAAAGCGGAAG	59.993	20	171	3	173
CU25903	(ATA)5	1	15	505	519
CU25939	(CTT)7	1	21	635	655	GCTTAGGCAAACGCCTACTG	60.039	20	TGTTCGTGAATCAAAACCCA	59.941	20	204	556	759	GATTGTGTCCGAGGATCGTT	59.934	20	TGTTCGTGAATCAAAACCCA	59.941	20	243	517	759	CCAGATTGGACTCGGATTGT	59.927	20	TGTTCGTGAATCAAAACCCA	59.941	20	257	503	759
CU25965	(GGA)6	1	18	48	65	TTGGTGGGAGGATCACATCT	60.326	20	ACTCTCCACCACCACCAGTC	60.006	20	132	0	131	TGGTGGGAGGATCACATCTT	60.326	20	ACTCTCCACCACCACCAGTC	60.006	20	131	1	131	CAAATGATGGTGGTGGTGAA	60.216	20	ATTCTCTTCCTCGGCAACAA	59.813	20	213	21	233
CU25986	(AT)6	1	12	329	340
CU25994	(GGA)6	1	18	283	300	GGCCTGCATTTGGAGTACAT	59.962	20	AGGAAGCCATGAACAACACC	59.973	20	218	118	335	GAGGACAGGAACTGGAGACG	59.835	20	AGGAAGCCATGAACAACACC	59.973	20	250	86	335	AATGTGGAACACTTGGAGGG	59.82	20	AGGAAGCCATGAACAACACC	59.973	20	146	190	335
CU26035	(AT)8	1	16	51	66
CU26052	(AAT)5	1	15	28	42
CU26073	(GGC)6	1	18	313	330	GTGCGGTAAGGATGGTCAGT	59.997	20	CTTCAAAACCCCTCTCTCCC	60.045	20	117	244	360	GTGCGGTAAGGATGGTCAGT	59.997	20	TTCAAAACCCCTCTCTCCCT	60.045	20	116	244	359	GTGCGGTAAGGATGGTCAGT	59.997	20	CCTTCAAAACCCCTCTCTCC	60.045	20	118	244	361
CU26081	(TC)7	1	14	83	96
CU26181	(GAA)7	1	21	82	102	CGTTTCTCCTCACCTCCAAG	59.837	20	GACCAAAACCCTTTCTTCCG	60.826	20	120	7	126	CGTTTCTCCTCACCTCCAAG	59.837	20	TGACCAAAACCCTTTCTTCC	59.003	20	121	7	127	CAGTGCGTTTCTCCTCACCT	60.444	20	GACCAAAACCCTTTCTTCCG	60.826	20	125	2	126
CU26188	(TTC)5	1	15	154	168	TCATTCCCCATCTTCTCTCG	60.15	20	CTTCAATCCGATCCCACAAT	59.75	20	215	54	268	CCGGGTCCTTCAATAACCTT	60.18	20	CTTCAATCCGATCCCACAAT	59.75	20	195	74	268	TCATTCCCCATCTTCTCTCG	60.15	20	TCAATCCGATCCCACAATCT	60.281	20	213	54	266
CU26209	(CT)10	1	20	96	115	TCCCATTCAAACTCTTATCCA	57.142	21	TGGAAATGAAGGGAAGAAGG	59.097	20	143	47	189	CAACAATAAAACAATCCCATTCAA	59.987	24	TGGAAATGAAGGGAAGAAGG	59.097	20	157	33	189	TCCCATTCAAACTCTTATCCATTT	60.076	24	TGGAAATGAAGGGAAGAAGG	59.097	20	143	47	189
CU26240	(TG)6	1	12	78	89	GGTGATTGCTTGTCTCCTCC	59.661	20	ACTTTCGTGGTGGCTTTGAG	60.291	20	182	32	213	GGTGATTGCTTGTCTCCTCC	59.661	20	GTGGTGGCTTTGAGAGTCGT	60.307	20	176	32	207	GGTGATTGCTTGTCTCCTCC	59.661	20	GGTGGCTTTGAGAGTCGTTT	59.333	20	174	32	205
CU26297	(GAA)9	1	27	174	200
CU26324	(TCC)6	1	18	229	246	TGCCAACTGCTGAAACAAAG	60.027	20	TGCACCACAAGGTCCAATTA	59.964	20	179	107	285	GAGTGCCAACTGCTGAAACA	60.032	20	TGCACCACAAGGTCCAATTA	59.964	20	182	104	285	GAAACAAAGGGCCCTCCTAC	59.94	20	TGCACCACAAGGTCCAATTA	59.964	20	168	118	285
CU26349	(GAT)5	1	15	55	69	CGAGCCAAATGCTCCATAAG	60.732	20	TCCCTGGGTGATTTTCAGAG	60.042	20	103	2	104	CGAGCCAAATGCTCCATAAG	60.732	20	CTCCCTGGGTGATTTTCAGA	60.042	20	104	2	105	GCCAAATGCTCCATAAGGTT	59.046	20	TCCCTGGGTGATTTTCAGAG	60.042	20	100	5	104
CU26412	(AGA)5	1	15	797	811	TTGTTCTTCGCCTCCATTTC	60.192	20	TCAATTTCACCAATCGGACC	60.702	20	195	667	861	GCAACTCCCAGTTGGAAAGA	60.232	20	TCAATTTCACCAATCGGACC	60.702	20	142	720	861	GAGCAACTCCCAGTTGGAAA	60.232	20	TCAATTTCACCAATCGGACC	60.702	20	144	718	861
CU26414	(CA)16	1	32	35	66	TGCTTTTCAGTACCTCCCTCA	59.861	21	GGAAGAGCTGCCACTGCTAC	60.164	20	241	9	249	TGCTTTTCAGTACCTCCCTCA	59.861	21	GAAGATGGTTGCTGGGAGAA	60.195	20	135	9	143	TGCTTTTCAGTACCTCCCTCA	59.861	21	TGCTGGGAGAAGGAGGAATA	59.767	20	126	9	134
CU26415	(TTC)5	1	15	193	207	CCTTTGGCTCTCCACAAAAT	59.17	20	TTTGGAGCAACTCAAGTGCTTA	60.054	22	276	48	323	CCTTTGGCTCTCCACAAAAT	59.17	20	TGGAGCAACTCAAGTGCTTAAA	60.054	22	274	48	321	CCTTTGGCTCTCCACAAAAT	59.17	20	CAAATTTGGAGCAACTCAAGTG	59.785	22	280	48	327
CU26417	(TGG)6	1	18	233	250	GTCTTCATTCCGTATGCCGT	59.962	20	ACTACCATCCTCCCTCCGAT	59.778	20	127	157	283	ACCGTCTTCATTCCGTATGC	59.962	20	ACTACCATCCTCCCTCCGAT	59.778	20	130	154	283	GTCTTCATTCCGTATGCCGT	59.962	20	GCACGGCTCTACTACCATCC	59.723	20	137	157	293
CU26436	(TCT)5	1	15	313	327	TCAAGAAAAGCTCGGCAAAT	59.96	20	AAACCTATCTCCGGCTGCTT	60.228	20	237	257	493	CTTATCGGACCAACCAAGGA	59.926	20	AAACCTATCTCCGGCTGCTT	60.228	20	277	217	493	TCCTTATCGGACCAACCAAG	59.926	20	AAACCTATCTCCGGCTGCTT	60.228	20	279	215	493
CU26436	(GAA)5	1	15	462	476	TCAAGAAAAGCTCGGCAAAT	59.96	20	CTAGCCGGAGTGGTAGTGGA	60.269	20	270	257	526	TCAAGAAAAGCTCGGCAAAT	59.96	20	TCTAGCCGGAGTGGTAGTGG	60.269	20	271	257	527	GAGGACTCGAATCCCCTTTC	60.015	20	TTCGAACTTTCTCGCAAACC	60.365	20	230	437	666
CU26483	(TA)7	1	14	81	94	CCTTCATCGTGTTCTTGGCT	60.255	20	TATATTGGCCTGCCACACAC	59.425	20	108	15	122	ATCGTGTTCTTGGCTCCTGT	59.727	20	TATATTGGCCTGCCACACAC	59.425	20	103	20	122	CCTTCATCGTGTTCTTGGCT	60.255	20	TGTTGGCCTGCCATAATAAA	59.029	20	167	15	181
CU26489	(TCC)5	1	15	18	32
CU26492	(TTG)6	1	18	148	165	ATTCGGGGCGTATCTTCTCT	60.06	20	GGACCCAGTGGAAATAGCAA	59.933	20	222	38	259	TCTGGGGATGGATCTTTTTG	59.864	20	GGACCCAGTGGAAATAGCAA	59.933	20	205	55	259	TTTCCGCGTGATCTCTTTTT	59.823	20	GGACCCAGTGGAAATAGCAA	59.933	20	152	108	259
CU26493	(ACC)5	1	15	326	340	GTGCTTCCACAGGCATCTTT	60.263	20	TATCCCTCCATGTAGCCAGC	60.059	20	237	140	376	CCACAGGCATCTTTTGTTGA	59.691	20	TATCCCTCCATGTAGCCAGC	60.059	20	231	146	376	TCCACAGGCATCTTTTGTTG	59.691	20	TATCCCTCCATGTAGCCAGC	60.059	20	232	145	376
CU26505	(TC)9	1	18	104	121	TTCCTTTTCCTTTGTGTGCC	60.088	20	AGGGAGAGAGAGAGCTTAACCA	58.761	22	216	5	220	TTCCTTTTCCTTTGTGTGCC	60.088	20	GGGAGAGAGAGAGCTTAACCA	57.747	21	215	5	219	GAGGGTGCCTCAGATTTCAA	60.195	20	AGGGAGAGAGAGAGCTTAACCA	58.761	22	163	58	220
CU26526	(CTG)6	1	18	34	51	CCTCGTTTCCTTCCCCACTA	61.358	20	CCACAGTTCAAAACCCAACA	59.435	20	166	0	165	TCGTTTCCTTCCCCACTATT	58.503	20	CCACAGTTCAAAACCCAACA	59.435	20	164	2	165	CTCGTTTCCTTCCCCACTATT	59.469	21	CCACAGTTCAAAACCCAACA	59.435	20	165	1	165
CU26554	(AAC)6	1	18	193	210	AAGCATGTGGTCCGTAGTCC	59.997	20	AAAAGGGGAAGAAAATAGCAGA	58.459	22	149	101	249	TTTCTTGGTCCGATGGAAAG	60.044	20	AAAAGGGGAAGAAAATAGCAGA	58.459	22	166	84	249	CTTTCTTGGTCCGATGGAAA	60.044	20	AAAAGGGGAAGAAAATAGCAGA	58.459	22	167	83	249
CU26555	(TTC)7	1	21	12	32
CU26561	(TTCC)8	1	32	106	137	GAGATGAAAATGAAGACGGCA	60.207	21	CTGCCACTCTGAACCACTCA	60.022	20	278	30	307	TGAGATGAAAATGAAGACGGC	60.207	21	CTGCCACTCTGAACCACTCA	60.022	20	279	29	307	AGATGAAAATGAAGACGGCAG	59.326	21	CTGCCACTCTGAACCACTCA	60.022	20	277	31	307
CU26564	(AT)6	1	12	49	60	CCAACAACAGCAACAAAGACA	59.79	21	TTTTGTTCGGAAGCCAATTC	60.053	20	240	13	252	TCAACATCCAACAACAGCAA	58.675	20	TTTTGTTCGGAAGCCAATTC	60.053	20	247	6	252	CCAACAACAGCAACAAAGACA	59.79	21	GTTCGGAAGCCAATTCTCTG	59.813	20	236	13	248
CU26575	(TCA)5	1	15	248	262	AAACACACACGCGAACAAAG	59.805	20	GATGGCAAAATTCAACTGTTAGG	59.891	23	261	79	339	AAACACACACGCGAACAAAG	59.805	20	TGGCAAAATTCAACTGTTAGG	57.824	21	259	79	337	CACACGCGAACAAAGAAATG	60.293	20	GATGGCAAAATTCAACTGTTAGG	59.891	23	256	84	339
CU26603	(AC)6	1	12	123	134
CU26607	(AT)6aaataacaaaggaatt(TA)6	2	40	94	133
CU26610	(AT)6	1	12	17	28
CU26640	(GTT)5	1	15	328	342
CU26665	(CAG)7	1	21	13	33
CU26707	(AT)6	1	12	14	25
CU26708	(TTTCTC)5	1	30	50	79	CGTCTGTTTCTTCTTACTTCCTTCTT	59.899	26	AGAAAGAAATGGGCAATGGG	61.173	20	131	2	132	CGTCTGTTTCTTCTTACTTCCTTC	57.869	24	AGAAAGAAATGGGCAATGGG	61.173	20	131	2	132	CGTCTGTTTCTTCTTACTTCCTTCTT	59.899	26	GAAAGAAATGGGCAATGGG	60.259	19	130	2	131
CU26719	(TC)7	1	14	44	57	TTCTCCTCTTCCCTTGACCA	59.773	20	CTCTGCATTATCTCTCGGGG	59.79	20	127	8	134	TTCTCCTCTTCCCTTGACCA	59.773	20	CCTCTGCATTATCTCTCGGG	59.79	20	128	8	135	CCCTTCTCCTCTTCCCTTGA	60.695	20	GGAACTCTTCAAAAAGGGGG	59.912	20	100	5	104
CU26736	(GA)6	1	12	21	32
CU26744	(CTT)7	1	21	25	45
CU26755	(TCT)6tca(CCT)6	2	39	70	108	CAAAACAAGATCTTCCCCCA	59.903	20	TCACCGGAGAGAGAGAGGAA	60.064	20	138	10	147	GCTCTGAATGAGTCGAAGCC	60.104	20	TCACCGGAGAGAGAGAGGAA	60.064	20	116	32	147	AATGAGTCGAAGCCAACCAC	60.119	20	TCACCGGAGAGAGAGAGGAA	60.064	20	110	38	147
CU26773	(TC)7	1	14	137	150	GAAGTGGGGTGTGGTTATGG	60.088	20	CACACCCCTCGAAACAAAAT	59.83	20	117	60	176	GTTTGAAGTGGGGTGTGGTT	59.721	20	CACACCCCTCGAAACAAAAT	59.83	20	121	56	176	GAAGTGGGGTGTGGTTATGG	60.088	20	ACACACCCCTCGAAACAAAA	60.388	20	118	60	177
CU26780	(CACGAC)6	1	36	107	142	ATACAACAACTGCCCAAGCC	60	20	GGGGGAGTTTCCGTTTGTAT	60.053	20	189	29	217	ATACAACAACTGCCCAAGCC	60	20	CGTCTCTCTTTGGTGGTGGT	60.151	20	214	29	242	TGGTGGTTGGTCTCTAAGCC	60.111	20	GGGGGAGTTTCCGTTTGTAT	60.053	20	215	3	217
CU26800	(TTC)7	1	21	1	21
CU26813	(AT)8	1	16	50	65
CU26840	(AG)8	1	16	1644	1659	AACAGAGTGACATTGCTGCG	60.056	20	TTTCACATCGGACACCAAAA	59.941	20	275	1444	1718	AGAAAAAGGCCCGGATTTTA	59.909	20	TTTCACATCGGACACCAAAA	59.941	20	200	1519	1718	AGGCCCGGATTTTATACCTG	60.164	20	TTTCACATCGGACACCAAAA	59.941	20	194	1525	1718
CU26855	(TGC)5	1	15	238	252	TTTCCTCACTTTTGTGCCCT	59.711	20	TCGGGAGTTTCTACGCAGTT	59.875	20	202	126	327	CCTTTCCTCACTTTTGTGCC	59.711	20	TCGGGAGTTTCTACGCAGTT	59.875	20	204	124	327	CTTTCCTCACTTTTGTGCCC	59.711	20	TCGGGAGTTTCTACGCAGTT	59.875	20	203	125	327
CU26873	(TC)7	1	14	109	122
CU26878	(AAAG)5	1	20	247	266
CU26884	(TC)9	1	18	443	460	GGCCTTTGAATGCTTTGTTG	60.617	20	CAGCCAGCTGGTTAAAGGAG	60.008	20	215	370	584	GGCCTTTGAATGCTTTGTTG	60.617	20	CGGAGTTTAGCTCATCGGAG	59.971	20	239	370	608	GGGCCTTTGAATGCTTTGT	60.066	19	CAGCCAGCTGGTTAAAGGAG	60.008	20	216	369	584
CU26896	(GT)6	1	12	69	80	GCTTGTGAAACGATGAAAATGA	60.117	22	AGCAGTTTGGTTGATGGGAT	59.41	20	124	22	145	GCTTGTGAAACGATGAAAATGA	60.117	22	GAGCAGTTTGGTTGATGGGA	61.046	20	125	22	146	GCTTGTGAAACGATGAAAATG	58.281	21	AGCAGTTTGGTTGATGGGAT	59.41	20	124	22	145
CU26903	(TTC)5	1	15	129	143
CU26906	(TC)7	1	14	38	51
CU26925	(AT)6	1	12	153	164	CCTGGAATAGGCATCTGGAA	60.029	20	GCCTCCACGACGAGTAAAAC	59.74	20	275	36	310	TACGCCTGGAATAGGCATCT	59.691	20	GCCTCCACGACGAGTAAAAC	59.74	20	279	32	310	CATCTGGAACGGCATAACAA	59.542	20	GCCTCCACGACGAGTAAAAC	59.74	20	264	47	310
CU26927	(TCT)6	1	18	292	309	TTTTCATCCACCTTTGCCTC	60.051	20	CTTCGAAAACCCGAATTTCA	60.046	20	218	116	333	TCCTGTACCTTCGTCTTGGG	60.103	20	CTTCGAAAACCCGAATTTCA	60.046	20	107	227	333	CCTGTACCTTCGTCTTGGGA	60.103	20	CTTCGAAAACCCGAATTTCA	60.046	20	106	228	333
CU26966	(TAC)5	1	15	264	278	GCTGCAAAATTCAGCTGTGA	60.142	20	CCGGTGGAAGTATGACGAGT	59.989	20	253	49	301	GCTGCAAAATTCAGCTGTGA	60.142	20	CGGTAGTATCTCCGGTGGAA	59.948	20	264	49	312	TACTCCGTCTCCGATGAAGC	60.362	20	CCGGTGGAAGTATGACGAGT	59.989	20	158	144	301
CU26984	(CTT)5	1	15	1	15
CU27028	(AT)10	1	20	18	37
CU27029	(TA)8	1	16	180	195
CU27060	(TGAT)5	1	20	96	115	TGGAGGTTGAAGTTGAAGGAG	59.314	21	CGAAATCTGGGGTTTCAAGA	60.044	20	131	9	139	TGGAGGTTGAAGTTGAAGGA	58.258	20	CGAAATCTGGGGTTTCAAGA	60.044	20	131	9	139	AGGCAAAGTTGGTGATCAAA	58.201	20	AGCGATCTTGATCCCTTCAA	59.773	20	170	43	212
CU27061	(TTC)5	1	15	146	160
CU27070	(TA)6	1	12	48	59
CU27095	(GTAT)5	1	20	206	225	TTTGCTGCTTGGCCTAATCT	59.982	20	CCAACGAAAGAAGCCGAATA	60.202	20	261	75	335	TGCTTGGCCTAATCTCCCTA	59.801	20	CCAACGAAAGAAGCCGAATA	60.202	20	256	80	335	TTGCTGCTTGGCCTAATCTC	60.49	20	CCAACGAAAGAAGCCGAATA	60.202	20	260	76	335
CU27148	(TA)10	1	20	99	118	GGGGAAAAGGTGGGTAAAAA	60.027	20	TCCATACATTGACCAAAATAGAAAAA	60.012	26	109	39	147	GGGGAAAAGGTGGGTAAAAA	60.027	20	TCCATACATTGACCAAAATAGAAAA	58.888	25	109	39	147	ACGATAAGGGGAAAAGGTGG	60.18	20	TCCATACATTGACCAAAATAGAAAAA	60.012	26	116	32	147
CU27164	(CT)6	1	12	27	38
CU27182	(GA)11	1	22	99	120
CU27193	(ATA)7	1	21	200	220	TAAACAACGACCATGGAGCA	60.111	20	ACGTGTCGCCAAAGAAAACT	59.78	20	223	167	389	TAAACAACGACCATGGAGCA	60.111	20	CGTGTCGCCAAAGAAAACTT	60.284	20	222	167	388	GGGGAAATGCATAAACAACG	60.188	20	ACGTGTCGCCAAAGAAAACT	59.78	20	234	156	389
CU27221	(AAT)5	1	15	169	183	AAAGCCTGATGGAAAGGGAT	59.903	20	CAAAGTCCGATGATGGTGTG	59.96	20	159	136	294	AAAGCCTGATGGAAAGGGAT	59.903	20	CCTTGGACCTTCATGCATCT	60.073	20	208	136	343	AAAGCCTGATGGAAAGGGAT	59.903	20	CACTGCAAAACAAAGTCCGA	59.881	20	169	136	304
CU27273	(AAGG)6	1	24	146	169	ACATGTTTACAACAAAATCCATGT	57.434	24	TGGTCTTGTAAAAGCTGGCA	59.464	20	150	59	208	CATCAATCAACTCTCTAAGAAAGGAA	59.38	26	TGGTCTTGTAAAAGCTGGCA	59.464	20	114	95	208	CATCAATCAACTCTCTAAGAAAGGA	58.176	25	TGGTCTTGTAAAAGCTGGCA	59.464	20	114	95	208
CU27281	(GGA)5	1	15	97	111	ATCTGGCTCACCACAAGGTC	60.12	20	TGAATTCTGCTTTTCCAGCA	59.542	20	108	42	149	ACGCAGATTCATCAAAGGCT	59.843	20	TGAATTCTGCTTTTCCAGCA	59.542	20	139	11	149	TCAATCTGGCTCACCACAAG	59.831	20	TGAATTCTGCTTTTCCAGCA	59.542	20	111	39	149
CU27287	(GCA)5	1	15	460	474	TCCATCGGCTCGTTCTATTC	60.177	20	TGACTTTCCTTGCCTGGACT	59.844	20	173	428	600	TCCATCGGCTCGTTCTATTC	60.177	20	TTGACTTTCCTTGCCTGGAC	60.232	20	174	428	601	TCCATCGGCTCGTTCTATTC	60.177	20	TGATGCTTGCTGCTTTGAGT	59.746	20	101	428	528
CU27298	(CCG)5	1	15	472	486
CU27326	(GCA)5	1	15	456	470
CU27375	(GGAAGA)5	1	30	21	50
CU27393	(GAA)5	1	15	682	696	TTCACTTGATCTTACGGGGC	60.074	20	GGCCAAATTCCGTCTATGAA	59.901	20	156	657	812	TTCACTTGATCTTACGGGGC	60.074	20	ATTCTTTCTTCTCGCCCGAT	60.173	20	258	657	914	TTCACTTGATCTTACGGGGC	60.074	20	TTCCTTGTGATTCGTCGTGA	60.24	20	205	657	861
CU27464	(ATT)6	1	18	295	312	AGTACATCCGAGGCAAATGG	59.955	20	AATGTACTGCTGCTGCTGCT	58.857	20	102	268	369	TCTCAAGTACATCCGAGGCA	59.394	20	AATGTACTGCTGCTGCTGCT	58.857	20	107	263	369	AGTACATCCGAGGCAAATGG	59.955	20	GAATGTACTGCTGCTGCTGCT	60.756	21	103	268	370
CU27465	(GAT)5	1	15	994	1008
CU27484	(TA)10	1	20	11	30
CU27504	(GT)7	1	14	409	422	CTGGCACACTAGACCGTTGA	59.897	20	GAAGGTCCACAAACTCACAATC	58.551	22	121	327	447	CTGGCACACTAGACCGTTGA	59.897	20	AGAAGGTCCACAAACTCACAATC	59.538	23	122	327	448	ACTAGACCGTTGATCGCCAC	60.142	20	GAAGGTCCACAAACTCACAATC	58.551	22	114	334	447
CU27513	(GTT)6	1	18	37	54	CATCGGAACGAAACAATTCA	59.518	20	CCCTCCCCAAGATCTCAACT	60.447	20	265	3	267	TCGGAACGAAACAATTCAAA	59.133	20	CCCTCCCCAAGATCTCAACT	60.447	20	263	5	267	CATCGGAACGAAACAATTCA	59.518	20	AACCCTAAAATCACCCCCTC	59.148	20	280	3	282
CU27526	(ATC)5	1	15	168	182	CAAAGAACATTGAAGGGGGA	59.903	20	CCTGAATTGGTATGCGGAAG	60.46	20	184	120	303	CAAAGAACATTGAAGGGGGA	59.903	20	CTGAATTGGTATGCGGAAGC	60.606	20	183	120	302	CAAAGAACATTGAAGGGGGA	59.903	20	TCGTCCCTGAATTGGTATGC	60.864	20	189	120	308
CU27582	(CAT)5	1	15	311	325
CU27587	(CTT)6	1	18	266	283	GTTTCCTGTGGAGGTTCCAA	59.943	20	CAAGAAATACACAAAATCATCCACA	60.154	25	219	96	314	TCCTGTGGAGGTTCCAAGAG	60.229	20	CAAGAAATACACAAAATCATCCACA	60.154	25	216	99	314	GCCCCATTCATAAACCTTGA	59.762	20	CAAGAAATACACAAAATCATCCACA	60.154	25	194	121	314
CU27611	(AAG)7	1	21	233	253	AGGGGAAGGTTTCAGAAGGA	60.045	20	TCGATAGTGATAGGAATTCGATTTTA	59.465	26	270	23	292	AATTTGGCGAAGTGATGGAG	60.074	20	TCGATAGTGATAGGAATTCGATTTTA	59.465	26	160	133	292	GGCCAAGAAAGCTATCACCA	60.214	20	TCGATAGTGATAGGAATTCGATTTTA	59.465	26	228	65	292
CU27632	(AAG)6	1	18	201	218	TCTGATATGAGAAGCATTATTCAAGA	58.554	26	GGGGTGGATGAGAAGAAACA	59.903	20	259	79	337	TCTGATATGAGAAGCATTATTCAAGA	58.554	26	ACATCCAGGCAAATTTCCAA	60.309	20	242	79	320	TCTGATATGAGAAGCATTATTCAAGA	58.554	26	TGAGAAGAAACATCCAGGCA	59.369	20	251	79	329
CU27645	(TCT)8	1	24	11	34
CU27653	(TCT)7	1	21	217	237	CTCCTCTCCCATTTTCTCCC	60.008	20	GCGACCAGCCATAGAGAGAG	60.119	20	213	54	266	TTCCTCTCATTCCGATCACC	60.011	20	GCGACCAGCCATAGAGAGAG	60.119	20	159	108	266	CCTAAGATCACTCCCGTCCA	60.065	20	GCGACCAGCCATAGAGAGAG	60.119	20	105	162	266
CU27655	(AT)6	1	12	213	224
CU27658	(TG)6	1	12	740	751	AGAAAGGGGAAAGGGAATCA	59.875	20	TCAAATGGACTGCCTTCTCA	59.369	20	275	577	851	AAGGGGAAAGGGAATCAAAA	59.75	20	TCAAATGGACTGCCTTCTCA	59.369	20	272	580	851	AAAGGGGAAAGGGAATCAAA	59.75	20	TCAAATGGACTGCCTTCTCA	59.369	20	273	579	851
CU27665	(CA)8	1	16	26	41
CU27666	(AT)6	1	12	392	403
CU27685	(TC)6	1	12	64	75	GCCAACAGAGTGAAAAATCTGC	61.155	22	TCGAGATGCATTGAAACCAA	60.197	20	264	10	273	GCCAACAGAGTGAAAAATCTGC	61.155	22	TTCGAGATGCATTGAAACCA	60.197	20	265	10	274	CATTTTACATTATCCGGCAAAG	58.569	22	TCGAGATGCATTGAAACCAA	60.197	20	238	36	273
CU27689	(TA)10	1	20	222	241
CU27761	(AGA)6	1	18	370	387	ATTCATAGGCTTCACCACCG	59.955	20	AAACCAACCCCATAACCACA	59.948	20	218	228	445	ATTCATAGGCTTCACCACCG	59.955	20	ACAAACCAACCCCATAACCA	59.948	20	220	228	447	ATTCATAGGCTTCACCACCG	59.955	20	CAAACCAACCCCATAACCAC	59.948	20	219	228	446
CU27770	(TC)7	1	14	239	252	TCCTTCCCCTCTCTTTGTCA	59.773	20	CAGGGGCAAAGTTAAGGACA	60.103	20	164	146	309	TCTTTCCCTCTCACGCTCTC	59.679	20	CAGGGGCAAAGTTAAGGACA	60.103	20	115	195	309	TCTCTTTCCCTCTCACGCTC	59.679	20	CAGGGGCAAAGTTAAGGACA	60.103	20	117	193	309
CU27815	(CTT)5	1	15	291	305
CU27816	(TCT)6	1	18	576	593	TGAACTGCTGCTGGTGGTAG	60.049	20	ACGAGGTCGACCAAACAAAC	60.012	20	171	468	638	CTGAACTGCTGCTGGTGGTA	60.049	20	ACGAGGTCGACCAAACAAAC	60.012	20	172	467	638	TTTCTGAACTGCTGCTGGTG	60.175	20	ACGAGGTCGACCAAACAAAC	60.012	20	175	464	638
CU27820	(AT)7	1	14	160	173	GGAAGAGTTGCTCTCATGGC	59.957	20	CGCTGACCGTGTTACATACAG	59.28	21	214	3	216	GGAAGAGTTGCTCTCATGGC	59.957	20	CGCTGACCGTGTTACATACA	58.215	20	214	3	216	CGTTTGTCGAAACGATCTGA	59.84	20	CGCTGACCGTGTTACATACAG	59.28	21	120	97	216
CU27825	(AG)6	1	12	221	232	AGTGGAGTGGTGGCACATTT	60.431	20	TTTCCAGGTGGGAAACTGAC	59.943	20	141	123	263	ATCAGAGAGGATGGCCAAAA	59.629	20	AAAAGCAGCAGAACTCGGAA	60.132	20	124	173	296	ATACAGACAGAGGCGGCAAG	60.419	20	AAAAGCAGCAGAACTCGGAA	60.132	20	104	193	296
CU27853	(TA)6	1	12	84	95	CGCAAGGGAGAAACATTTTG	60.608	20	GTTACTGGCCCCGGATATG	60.163	19	280	2	281	CGCAAGGGAGAAACATTTTG	60.608	20	GATGGAATATCAGCCCATCAA	59.737	21	185	2	186	CGCAAGGGAGAAACATTTTG	60.608	20	TGGAATATCAGCCCATCAAG	58.52	20	183	2	184
CU27870	(GAT)5	1	15	664	678	GGTTCACCGTCGATGAGATT	59.934	20	CGTCACTCTCTGTCCCGATT	60.261	20	168	588	755	CCCCAGAATCAGCAACAAAT	59.933	20	CGTCACTCTCTGTCCCGATT	60.261	20	237	519	755	GGTTCACCGTCGATGAGATT	59.934	20	ACTCTCTGTCCCGATTGTGC	60.269	20	164	588	751
CU27870	(TG)6	1	12	866	877	AATCGGGACAGAGAGTGACG	60.261	20	TGGATAGCCATTTGTTTTTGC	59.957	21	196	736	931	GCACAATCGGGACAGAGAGT	60.269	20	TGGATAGCCATTTGTTTTTGC	59.957	21	200	732	931	AGGACAAATTCCGATCCTCC	60.272	20	TGGATAGCCATTTGTTTTTGC	59.957	21	156	776	931
CU27870	(ATA)6	1	18	32	49
CU27912	(TA)7	1	14	325	338	GGAACATGGCCACATAGCTT	59.962	20	TTGTGACTGAAAGGGGATTTG	59.956	21	274	139	412	AGAAAACAGGGGGAACAAGG	60.332	20	TTGTGACTGAAAGGGGATTTG	59.956	21	220	193	412	GGAACATGGCCACATAGCTT	59.962	20	TGTGACTGAAAGGGGATTTG	58.541	20	273	139	411
CU27948	(TCT)6	1	18	127	144	AACCTTGTCCTCGCTCTTCA	59.989	20	AATCCGTCCATTTCTTGTGG	59.79	20	216	16	231	AACCTTGTCCTCGCTCTTCA	59.989	20	TCCGTCCATTTCTTGTGGTT	60.353	20	214	16	229	AACCTTGTCCTCGCTCTTCA	59.989	20	CGTCCATTTCTTGTGGTTGA	59.541	20	212	16	227
CU27950	(TTA)8	1	24	193	216
CU27953	(ATT)5	1	15	110	124	GGAAATTAACTTGTTACGGCCA	60.232	22	TGCGTTCAAAGAACAAAAACA	59.378	21	234	11	244	GGAAATTAACTTGTTACGGCCA	60.232	22	CAACTTGCGTTCAAAGAACAA	59	21	239	11	249	TTGTTACGGCCACAATAAAAA	58.15	21	TGCGTTCAAAGAACAAAAACA	59.378	21	224	21	244
CU28000	(CTT)10	1	30	159	188	GCCTCAACCAAACATCCAAT	59.797	20	ACAACCTTGCCATCTGGTTC	59.973	20	268	124	391	GCCTCAACCAAACATCCAAT	59.797	20	GACAACCTTGCCATCTGGTT	59.973	20	269	124	392	GCCTCAACCAAACATCCAAT	59.797	20	TGGTGGGATTTGAGAGGAAG	60.042	20	116	124	239
CU28025	(GA)6	1	12	1	12
CU28037	(TA)6	1	12	21	32
CU28039	(TA)7	1	14	167	180	TCTTTGGAGAAGAGCGGAAA	60.066	20	CACTACACGACACCCAGCAG	60.371	20	250	91	340	TCTTTGGAGAAGAGCGGAAA	60.066	20	ACACCCAGCAGTTGATGTTG	59.597	20	241	91	331	CGGAAAGCAAACGACAGAAT	60.249	20	CACTACACGACACCCAGCAG	60.371	20	236	105	340
CU28154	(TGT)5	1	15	102	116	ATCGAGGGGGTGGGATTAT	60.361	19	GGCGGAGTAAAGACAGGAAA	59.312	20	241	2	242	GGATTATCGGCGGAGATTAG	58.624	20	GGCGGAGTAAAGACAGGAAA	59.312	20	229	14	242	GGATTATCGGCGGAGATTAGA	60.383	21	GGCGGAGTAAAGACAGGAAA	59.312	20	229	14	242
CU28204	(CTT)5	1	15	9	23
CU28233	(TAT)6	1	18	170	187	TTGAAAGCACAAAATAAAAGCG	59.445	22	TCAGCGTGCCTAAATGTGTC	59.871	20	172	143	314	TTGAAAGCACAAAATAAAAGCG	59.445	22	AAATGCGGTACAGGAAGCAC	60.14	20	143	143	285	TTGAAAGCACAAAATAAAAGCG	59.445	22	GGAGTATTGACCGTCAGCGT	60.142	20	185	143	327
CU28238	(TTG)5	1	15	66	80	AGATGCAGCACCAGAAAACC	60.263	20	CCACACTACCCACCACATTTC	60.141	21	137	1	137	CGATGCTCCCTCTCAAAACT	59.43	20	CCACACTACCCACCACATTTC	60.141	21	113	25	137	AGATGCAGCACCAGAAAACC	60.263	20	CACACTACCCACCACATTTCA	59.324	21	136	1	136
CU28327	(AT)7	1	14	446	459	CCTTTGGAGGTTCAGAGGAA	59.255	20	TCATTGAATATGAAGTAGCGATAATAA	57.653	27	137	353	489	TGGGGAAAATTGGATTAGGA	59.203	20	TCATTGAATATGAAGTAGCGATAATAA	57.653	27	267	223	489	GAGCTAATGGGGAAAATTGGA	60.266	21	TCATTGAATATGAAGTAGCGATAATAA	57.653	27	274	216	489
CU28356	(TGC)5	1	15	386	400	TTCCCATGAACCCAGTTCTC	59.903	20	TCAGTGCCAAATGGTGACAT	59.967	20	258	209	466	GAGTTCTTCCCATGAACCCA	59.903	20	TCAGTGCCAAATGGTGACAT	59.967	20	264	203	466	TGGTGCCTGCATTATTCTGA	60.22	20	TCAAGTTGCGTGAGTTCTGG	60.025	20	133	358	490
CU28360	(AT)8	1	16	260	275	GCTGGCTTCCTTGATCACAT	60.226	20	CCTTTTGACACTGGGGAAAA	59.942	20	221	217	437	GCTGGCTTCCTTGATCACAT	60.226	20	TCTCGGAACCCTTTTGACAC	60.088	20	230	217	446	GCTGGCTTCCTTGATCACAT	60.226	20	GCTGCTTTACATCGTCCCAT	60.103	20	254	217	470
CU28368	(AAC)5	1	15	224	238
CU28374	(TCT)6	1	18	127	144	CCTCTCACCGTCACTTCTCC	59.835	20	GAAATGGAGGGATTAACGGAA	60.137	21	108	68	175	CATCGGCATCACTTCCAGAT	61.037	20	TGGAGGGATTAACGGAAAGA	59.5	20	151	21	171	TCTCAAACCTCTCACCGTCA	59.388	20	GAAATGGAGGGATTAACGGAA	60.137	21	115	61	175
CU28405	(TGA)5	1	15	157	171	TTGCAAGTGATTGAACTCCG	59.84	20	ATAATGTTTCTGCCCCTCCA	59.387	20	219	2	220	TTGCAAGTGATTGAACTCCG	59.84	20	TAATGTTTCTGCCCCTCCAT	59.387	20	218	2	219	TTGCAAGTGATTGAACTCCG	59.84	20	ATGTTTCTGCCCCTCCATTT	60.693	20	216	2	217
CU28436	(AG)10	1	20	138	157	CAAGACGAGGAGGAGGATCA	60.34	20	AACCATTTCAACTCCATCGC	59.939	20	156	34	189	AGACGAGGAGGAGGATCACC	60.615	20	AACCATTTCAACTCCATCGC	59.939	20	154	36	189	GAACAAGACGAGGAGGAGGA	59.38	20	AACCATTTCAACTCCATCGC	59.939	20	159	31	189
CU28446	(TA)6	1	12	83	94	TCTTTTTGCCGTGGAGAATC	60.192	20	TTCTCTCCCGTTCACATTCC	60.05	20	149	5	153	TCTTTTTGCCGTGGAGAATC	60.192	20	CCAGATGGGTTACCATCCAC	60.05	20	172	5	176	GCTCCTCACAAAGGATTCCA	60.195	20	TTCTCTCCCGTTCACATTCC	60.05	20	109	45	153
CU28458	(CCA)5	1	15	5	19
CU28460	(GA)6	1	12	182	193
CU28468	(CA)9	1	18	7	24
CU28519	(TA)7	1	14	209	222
CU28644	(CTT)9	1	27	269	295	TGAACCACACGACGTTGAAT	60.008	20	GAAAATAGATGGAGAAAGAAAAGGT	57.642	25	129	199	327	CGACGTTGAATCGAAAGGTT	60.11	20	GAAAATAGATGGAGAAAGAAAAGGT	57.642	25	120	208	327	CGTTGAATCGAAAGGTTCGT	60.11	20	GAAAATAGATGGAGAAAGAAAAGGT	57.642	25	117	211	327
CU28653	(CTT)5	1	15	79	93	TTATCGGTCAACACGGTCAA	59.964	20	TCATCGGATCATCAGCTCTT	58.332	20	170	49	218	TAAACGCCGGAAGATTATCG	60.054	20	TCATCGGATCATCAGCTCTT	58.332	20	184	35	218	GCGGAACAGGATTTTACCAA	59.938	20	TCATCGGATCATCAGCTCTT	58.332	20	217	2	218
CU28685	(AT)8tatattctctgtctctttttttgcacatacaccacgctttggctttgattcttttgatttttgtgagtga(GT)8	2	102	50	151	TCTCTTCCACCAACCAAACA	59.109	20	GAAAAAGGGGGTTGGAATGT	60.032	20	209	14	222	TCTCTTCCACCAACCAAACA	59.109	20	GTGAAAAAGGGGGTTGGAAT	60.032	20	211	14	224	CATTTTCTCTTCCACCAACCA	59.956	21	GAAAAAGGGGGTTGGAATGT	60.032	20	214	9	222
CU28698	(AAG)5	1	15	108	122	CAAAAGATTTAAGGGGCCAA	59.052	20	TGGAGTTTTAGGGAAGAGGG	58.24	20	129	48	176	CAAAAGATTTAAGGGGCCAA	59.052	20	GGAGTTTTAGGGAAGAGGGTG	59.088	21	128	48	175	CAAAAGATTTAAGGGGCCAA	59.052	20	TGGAGTTTTAGGGAAGAGGGT	59.088	21	129	48	176
CU28699	(TTC)5	1	15	96	110	ATCTTTCCTCAGGCGAACAA	59.813	20	CCCCATCAGTAACCGTTTCA	60.745	20	175	29	203	GATCTTTCCTCAGGCGAACA	60.34	20	CCCCATCAGTAACCGTTTCA	60.745	20	176	28	203	TCTTTCCTCAGGCGAACAAC	60.375	20	CCCCATCAGTAACCGTTTCA	60.745	20	174	30	203
CU28700	(AAG)7	1	21	116	136	GGGTATCAGAAACCAAGGCA	59.933	20	CGACTGCGTTTGAAGAATGA	59.988	20	258	2	259	GGGTATCAGAAACCAAGGCA	59.933	20	CCATCCCATCTCTAGGCAAA	60.029	20	220	2	221	GGGTATCAGAAACCAAGGCA	59.933	20	ATCTCTAGGCAAAGGGGGAA	60.032	20	213	2	214
CU28700	(GAA)8	1	24	307	330	GTCGGACCAGAGAGCTTGAC	59.993	20	GCTATATGGATATGGAGGCTGA	58.2	22	183	175	357	TCATTCTTCAAACGCAGTCG	59.988	20	GCTATATGGATATGGAGGCTGA	58.2	22	118	240	357	TTTGCCTAGAGATGGGATGG	60.029	20	GCTATATGGATATGGAGGCTGA	58.2	22	156	202	357
CU28742	(TA)6	1	12	175	186
CU28748	(CA)7(CACT)5*	2	32	169	200	CCAATTATTCAACCCCACGA	60.555	20	AATCAGAAGGAGATGCGGTG	60.218	20	186	74	259	TCCAATTATTCAACCCCACG	60.555	20	AATCAGAAGGAGATGCGGTG	60.218	20	187	73	259	CCAATTATTCAACCCCACGA	60.555	20	GAAATCAGAAGGAGATGCGG	59.773	20	188	74	261
CU28749	(AG)6	1	12	18	29
CU28756	(ATTG)6	1	24	476	499
CU28771	(TC)7	1	14	239	252	GGATCGAAGGATTCGGAGAC	60.94	20	GGACGAAGGAAACCAAACAA	59.948	20	217	70	286	AGAGTGGATTTTGAGCGGGT	61.019	20	GGACGAAGGAAACCAAACAA	59.948	20	241	46	286	ACTGGATCGAAGGATTCGG	60.019	19	GGACGAAGGAAACCAAACAA	59.948	20	220	67	286
CU28843	(GAA)5	1	15	53	67	TGCAATGCTTCTCCTCTTCA	59.673	20	ACATACAACTTTCCGCAGGG	59.993	20	194	22	215	TGCAATGCTTCTCCTCTTCA	59.673	20	GTAGTGGGGACAGATCGGAA	59.927	20	223	22	244	TGCAATGCTTCTCCTCTTCA	59.673	20	TAGTGGGGACAGATCGGAAC	59.927	20	222	22	243
CU28883	(GA)6	1	12	671	682	CCCACTTTAGAGGTGCCTGA	60.246	20	GGACTCACGAGGATCGGTTA	60.073	20	190	523	712	GCACGAAGAATGAAACCTCC	59.676	20	GGACTCACGAGGATCGGTTA	60.073	20	217	496	712	CCCACTTTAGAGGTGCCTGA	60.246	20	ACGATAGGGACTCACGAGGA	59.679	20	197	523	719
CU28921	(AGA)7	1	21	249	269
CU28946	(CTT)6	1	18	251	268	TCACCATAATCCTCGGCTTC	60.036	20	CATAGGCACACCTACGTCTGTT	59.193	22	227	69	295	ATGATCGGAGTCGTATTGCC	59.923	20	CATAGGCACACCTACGTCTGTT	59.193	22	101	195	295	TAAAACGGTTGCGGTTCTTC	60.11	20	CATAGGCACACCTACGTCTGTT	59.193	22	256	40	295
CU28961	(CTT)5	1	15	34	48	AGATTCTCCACCGAACATGG	59.927	20	CCCAATCAACACAACACAGC	60.008	20	152	8	159	AGATTCTCCACCGAACATGG	59.927	20	ACGAACACCCAATCAACACA	59.855	20	159	8	166	AGATTCTCCACCGAACATGG	59.927	20	AGTTCCATCAACGAACACCC	59.827	20	169	8	176
CU28972	(AG)11	1	22	124	145	TGAGGTGTACAACTGCCGTC	59.751	20	GAGAGACTTGTTGGTATTTCTTCG	58.524	24	167	8	174	TGAGGTGTACAACTGCCGTC	59.751	20	AGAGAGACTTGTTGGTATTTCTTCG	59.408	25	168	8	175	TGAGGTGTACAACTGCCGTC	59.751	20	GAGACTTGTTGGTATTTCTTCGTC	58.393	24	165	8	172
CU28974	(GCA)5	1	15	17	31
CU28979	(TG)7	1	14	31	44
CU29051	(GGTT)5	1	20	81	100
CU29128	(TCG)5	1	15	89	103	GCTTCCGGTCGCTACTTATG	59.867	20	ACCCTTAACCCCTAACCCCT	59.941	20	119	55	173	GCTTCCGGTCGCTACTTATG	59.867	20	TCCCAATTGGAATCGTAAGC	59.901	20	272	55	326	GGTCGCTACTTATGGAGGCA	60.235	20	ACCCTTAACCCCTAACCCCT	59.941	20	113	61	173
CU29130	(GAA)11	1	33	227	259	CTCTTCGTCAAGTTCCTCCG	59.982	20	TCTCTTCCATGGCGTTCTCT	59.95	20	220	169	388	CTCTTCGTCAAGTTCCTCCG	59.982	20	CTCTCTTCCATGGCGTTCTC	59.95	20	221	169	389	TTGTAACCAAAGCCTTTCCG	60.103	20	TCTCTTCCATGGCGTTCTCT	59.95	20	253	136	388
CU29150	(CA)9	1	18	42	59	CGTTAGGTCGTACCCTTACCC	59.77	21	CCTTCTGTTTGGGAGAGCAG	59.982	20	272	14	285	CGTTAGGTCGTACCCTTACCC	59.77	21	AGGTAGGAAAATCGGTGCCT	59.962	20	241	14	254	CGTTAGGTCGTACCCTTACCC	59.77	21	ATCATTGCCCTTCTGTTTGG	59.933	20	280	14	293
CU29153	(AAG)5aaatcggccacttcatttcttcgcttccaattcccaaatccgcgatcacattcaaagcctactccagtcgccagtctctcttct(AG)11	2	121	70	190
CU29171	(GTA)7	1	21	164	184	CTTCAATTTGAGGCACAGCA	59.988	20	CTAGCGATGGTCTGTGGGAT	60.096	20	132	131	262	CTTCAATTTGAGGCACAGCA	59.988	20	CCAAGTGAGTTGGCTTGTGA	59.873	20	106	131	236	CTTCAATTTGAGGCACAGCA	59.988	20	TCCAAGTGAGTTGGCTTGTG	59.873	20	107	131	237
CU29181	(TA)8	1	16	247	262
CU29202	(TC)6	1	12	42	53	ATCTTTCTCTGCTGTTCGCC	59.579	20	AGCCATTTCTGGAAGCTCAA	59.955	20	102	4	105	ATCTTTCTCTGCTGTTCGCC	59.579	20	GCGAGAATTCCGACATTGTT	60.081	20	122	4	125	GTTCGCCAGGATTTCCTCTT	60.578	20	GCGAGAATTCCGACATTGTT	60.081	20	109	17	125
CU29204	(CT)7	1	14	288	301	TCTTGGCCCTCGAATTCTTA	59.778	20	CGAGGGCAGAGTTAAACCAG	59.869	20	204	240	443	TCTTGGCCCTCGAATTCTTA	59.778	20	AACCCTTTTTGCAGTGGCTA	59.747	20	148	240	387	TCTTGGCCCTCGAATTCTTA	59.778	20	ACCCTTTTTGCAGTGGCTAA	59.747	20	147	240	386
CU29204	(CGC)6	1	18	443	460	TTTAGCCACTGCAAAAAGGG	60.236	20	TTGGAACAGTAATGGCCTCC	59.933	20	278	366	643	TAGCCACTGCAAAAAGGGTT	59.747	20	TTGGAACAGTAATGGCCTCC	59.933	20	276	368	643	TTAGCCACTGCAAAAAGGGT	59.747	20	TTGGAACAGTAATGGCCTCC	59.933	20	277	367	643
CU29216	(CCT)5	1	15	1	15
CU29242	(AG)10	1	20	254	273
CU29305	(AAC)8ccacgtttcctttatgctaaaagcaccaagctttaaacaaacaaacaaacagaa(AGC)6	2	96	66	161	TGTATTCAAGATTTTGATTCATGTTC	58.554	26	TGATGATCCAATTTCCAGCA	60.009	20	239	19	257	TGTATTCAAGATTTTGATTCATGTTC	58.554	26	CGATAGCGAGATCGTTGTGA	59.972	20	272	19	290	CTGTATTCAAGATTTTGATTCATGTTC	59.396	27	TGATGATCCAATTTCCAGCA	60.009	20	240	18	257
CU29312	(ATCA)7	1	28	17	44
CU29318	(AAG)6	1	18	47	64	TGTTTTGAGGCCAACAAGAAG	60.269	21	ACCAAAATGCCAAACCAAAA	60.202	20	193	8	200	TGTTTTGAGGCCAACAAGAAG	60.269	21	AACCAAAATGCCAAACCAAA	60.202	20	194	8	201	TGTTTTGAGGCCAACAAGAAG	60.269	21	ATGAACCAAAATGCCAAACC	59.668	20	197	8	204
CU29370	(TA)10	1	20	17	36
CU29371	(TCA)6	1	18	72	89	CGTTGTTTTGGAAATTCCCTT	60.203	21	ACCTCAACCGAGTCAACACC	60.009	20	218	27	244	CGTTGTTTTGGAAATTCCCTT	60.203	21	TGGCTTTGGCATGTTATTGA	60.073	20	105	27	131	CGTTGTTTTGGAAATTCCCTT	60.203	21	CCTCAACCGAGTCAACACCT	60.151	20	217	27	243
CU29431	(CAA)8	1	24	191	214	CCTGAATCAGCAACAGACGA	59.984	20	TGAGCCGTTTGATTTCACTG	59.84	20	190	83	272	CCAAGAAGATGAAGGCGAAG	59.948	20	TGAGCCGTTTGATTTCACTG	59.84	20	140	133	272	CCTGAATCAGCAACAGACGA	59.984	20	TGAACATTTGAGCCGTTTGA	60.234	20	198	83	280
CU29477	(TTC)6	1	18	194	211	CATCGCCAAATGTTTCCTCT	60.074	20	CCAATTGGAGGATCCAGAAAA	61.158	21	133	112	244	CCAGCCACTAAAGAAACCCA	60.103	20	CCAATTGGAGGATCCAGAAAA	61.158	21	234	11	244	GCCAATCTCCTTCCTCCTTC	60.154	20	CCAATTGGAGGATCCAGAAAA	61.158	21	177	68	244
CU29506	(CGA)5	1	15	292	306	TCATATCAGGCGGAACACAG	59.673	20	GCTTGTCGCCAGTTTGGTAT	60.14	20	229	171	399	TCATATCAGGCGGAACACAG	59.673	20	CGTTTCTTTGCTGGTTGCTT	60.42	20	196	171	366	AACACAGCCACCAGATCTCA	59.261	20	GCTTGTCGCCAGTTTGGTAT	60.14	20	216	184	399
CU29530	(TA)6	1	12	8	19
CU29543	(AGA)6	1	18	321	338	TGGGTAATGTAGCACGGTGA	59.988	20	AATGGCATTGGCATCTACAA	58.994	20	172	296	467	TGGGTAATGTAGCACGGTGA	59.988	20	AAATGGCATTGGCATCTACA	58.994	20	173	296	468	TCCTGTGGAGGAGGTTATGG	59.92	20	AATGGCATTGGCATCTACAA	58.994	20	261	207	467
CU29594	(AG)9	1	18	160	177	TGTCTTAAGAGTAAAACTCCCCA	57.15	23	TTTTTGTTTTCCTTTACGTTTTG	57.587	23	151	62	212	TGTCTTAAGAGTAAAACTCCCCA	57.15	23	TTTTTGTTTTCCTTTACGTTTTGT	58.342	24	151	62	212	AATGTCTTAAGAGTAAAACTCCCCA	58.743	25	TTTTTGTTTTCCTTTACGTTTTG	57.587	23	153	60	212
CU29602	(AAT)5aacaataacattagtatagtag(TTA)7	2	58	51	108
CU29625	(AG)8	1	16	619	634
CU29650	(TA)7	1	14	303	316
CU29664	(GAA)7	1	21	177	197	AACAGCGAAGGCCACTTAGA	60.015	20	GAAGCAAAGAAGAAGCAGCG	60.407	20	215	26	240	CTAGTGCGTGCAGTAGTGGC	59.688	20	CGATTGAAGCAAAAAGGAGG	59.817	20	270	46	315	TCGTAATATTGCAAAGCGCA	60.368	20	ACGAAGAACACCGGAGAAGA	59.844	20	269	70	338
CU29787	(GCA)5	1	15	381	395	AGGTTTCCATTCCCAAATCC	59.996	20	GGAGTTTCTAGATCCATCCGC	60.053	21	100	325	424	TCCTCTTCCCTTTCCAGGTT	60.045	20	GAGTTTCTAGATCCATCCGCC	60.053	21	114	310	423	TCCTCTTCCCTTTCCAGGTT	60.045	20	GGAGTTTCTAGATCCATCCGC	60.053	21	115	310	424
CU29804	(AGA)5	1	15	200	214	ATTGAACCCACACGATCCAT	60.057	20	GAACGGAGTGAAAGCAGGAG	59.989	20	267	44	310	ATGGCACCAAGAAGGTCAAG	60.111	20	GAACGGAGTGAAAGCAGGAG	59.989	20	249	62	310	GCAAGCGTAAGGTGGTTGAT	60.14	20	GAACGGAGTGAAAGCAGGAG	59.989	20	210	101	310
CU29832	(CTT)7ctcttcaattgaatgattcaatctcccttttcac(CTT)5	2	70	16	85
CU29876	(TC)7	1	14	57	70	CCTGTCAATCCTTACACCCG	60.366	20	GAAATTGGGAGTAGAGGGGG	59.761	20	108	2	109	CTGTCAATCCTTACACCCGC	60.517	20	GAAATTGGGAGTAGAGGGGG	59.761	20	107	3	109	CCCTGTCAATCCTTACACCC	59.259	20	GAAATTGGGAGTAGAGGGGG	59.761	20	109	1	109
CU29908	(GAAA)5	1	20	1	20
CU29914	(AAT)10	1	30	174	203	CAAAGCAAAGCAGCAAAGAA	59.368	20	AAGCAGGTGGAAGTTAGCGA	60.015	20	266	47	312	CAAAGCAAAGCAGCAAAGAA	59.368	20	CCCGCACAGTTCTTTTTCAT	60.11	20	237	47	283	CAAAGCAAAGCAGCAAAGAA	59.368	20	GGCCCCAATGTTGTTGTTAT	59.551	20	183	47	229
CU29918	(TCT)7	1	21	4	24
CU29927	(TC)7	1	14	255	268	ATGGGGAAGGAGGCTATCAG	60.422	20	GGCGTAAAATTACCAAAACTAACAA	59.761	25	220	79	298	GGCTATCAGCGAGCTAACCA	60.511	20	GGCGTAAAATTACCAAAACTAACAA	59.761	25	209	90	298	ATGGGGAAGGAGGCTATCAG	60.422	20	GGCGTAAAATTACCAAAACTAACA	58.659	24	220	79	298
CU2994	(TCT)5	1	15	122	136	CATGATCCAACCATGATCCA	60.137	20	GGCTAAATCCATGGGCACTA	59.923	20	270	47	316	TGATCCAACCATGATCCAGA	59.85	20	GGCTAAATCCATGGGCACTA	59.923	20	268	49	316	CCATGATCCAGAAGACGACA	59.631	20	GGCTAAATCCATGGGCACTA	59.923	20	260	57	316
CU2995	(AAG)6	1	18	2	19
CU29959	(TTC)7	1	21	6	26
CU2998	(TTC)8	1	24	54	77	AAAGGGGTTTCCATTCTTCTG	59.447	21	CTCTGTCCTTTGCAGCATCA	60.136	20	241	11	251	GGGGTTTCCATTCTTCTGTCT	59.429	21	CTCTGTCCTTTGCAGCATCA	60.136	20	238	14	251	AGGGGTTTCCATTCTTCTGTC	59.429	21	CTCTGTCCTTTGCAGCATCA	60.136	20	239	13	251
CU29994	(GAA)5	1	15	71	85
CU30043	(TC)6	1	12	107	118	TCATGGTCCCTTCGATCTTC	60.011	20	GGGAAAAGAAAGGGTAGGCA	60.423	20	140	36	175	TCATGGTCCCTTCGATCTTC	60.011	20	TGGGAAAAGAAAGGGTAGGC	60.423	20	141	36	176	GTCTCCACGGGATTGTCTGT	59.969	20	GGGAAAAGAAAGGGTAGGCA	60.423	20	108	68	175
CU30054	(AGG)5	1	15	248	262	GAAAGCATCGACCACGAAAT	60.081	20	AGGGAGGAAGCTGCTCTGTT	60.532	20	133	162	294	TCAGTGAAAGCATCGACCAC	59.837	20	AGGGAGGAAGCTGCTCTGTT	60.532	20	138	157	294	GTCAGTGAAAGCATCGACCA	59.837	20	AGGGAGGAAGCTGCTCTGTT	60.532	20	139	156	294
CU30089	(AAG)5	1	15	1152	1166
CU3009	(AG)12	1	24	665	688	ACGGTGAGTTCCTCGTCATC	60.12	20	CTCTATTTTCCATTCCGCCA	60.031	20	217	526	742	TCCTCAACGGTGAGTTCCTC	60.238	20	CTCTATTTTCCATTCCGCCA	60.031	20	223	520	742	CGGTGAGTTCCTCGTCATCT	60.261	20	CTCTATTTTCCATTCCGCCA	60.031	20	216	527	742
CU30134	(GA)6	1	12	77	88	GAGGCAGAACCCAAAATCAA	60.051	20	CTTGCGAGTAGGGAATCGAG	59.971	20	260	6	265	GAGGCAGAACCCAAAATCAA	60.051	20	CCTTTAGGGGGAAGATCTGG	59.89	20	203	6	208	GAGGCAGAACCCAAAATCAA	60.051	20	GACTTGCGAGTAGGGAATCG	59.836	20	262	6	267
CU3015	(ACA)5	1	15	157	171	GGACATGGAGATCGAGGAAA	60.011	20	GAATTCGTGGATGAAAGGGA	59.871	20	211	25	235	GGACATGGAGATCGAGGAAA	60.011	20	CGTGGATGAAAGGGAAGAGA	60.187	20	206	25	230	GGACATGGAGATCGAGGAAA	60.011	20	TCGTGGATGAAAGGGAAGAG	60.187	20	207	25	231
CU30157	(CT)6	1	12	343	354	AAGGGGGCAGGTCCTAGATA	59.919	20	CACGCTAGAGCCCAAAGAAG	60.147	20	243	178	420	AAGGGGGCAGGTCCTAGATA	59.919	20	AACTCTCACGCTAGAGCCCA	60.156	20	249	178	426	AAGGGGGCAGGTCCTAGATA	59.919	20	ACTCTCACGCTAGAGCCCAA	60.156	20	248	178	425
CU3031	(GAA)9	1	27	72	98	AATGAAGGAAAAGATCCGGC	60.399	20	GTGTTGTCGGCACAATTGAC	60.016	20	262	22	283	AATGAAGGAAAAGATCCGGC	60.399	20	TACAAGTTCTTGGCTCCCGT	59.734	20	280	22	301	AAAGATCCGGCAAAAAGCTC	60.692	20	GTGTTGTCGGCACAATTGAC	60.016	20	253	31	283
CU30345	(TGC)11	1	33	262	294	GCCAAGGAAACAAGCAAGAG	59.993	20	ACCCAATCCAATTCAATCCA	59.991	20	271	113	383	CCAAGGAAACAAGCAAGAGC	59.993	20	ACCCAATCCAATTCAATCCA	59.991	20	270	114	383	GCCAAGGAAACAAGCAAGAG	59.993	20	CAATCCCTCCACTTCCTTCA	60.042	20	253	113	365
CU30346	(TCT)6	1	18	37	54	CCAACATTTTCCGTTTCCCT	61.069	20	CGGTATAGGGGCCAATTTTT	60.036	20	133	6	138	CCAACATTTTCCGTTTCCCT	61.069	20	GACGGTATAGGGGCCAATTT	60.041	20	135	6	140	ACATTTTCCGTTTCCCTTTG	58.925	20	CGGTATAGGGGCCAATTTTT	60.036	20	130	9	138
CU3035	(CCA)6	1	18	159	176	TCCCAAACTCATCTCATCACC	59.918	21	GGCTCTGCCATTGTGTTTTT	60.118	20	272	129	400	AAATGGGGTCTCCCATAATTG	59.896	21	TTTTTCCATCTGAGGGGATG	59.864	20	220	41	260	AATGGGGTCTCCCATAATTG	58.571	20	TTTTTCCATCTGAGGGGATG	59.864	20	219	42	260
CU30358	(AT)7	1	14	77	90	GCAAACGAGGTTAATGGTTTTT	59.436	22	ACAAAGAAAGGGGCAAAGGT	59.976	20	208	22	229	GCAAACGAGGTTAATGGTTTTT	59.436	22	GGCAAAGGTAGAACTGGCTG	59.875	20	197	22	218	GCAAACGAGGTTAATGGTTTT	58.175	21	ACAAAGAAAGGGGCAAAGGT	59.976	20	208	22	229
CU30391	(TA)8	1	16	72	87
CU30401	(AGA)7	1	21	309	329	GGTTAATGGAGGAAGGGCAT	60.152	20	TGCATGAGTATAGATTACATTCCAA	57.823	25	236	128	363	AATTGGAGAAGCAGGTCACG	60.255	20	TGCATGAGTATAGATTACATTCCAA	57.823	25	276	88	363	GGTTAATGGAGGAAGGGCAT	60.152	20	GATGCATGAGTATAGATTACATTCCAA	59.711	27	238	128	365
CU30473	(GTT)8(GTG)6	2	42	24	65
CU30489	(AG)8	1	16	382	397
CU30534	(AG)6	1	12	18	29
CU3056	(AGA)6	1	18	212	229	CTGAGAAAATTGGCCTTTCG	59.817	20	TCCTGTACCTTCGTCTTGGG	60.103	20	238	55	292	CTGAGAAAATTGGCCTTTCG	59.817	20	CCTGTACCTTCGTCTTGGGA	60.103	20	237	55	291	TGAGAAAATTGGCCTTTCGT	59.685	20	TCCTGTACCTTCGTCTTGGG	60.103	20	237	56	292
CU30569	(TC)6	1	12	117	128	CTTCATTTCGCCTTTTCGAG	59.953	20	AAGGAATGTGGGTGAGCAAC	59.973	20	219	76	294	CTTCATTTCGCCTTTTCGAG	59.953	20	GCCATTGGAGTGAGAATGGT	59.934	20	135	76	210	TCCCATCGCTAAACACTTCC	60.074	20	CGATGGGTGTAGGCTTCAAT	59.955	20	134	32	165
CU30578	(AT)8	1	16	294	309	TTTCTAGGATGAACCACGGC	60.074	20	GGTTAGAAAGCCTAATTAAAGGGC	59.912	24	256	84	339	TTTCTAGGATGAACCACGGC	60.074	20	GGGTTAGAAAGCCTAATTAAAGGG	59.797	24	257	84	340	TTCACTCCACATTTTGGCTG	59.691	20	GGTTAGAAAGCCTAATTAAAGGGC	59.912	24	144	196	339
CU30584	(TTG)5	1	15	426	440	CATGGAGAAGAGCGTAGGGA	60.353	20	CTCTTTAGGGGTTCTGCTGC	59.077	20	246	218	463	ACGCATCTGAGTAAGGCGTC	60.428	20	CTCTTTAGGGGTTCTGCTGC	59.077	20	269	195	463	GACGCATCTGAGTAAGGCGT	60.428	20	CTCTTTAGGGGTTCTGCTGC	59.077	20	270	194	463
CU30652	(GA)7	1	14	106	119	TACTCCGCTTTACCGTTTGG	60.124	20	GTGAAAGCAGCAAAAGCCAT	60.395	20	109	47	155	TAAGTTCTTAGTTCCGCCGC	59.496	20	GTGAAAGCAGCAAAAGCCAT	60.395	20	134	22	155	CACCTACTCCGCTTTACCGT	59.262	20	GTGAAAGCAGCAAAAGCCAT	60.395	20	113	43	155
CU30654	(AAT)5	1	15	148	162	CCAGATGGGAAGAGGATGAG	59.606	20	CCTCTCTTTTTGTTCACCCC	58.618	20	152	37	188	CCAGATGGGAAGAGGATGAG	59.606	20	ACCTCTCTTTTTGTTCACCCC	59.47	21	153	37	189	CCAGATGGGAAGAGGATGAG	59.606	20	CTCTCTTTTTGTTCACCCCAA	59.201	21	151	37	187
CU30670	(CT)6	1	12	316	327	CTCCAACCTCTTTCCTTCCC	60.045	20	TTGGATAGGGAATGGTCCAA	60.126	20	220	188	407	CCAACCTCTTTCCTTCCCTC	60.045	20	TTGGATAGGGAATGGTCCAA	60.126	20	218	190	407	TCCAACCTCTTTCCTTCCCT	60.045	20	TTGGATAGGGAATGGTCCAA	60.126	20	219	189	407
CU30671	(ATT)5	1	15	215	229	TTGAAATTTAAGGTTGCGCC	60.075	20	AAAATGTAAAAATCGAAATCAAAAC	57.081	25	124	136	259	TTTGACGATTTGTGGAGGGT	60.353	20	AAAATGTAAAAATCGAAATCAAAAC	57.081	25	198	62	259	GACGATTTGTGGAGGGTGTC	60.372	20	AAAATGTAAAAATCGAAATCAAAAC	57.081	25	195	65	259
CU30710	(GAA)5	1	15	139	153	GCGAAGAACATTGACGAACA	59.847	20	CAACGTGTCAAAATCAACGG	60.004	20	131	63	193	TGCGAAGAACATTGACGAAC	59.847	20	CAACGTGTCAAAATCAACGG	60.004	20	132	62	193	AACGAGGAATTTGCGAAGAA	59.823	20	CAACGTGTCAAAATCAACGG	60.004	20	143	51	193
CU30710	(CTT)5	1	15	353	367
CU30718	(CT)8cacacttcactccacttcacatccacaattttttcttcgtctctctaa(TC)10	2	84	38	121	AGTCGCCTACTTGTTGTTTGG	59.295	21	GGACGATCTTCTACAGAACCAAC	59.16	23	146	2	147	GTCGCCTACTTGTTGTTTGG	58.283	20	GGACGATCTTCTACAGAACCAAC	59.16	23	145	3	147	GAGTCGCCTACTTGTTGTTTGG	61.06	22	GGACGATCTTCTACAGAACCAAC	59.16	23	147	1	147
CU30728	(TTC)10	1	30	56	85	AAGCCAAAATCCATCGACAA	60.448	20	TGACCAACAAGAAGCCATTG	59.691	20	101	20	120	AGAGAAGCCAAAATCCATCG	59.269	20	TGACCAACAAGAAGCCATTG	59.691	20	105	16	120	AAGCCAAAATCCATCGACAA	60.448	20	TTTTGACCAACAAGAAGCCA	59.293	20	104	20	123
CU3073	(TA)8ac(AT)6	2	30	140	169	ATGCATGCCCATCCTTTTTA	60.289	20	CCGAGACAGAGAGAAGCCAA	60.668	20	262	105	366	ATGCATGCCCATCCTTTTTA	60.289	20	GGAGAGGAAGGATCAATGGG	60.791	20	197	105	301	ATGCATGCCCATCCTTTTTA	60.289	20	TGCAAAGATAGCCGAGACAG	59.174	20	273	105	377
CU3073	(TGA)5	1	15	885	899	GAGCAACCTCAGCATCACAA	59.992	20	TTTGGGTAGCCAAGAAATCG	60.067	20	275	748	1022	CCTCAGCATCACAAAGGACA	59.831	20	TTTGGGTAGCCAAGAAATCG	60.067	20	269	754	1022	AGAGCAACCTCAGCATCACA	59.577	20	TTTGGGTAGCCAAGAAATCG	60.067	20	276	747	1022
CU30747	(TCT)7tccttcttcgatccattttctctatctttattcttcaattttctttcttccttttctatttttattctattttcgattcctcc(TCT)5	2	119	130	248	TCATTTTTCTTCCCCCTCCT	59.875	20	GAAAGGTCTCATCGGCTCTG	59.95	20	219	53	271	CTCATTTTTCTTCCCCCTCC	59.875	20	GAAAGGTCTCATCGGCTCTG	59.95	20	220	52	271	CCTCATTTTTCTTCCCCCTC	59.875	20	GAAAGGTCTCATCGGCTCTG	59.95	20	221	51	271
CU30757	(TC)6tactgtaattctctcttttcttttcatcatcttcttccaatttttctttgat(TTTC)5	2	84	82	165
CU30760	(TA)7	1	14	5	18
CU30763	(TA)9	1	18	68	85
CU30776	(GAA)7	1	21	25	45
CU30779	(CTT)9	1	27	42	68
CU30794	(TCT)6	1	18	161	178	TGAACTGCTGCTGGTGGTAG	60.049	20	ACATTTACCCGGACGAACAG	59.853	20	279	53	331	CTGAACTGCTGCTGGTGGTA	60.049	20	ACATTTACCCGGACGAACAG	59.853	20	280	52	331	TGAACTGCTGCTGGTGGTAG	60.049	20	TTCTCCCCAAAAACCAACAA	60.314	20	192	53	244
CU30796	(AT)6	1	12	26	37	CGTTACCAACGAAGAGAGCA	59.072	20	GGATGGAGAAAGTTATGGGC	58.453	20	161	0	160	CGTTACCAACGAAGAGAGCA	59.072	20	GGATGGAGAAAGTTATGGGCT	59.433	21	161	0	160	CGTTACCAACGAAGAGAGCAA	60.426	21	GGATGGAGAAAGTTATGGGC	58.453	20	161	0	160
CU30796	(ATG)6	1	18	255	272
CU30804	(AT)9	1	18	53	70
CU3081	(GA)8tccgaaggggaattggagcaggaagtgaagtaagaagtag(GAA)5	2	71	634	704	CACCCTTCCCTTCACTTTCA	60.081	20	GGATCCAAATCTCATTCACCA	59.741	21	203	538	740	CACCCTTCCCTTCACTTTCA	60.081	20	TGGATCCAAATCTCATTCACC	59.741	21	204	538	741	TGTCAAGGAATCCACCCTTC	59.903	20	GGATCCAAATCTCATTCACCA	59.741	21	215	526	740
CU30827	(AGG)5	1	15	67	81	CGGGAACAATCTCATCAAAGA	60.059	21	TTTGTTCATCAGAAGGATTTGA	57.338	22	108	0	107	CGGGAACAATCTCATCAAAGA	60.059	21	GTTTGTTCATCAGAAGGATTTGA	58.226	23	109	0	108	CGGGAACAATCTCATCAAAGA	60.059	21	AGTTTGTTCATCAGAAGGATTTGA	59.177	24	110	0	109
CU30838	(AAG)5	1	15	114	128	GGTGAGTGGGAAATGAAGGA	59.903	20	TTGCTGCCTCTTCACCTTCT	60.134	20	191	73	263	TGGGAAATGAAGGAGTGAGG	60.042	20	TCTTCACCTTCTCCACTGGG	60.229	20	177	79	255	CCATTTGGTGAGTGGGAAAT	59.647	20	TTGCTGCCTCTTCACCTTCT	60.134	20	197	67	263
CU30852	(GAA)8	1	24	106	129	CACCAAAACCCAAAAATCCA	60.567	20	GCTCCTTCAACCTGATAAGCA	59.467	21	189	18	206	AAAACCCAAAAATCCATCCA	59.111	20	GCTCCTTCAACCTGATAAGCA	59.467	21	185	22	206	CCAAAACCCAAAAATCCATC	59.111	20	GCTCCTTCAACCTGATAAGCA	59.467	21	187	20	206
CU3086	(TCA)6	1	18	632	649	GCCTTCTTCTCCTCTTCGGT	59.957	20	TTTTGGAGAGGGTTCTGGTG	60.081	20	135	586	720	AGCCTTCTTCTCCTCTTCGG	60.088	20	TTTTGGAGAGGGTTCTGGTG	60.081	20	136	585	720	GCCTTCTTCTCCTCTTCGGT	59.957	20	GCACTCTTGAGAGTTTCCGC	60.142	20	158	586	743
CU30872	(CT)8	1	16	20	35
CU30886	(AG)14	1	28	188	215	AACGCTTTCAAAAGTGCTTCTC	60.062	22	ACACCGTGAACCTTGCTTTT	59.639	20	203	43	245	CGCTTTCAAAAGTGCTTCTCT	58.917	21	ACACCGTGAACCTTGCTTTT	59.639	20	201	45	245	CGCTTTCAAAAGTGCTTCTC	57.906	20	ACACCGTGAACCTTGCTTTT	59.639	20	201	45	245
CU30888	(AGA)5	1	15	73	87	TTTTGCGAAGAACGACGAAT	60.752	20	AAAGTTGGCTCAAAGAGGAGC	60.012	21	102	12	113	ATTGGCAGAGAATCACAGGG	60.073	20	CCCAATTGGAGTAGCTTTTCA	59.211	21	105	30	134	CGAATTGGCAGAGAATCACA	59.799	20	CCCAATTGGAGTAGCTTTTCA	59.211	21	108	27	134
CU30888	(TA)6	1	12	189	200	GCTGCTTGTAGCAACCATGA	60.019	20	TTGGATAGTTGCACTTGAAGGA	59.747	22	264	49	312	GCTGCTTGTAGCAACCATGA	60.019	20	ATCTGAGGAGTCAACCATGC	57.644	20	215	49	263	AGAATCACAGGGCTGCTTGT	59.874	20	TTGGATAGTTGCACTTGAAGGA	59.747	22	275	38	312
CU30895	(TC)7	1	14	98	111	AATACCACCGGTTCACCACA	61.075	20	CAAAATTAGCTTGGGCCGTA	60.089	20	141	43	183	CAATACCACCGGTTCACCAC	61.075	20	CAAAATTAGCTTGGGCCGTA	60.089	20	142	42	183	ATACCACCGGTTCACCACAA	61.075	20	CAAAATTAGCTTGGGCCGTA	60.089	20	140	44	183
CU30902	(ATC)5	1	15	178	192	CGTGTCTCATTTGTGAGCGT	59.905	20	ACCTGGCCCTGATTTTCTTT	59.94	20	130	138	267	CGTGTCTCATTTGTGAGCGT	59.905	20	AACCTGGCCCTGATTTTCTT	59.94	20	131	138	268	CGTGTCTCATTTGTGAGCGT	59.905	20	ATCAAACCATCGCAGAGTCC	60.081	20	102	138	239
CU3095	(AT)9	1	18	15	32
CU30966	(ATC)5	1	15	334	348
CU30979	(TA)7	1	14	106	119	TCATAGAAAAAGCACTACAACCG	58.515	23	GGTTTTAAAAGACCATATTTCCAA	57.702	24	123	35	157	TCATAGAAAAAGCACTACAACCGT	59.287	24	GGTTTTAAAAGACCATATTTCCAA	57.702	24	123	35	157	AATCATAGAAAAAGCACTACAACCG	59.974	25	GGTTTTAAAAGACCATATTTCCAA	57.702	24	125	33	157
CU31001	(GAA)7	1	21	305	325	CAGCTTCTCCATGCTCCTTC	60.096	20	GAAATCTCTCCATTTCCCCC	59.705	20	171	180	350	ACCATTACCGAGGTTGAACG	59.853	20	GAAATCTCTCCATTTCCCCC	59.705	20	103	248	350	CAGCTTCTCCATGCTCCTTC	60.096	20	CGAAATCTCTCCATTTCCCC	60.767	20	172	180	351
CU31002	(TC)6	1	12	142	153	AGTCCAGAGCTCGGAATGAA	59.95	20	AAGAAAAGGGGCAGGATATGA	59.917	21	155	33	187	AGTCCAGAGCTCGGAATGAA	59.95	20	GAAGAAAAGGGGCAGGATATG	59.917	21	156	33	188	CCAGAGCTCGGAATGAAAAC	59.813	20	AAGAAAAGGGGCAGGATATGA	59.917	21	152	36	187
CU31004	(GAA)7	1	21	406	426	ATTGAAATGGGGAGAGGGAG	60.264	20	ATGCATCAAAGAGAGGGTGG	60.073	20	280	215	494	TAATGTTTTCCCACCAAGGG	59.657	20	ATGCATCAAAGAGAGGGTGG	60.073	20	139	356	494	TTGGATTGAAATGGGGAGAG	59.864	20	GGGGCCTAGGTGTTCTTCAT	60.328	20	260	211	470
CU31006	(AG)11	1	22	550	571
CU31016	(TG)6	1	12	95	106
CU31019	(AG)15	1	30	233	262	GATCACCTTGTCCATCAGCA	59.637	20	GACTTCACCGGAACCATCTC	59.511	20	270	50	319	TGATCACCTTGTCCATCAGC	59.637	20	GACTTCACCGGAACCATCTC	59.511	20	271	49	319	GATCACCTTGTCCATCAGCA	59.637	20	CTTCACCGGAACCATCTCTG	60.646	20	268	50	317
CU31030	(TTC)7	1	21	220	240	ACCCAGCTACCGACAACAAC	60.035	20	TTCAACTTTCCAACCCATCC	59.767	20	244	88	331	GCTACCGACAACAACAGCAA	59.911	20	TTCAACTTTCCAACCCATCC	59.767	20	239	93	331	AGCTACCGACAACAACAGCA	59.515	20	TTCAACTTTCCAACCCATCC	59.767	20	240	92	331
CU31030	(TGA)6	1	18	389	406	AGGAAAGGCGAAGGGATAAA	60.034	20	TCCCATTCCTTCACTCCATC	59.862	20	268	366	633	AAGGAAAGGCGAAGGGATAA	60.034	20	TCCCATTCCTTCACTCCATC	59.862	20	269	365	633	AGGAAAGGCGAAGGGATAAA	60.034	20	AGTTTCATTTGGGCCAACAC	59.836	20	194	366	559
CU31034	(AG)6	1	12	45	56	AAAGGAAAAGGAAGCAAGGAA	59.359	21	TTTCTCTGAGTTTCAGCTCGC	59.89	21	100	21	120	AAAAGGAAAAGGAAGCAAGGA	59.359	21	TTTCTCTGAGTTTCAGCTCGC	59.89	21	101	20	120	GAAAAGGAAAAGGAAGCAAGG	59.359	21	TTTCTCTGAGTTTCAGCTCGC	59.89	21	102	19	120
CU31038	(TCC)7	1	21	372	392	TGAATGTGACACCCACCACT	59.846	20	AGCTGTTGTTGCTGTTGTCG	60.096	20	223	265	487	TGAATGTGACACCCACCACT	59.846	20	GATGATGGGAAGGTTGATGG	60.135	20	195	265	459	AAGAGTTGGAGGGATCAGCA	59.803	20	GATGATGGGAAGGTTGATGG	60.135	20	269	191	459
CU31050	(TA)8	1	16	235	250
CU31056	(GA)8	1	16	135	150
CU31069	(TTC)8	1	24	171	194	TGGCTATGGCTGCTTTTCTT	59.982	20	GAACCAGAGACCTTCCATGC	59.661	20	275	92	366	TGGCTATGGCTGCTTTTCTT	59.982	20	ATGCTCGTGGGATGAGAGAG	60.372	20	259	92	350	TGGCTATGGCTGCTTTTCTT	59.982	20	CAGAGACCTTCCATGCTCGT	60.408	20	271	92	362
CU31076	(AGA)8	1	24	134	157
CU31082	(GAA)5	1	15	56	70	ATTACGGCGGGGTTTAATTG	60.894	20	AGCAGGGGCCTTGTTTTTAT	59.966	20	269	1	269	ATTACGGCGGGGTTTAATTG	60.894	20	ATTTCAACATCGACGCCTTC	60.081	20	251	1	251	ATTACGGCGGGGTTTAATTG	60.894	20	GACGCCTTCAAAGTGGACAT	60.119	20	240	1	240
CU31096	(GCA)5	1	15	260	274	ATAGCTATGCCCCAGCTCCT	60.215	20	GGATGTAATGGGAGGGTGAA	59.605	20	224	170	393	AGTGGCTATGGTGGGTATGG	59.694	20	GGATGTAATGGGAGGGTGAA	59.605	20	183	211	393	ATAGCTATGCCCCAGCTCCT	60.215	20	ATGGATGTAATGGGAGGGTG	59.483	20	226	170	395
CU31098	(AT)7	1	14	16	29
CU31100	(AAG)6	1	18	50	67	CGGAGAAAACATCGACGG	60.192	18	TTTCGACTTCCTCGCAATCT	59.955	20	155	17	171	CGGAGAAAACATCGACGG	60.192	18	GTCAATTTCGACTTCCTCGC	59.82	20	160	17	176	CGGAGAAAACATCGACGG	60.192	18	TTCCTCGCAATCTCATCCTT	59.773	20	148	17	164
CU31105	(GAA)9	1	27	193	219	TCCTCCAGTACCAAAATCCG	59.926	20	CGGCTTCCCTTTTTCAATTT	60.412	20	231	44	274	GAACGGCTATGGTGCGTAGT	60.162	20	CGGCTTCCCTTTTTCAATTT	60.412	20	189	86	274	AACGGCTATGGTGCGTAGTC	60.162	20	CGGCTTCCCTTTTTCAATTT	60.412	20	188	87	274
CU31107	(CTT)9	1	27	2122	2148	GCAAACAAAGCAACAAAACG	59.392	20	CTTCTTCACAGCTTCCTTTGG	59.108	21	250	1966	2215	CCACCATTTCACAGACCCAT	60.634	20	CTTCTTCACAGCTTCCTTTGG	59.108	21	194	2022	2215	GCAAACAAAGCAACAAAACG	59.392	20	TTCTTCACAGCTTCCTTTGG	58.077	20	249	1966	2214
CU31118	(AG)8	1	16	320	335	AATTTGGCTGATCACCTTGC	60.081	20	CACCGGTTCACCACAAATAA	59.293	20	164	222	385	ATCACCTTGCTGACCCAGTC	60.12	20	CACCGGTTCACCACAAATAA	59.293	20	154	232	385	GCTTGGGCCTATGCTACAAA	60.23	20	CACCGGTTCACCACAAATAA	59.293	20	125	261	385
CU31120	(TTC)10	1	30	232	261	GCATGTTTGTGGGTTCCTCT	59.973	20	TTCCAATCAGGCTTCGAACT	59.813	20	251	140	390	AGCATGTTTGTGGGTTCCTC	59.973	20	TTCCAATCAGGCTTCGAACT	59.813	20	252	139	390	GCATGTTTGTGGGTTCCTCT	59.973	20	CAATGGCAGGACAGAAACAA	59.691	20	153	140	292
CU31121	(ATC)5	1	15	284	298	CGTGTCTCATTTGTGAGCGT	59.905	20	ACCTGGCCCTGATTTTCTTT	59.94	20	130	244	373	CGTGTCTCATTTGTGAGCGT	59.905	20	AACCTGGCCCTGATTTTCTT	59.94	20	131	244	374	GGGTTTGGTCGTGTCTCATT	59.827	20	ACCTGGCCCTGATTTTCTTT	59.94	20	139	235	373
CU31122	(TC)8	1	16	200	215
CU3113	(AC)10ttgttttcttcactattctcat(TC)7	2	56	82	137
CU31131	(CTT)7	1	21	156	176	TTTTTCACAAAAGGGGGAGA	59.518	20	TGGTGATAGTTGTACATGGAAGAA	58.564	24	164	46	209	TTTTTCACAAAAGGGGGAGA	59.518	20	TGGTGATAGTTGTACATGGAAGAAG	59.484	25	164	46	209	AAAAGGGGGAGAGGAGGTTC	60.787	20	TGGTGATAGTTGTACATGGAAGAA	58.564	24	156	54	209
CU31138	(TC)10	1	20	227	246
CU31139	(AAG)7	1	21	79	99	GGGATCTTCCATTGTGTTGG	60.173	20	GATGCAAGAACATCGCTCAA	59.955	20	209	17	225	GGGATCTTCCATTGTGTTGG	60.173	20	TTGATGCAAGAACATCGCTC	59.955	20	211	17	227	GGGGATCTTCCATTGTGTTG	60.173	20	GATGCAAGAACATCGCTCAA	59.955	20	210	16	225
CU31144	(GCGG)5	1	20	122	141	TGGTTGGGTGTTTACCTGAG	58.468	20	TTCCTCCACTCCACGATCTC	60.199	20	112	99	210	AGTGGTTGGGTGTTTACCTGA	59.362	21	TTCCTCCACTCCACGATCTC	60.199	20	114	97	210	GTGGTTGGGTGTTTACCTGAG	59.362	21	TTCCTCCACTCCACGATCTC	60.199	20	113	98	210
CU31144	(AG)10	1	20	289	308	TGGGTGTTTACCTGAGGAGC	60.111	20	GAAGTAAGACTTTCCCTCTCTTCTCTC	59.977	27	237	103	339	CCCAGTAGGAGATCGTGGAG	59.673	20	GAAGTAAGACTTTCCCTCTCTTCTCTC	59.977	27	157	183	339	ACCCAGTAGGAGATCGTGGA	59.53	20	GAAGTAAGACTTTCCCTCTCTTCTCTC	59.977	27	158	182	339
CU31147	(TGC)6	1	18	67	84	TGCAGCATCTGCTAAGAAGG	59.322	20	TCCTTCGACGTTTCTTCCAG	60.366	20	110	33	142	TGCAGCATCTGCTAAGAAGG	59.322	20	CTCCTTCGACGTTTCTTCCA	60.366	20	111	33	143	TGCAGCATCTGCTAAGAAGG	59.322	20	CCTTCGACGTTTCTTCCAGT	59.328	20	109	33	141
CU31163	(GGA)5	1	15	1	15
CU31167	(AAG)6	1	18	35	52	GTGACGCTTCCTCCAACAAC	60.7	20	TGGATTTCGCCATTTCTCTT	59.645	20	101	5	105	TGACGCTTCCTCCAACAAC	59.822	19	TGGATTTCGCCATTTCTCTT	59.645	20	100	6	105	GTGACGCTTCCTCCAACAA	59.822	19	TGGATTTCGCCATTTCTCTT	59.645	20	101	5	105
CU31171	(TTC)15	1	45	47	91	CTCCTCCACCAATGACTTGC	60.656	20	CAATTGATGTAGGGGTTGGG	60.044	20	229	23	251	CTCCTCCACCAATGACTTGC	60.656	20	TCCTTAAGGGACCTGGTCAA	59.521	20	205	23	227	TTCTCCTCCACCAATGACTTG	60.096	21	CAATTGATGTAGGGGTTGGG	60.044	20	231	21	251
CU31178	(TC)8	1	16	20	35
CU31187	(TCT)6	1	18	209	226	TGTTCTTTCGATTCGATCCC	60.014	20	GGAGCTTTTTGCACGCTC	59.679	18	244	8	251	GTTCTTTCGATTCGATCCCA	60.014	20	GGAGCTTTTTGCACGCTC	59.679	18	243	9	251	TGTTCTTTCGATTCGATCCC	60.014	20	GGTGGAGCTTTTTGCACG	60.39	18	247	8	254
CU31190	(TC)8	1	16	313	328	GTGATGGGACTGGAAGAGGA	60.048	20	TGGAAGCAGCTAAAAGCAAAA	60.136	21	194	159	352	ACGGTCGAGATAGTGATGGG	59.95	20	TGGAAGCAGCTAAAAGCAAAA	60.136	21	206	147	352	GTGATGGGACTGGAAGAGGA	60.048	20	TGGAAGCAGCTAAAAGCAAA	58.841	20	194	159	352
CU31195	(ATC)9	1	27	88	114	TTGTCAAAACCCGAGTTGTAAAT	59.801	23	AAGAGGATCCTTTGCTGGTT	57.853	20	231	7	237	TTGTCAAAACCCGAGTTGTAAAT	59.801	23	TGCTGGTTAAAACAGAGGAACA	59.785	22	219	7	225	TTGTCAAAACCCGAGTTGTAAAT	59.801	23	GAGGATCCTTTGCTGGTTAAAA	59.609	22	229	7	235
CU31197	(TA)6	1	12	56	67	CATGCTTTGCAATACAATGTGA	59.631	22	CGTTTGTTAGGATGTGTTCCA	58.54	21	115	8	122	CATGCTTTGCAATACAATGTGA	59.631	22	ACGTTTGTTAGGATGTGTTCCA	59.401	22	116	8	123	CATGCTTTGCAATACAATGTG	57.736	21	CGTTTGTTAGGATGTGTTCCAA	59.898	22	115	8	122
CU31198	(GA)16	1	32	125	156	AGGAAGAGAAAATCCCGTGG	60.434	20	CCCCTCCCCCTCCTCTCT	62.876	18	170	8	177	GAGAAAATCCCGTGGAAAGA	59.101	20	CCCCTCCCCCTCCTCTCT	62.876	18	165	13	177	GAAGAGAAAATCCCGTGGAA	59.101	20	CCCCTCCCCCTCCTCTCT	62.876	18	168	10	177
CU31202	(TA)6	1	12	27	38
CU31204	(TAC)5	1	15	79	93	GCTCATCATCCAATACGCCT	60.066	20	CGAAATCGGACGGTCATAGT	59.955	20	272	53	324	GCTCATCATCCAATACGCCT	60.066	20	AATCGGACGGTCATAGTTGG	59.813	20	269	53	321	GCTCATCATCCAATACGCCT	60.066	20	TCCGACAAGTTTTGCAGAGA	59.566	20	165	53	217
CU31205	(AG)6	1	12	82	93	ATTGCGCAACTGAAGGAAAC	60.257	20	TTACGTTCTTTGTCCAATCGC	60.124	21	229	11	239	ATTGCGCAACTGAAGGAAAC	60.257	20	TACGTTCTTTGTCCAATCGC	58.773	20	228	11	238	TACATTGCGCAACTGAAGGA	60.401	20	TTACGTTCTTTGTCCAATCGC	60.124	21	232	8	239
CU31206	(TC)13	1	26	123	148	ATGAGCATTGAGCAGTCACG	60.016	20	GGTGTATTTGTGAGGGGTGG	60.088	20	204	36	239	ATGAGCATTGAGCAGTCACG	60.016	20	TATTTGTGAGGGGTGGAGGA	60.309	20	200	36	235	TGGTGGTGGGACTCCACTAT	60.238	20	GGTGTATTTGTGAGGGGTGG	60.088	20	182	58	239
CU31206	(TTA)5cagaaaaaaaatgtatttaaaaaacaaacgaaaaactctacacaagtagtactcggatcctcacagccaaaagagcagaagtaatctttctc(CTT)6	2	125	328	452	CCACCCCTCACAAATACACC	60.088	20	GAGCAAGCAAACAGGAGGAC	59.997	20	262	220	481	CCACCCCTCACAAATACACC	60.088	20	AGAGCAAGCAAACAGGAGGA	60.134	20	263	220	482	TCCTCCACCCCTCACAAATA	60.309	20	GAGCAAGCAAACAGGAGGAC	59.997	20	266	216	481
CU31213	(TTA)9	1	27	147	173	GAGTGATCCTCTGGGTGGAA	60.048	20	TGATCCATGCACATTCCTTT	58.926	20	155	56	210	CATCCCTTCACGGTCCTAAA	59.926	20	TGATCCATGCACATTCCTTT	58.926	20	193	18	210	GAGTGATCCTCTGGGTGGAA	60.048	20	GTGATCCATGCACATTCCTTT	59.811	21	156	56	211
CU31215	(GAA)6	1	18	82	99	TTGACATTGAATTTGTTGGGTC	59.708	22	GCCTTCTTCTTCTTGCTTGC	59.34	20	191	9	199	TTGACATTGAATTTGTTGGGTC	59.708	22	CCTTCTTCTTCTTGCTTGCC	59.195	20	190	9	198	TGACATTGAATTTGTTGGGTC	58.312	21	GCCTTCTTCTTCTTGCTTGC	59.34	20	190	10	199
CU31219	(CTTTT)5	1	25	11	35
CU31224	(AC)6	1	12	156	167	AAAAACAAAGAATCCGTGGG	58.925	20	CAAACAATGCTTGGGCCTAT	59.96	20	113	123	235	AAACAAAGAATCCGTGGGC	59.925	19	CAAACAATGCTTGGGCCTAT	59.96	20	111	125	235	AAAAACAAAGAATCCGTGGG	58.925	20	AATTTGGCTGATCACTTGGC	60.081	20	145	123	267
CU31227	(GAA)5	1	15	296	310
CU31232	(TCT)10	1	30	61	90	TTTACCGCCTCTCCAAGACA	60.766	20	CGGAACAGCTCTTTTTGTCC	59.853	20	137	38	174	TTTACCGCCTCTCCAAGACA	60.766	20	TTGTAAAACAATACGGGGGC	59.699	20	183	38	220	GCTTTACCGCCTCTCCAAG	59.963	19	CGGAACAGCTCTTTTTGTCC	59.853	20	139	36	174
CU31239	(AT)7	1	14	134	147
CU31240	(TC)6	1	12	110	121
CU31254	(CT)9	1	18	185	202
CU31262	(AT)7	1	14	131	144
CU31268	(GAA)6	1	18	146	163	CCCCAGCTCCAAATTCAATA	59.894	20	GGGTTGTTCTGCTGGAAAAT	59.031	20	155	104	258	CAGCAACAGAGACATCCCAA	59.831	20	GGGTTGTTCTGCTGGAAAAT	59.031	20	209	50	258	CAGAGACATCCCAAGTGCAA	59.831	20	GGGTTGTTCTGCTGGAAAAT	59.031	20	203	56	258
CU31280	(TTC)6	1	18	85	102	GAACAACTTCCTGCAGAAACAA	59.401	22	CTCTGTCCTTTGCAGCATCA	60.136	20	277	0	276	GAACAACTTCCTGCAGAAACAA	59.401	22	GGGTGGTTGGTCAGATTCAG	60.363	20	195	0	194	CAACTTCCTGCAGAAACAAAA	58.068	21	CTCTGTCCTTTGCAGCATCA	60.136	20	274	3	276
CU31285	(TA)8	1	16	19	34
CU31289	(AG)8	1	16	10	25
CU31291	(TCT)7	1	21	12	32
CU31292	(TCC)5	1	15	34	48	TTGTTTGTTTCATCATAAGGATTTG	59.343	25	TCATCAAAGAAGATGAACCCG	60.059	21	101	1	101	TTGTTTGTTTCATCATAAGGATTTGT	60.047	26	CGGGGAACAATCTCATCAAA	60.832	20	113	1	113	TGTTTGTTTCATCATAAGGATTTGT	58.895	25	CGGGGAACAATCTCATCAAA	60.832	20	112	2	113
CU31299	(AT)9	1	18	443	460
CU31300	(TA)10	1	20	232	251
CU31303	(AGA)10	1	30	160	189	CGACGAACAACATGAACACC	60.008	20	TCGGACTCCATTACTGCCTT	59.694	20	188	26	213	CCGACGAACAACATGAACAC	60.008	20	TCGGACTCCATTACTGCCTT	59.694	20	189	25	213	CGACGAACAACATGAACACC	60.008	20	CGGACTCCATTACTGCCTTC	59.694	20	187	26	212
CU31307	(ATT)7	1	21	93	113	GGGAGAGAAAAAGAGAACCCA	59.677	21	CTTCAACAATCCCAAGCAGG	60.626	20	124	32	155	GGGAGAGAAAAAGAGAACCCA	59.677	21	TCAACTTCAACAATCCCAAGC	60.103	21	128	32	159	GGGAGAGAAAAAGAGAACCCA	59.677	21	TTCAACAATCCCAAGCAGG	59.633	19	123	32	154
CU31308	(GA)6	1	12	212	223	GAGCTTCAACAGCCATGAGA	59.116	20	ATTTGCATGTCCCCCTCTCT	60.853	20	200	55	254	GAGCTTCAACAGCCATGAGA	59.116	20	ATGTCCCCCTCTCTCCTTCT	59.105	20	194	55	248	GAGCTTCAACAGCCATGAGA	59.116	20	CATGTCCCCCTCTCTCCTTC	60.991	20	195	55	249
CU31314	(AAG)5	1	15	65	79	GAGAAGGAAGCTGAAGCCG	60.225	19	ACCCATTTTCATTTCCCTCC	59.996	20	107	7	113	GAAGCTGAAGCCGGAAAAAG	61.345	20	ACCCATTTTCATTTCCCTCC	59.996	20	101	13	113	AAGCTGAAGCCGGAAAAAG	59.578	19	ACCCATTTTCATTTCCCTCC	59.996	20	100	14	113
CU3138	(TTC)5	1	15	646	660	TGGTGAAAGGGGAGAAACTG	60.081	20	TCGTTCCATGGATGGATTTT	60.133	20	215	577	791	TGGTGAAAGGGGAGAAACTG	60.081	20	TTCGTTCCATGGATGGATTT	60.133	20	216	577	792	CTTCAAGCAGATGGGAAAGG	59.807	20	TCGTTCCATGGATGGATTTT	60.133	20	259	533	791
CU3145	(AG)6	1	12	164	175	TGAGAAGGAGGAGAAATGCTTC	59.962	22	TCTCTTCTCTTCTTTTCCTAACCC	58.649	24	192	11	202	TGAGAAGGAGGAGAAATGCTTC	59.962	22	GTCTCTTCTCTTCTTTTCCTAACCC	59.38	25	193	11	203	TGAGAAGGAGGAGAAATGCTTC	59.962	22	TTGTCTCTTCTCTTCTTTTCCTAACC	59.849	26	195	11	205
CU31483	(TC)6	1	12	197	208
CU3152	(AG)10	1	20	163	182	AACTGCCTTGATTTGGATGC	60.081	20	GCATTTTTGTTTGTTATTGAGCC	59.903	23	141	109	249	AGCAGAAAGGCCTCCAATTT	60.208	20	GCATTTTTGTTTGTTATTGAGCC	59.903	23	212	38	249	AACTGCCTTGATTTGGATGC	60.081	20	TTGAGCCTACTGTTCTGTTTCAA	59.074	23	125	109	233
CU31547	(CTT)6	1	18	107	124	CAACAAGATCATGTCGTGCAT	59.587	21	GAGGCTTAAAAGAAGCGCAA	59.742	20	104	56	159	CAACAAGATCATGTCGTGCAT	59.587	21	TTCGAGGCTTAAAAGAAGCG	59.736	20	107	56	162	CAACAAGATCATGTCGTGCAT	59.587	21	GCTTAAAAGAAGCGCAACCA	60.508	20	101	56	156
CU3160	(AG)9	1	18	81	98	TTTGAGCAATACATAGGTTGAAAAA	59.168	25	TTGTATGATGCTTCATGGGC	59.504	20	104	44	147	TTGAGCAATACATAGGTTGAAAAA	57.967	24	TTGTATGATGCTTCATGGGC	59.504	20	103	45	147	TTTGAGCAATACATAGGTTGAAAA	57.967	24	TTGTATGATGCTTCATGGGC	59.504	20	104	44	147
CU31704	(CT)6	1	12	184	195
CU31744	(AATA)6	1	24	10	33
CU31771	(ATTCC)5	1	25	170	194
CU31778	(AC)6	1	12	204	215
CU31802	(TA)9	1	18	14	31
CU31882	(CT)7	1	14	158	171	CCAATCTGGCTCTCATCGTT	60.218	20	GAACCAATTTGCTTAGGGGA	59.019	20	127	79	205	TGGATCTGCTGAAACACCAA	60.24	20	GAACCAATTTGCTTAGGGGA	59.019	20	172	34	205	CCAATCTGGCTCTCATCGTT	60.218	20	AGAACCAATTTGCTTAGGGGA	59.952	21	128	79	206
CU31926	(TC)6	1	12	10	21
CU31927	(TA)7	1	14	45	58	GCCTGCAAACCATCAATTTT	59.945	20	AGCAGAGCCATAAAGGGACA	59.836	20	141	0	140	GCCTGCAAACCATCAATTTT	59.945	20	GCAGAGCCATAAAGGGACAA	60.214	20	140	0	139	GCCTGCAAACCATCAATTTT	59.945	20	CAAGCAGAGCCATAAAGGGA	60.344	20	143	0	142
CU31937	(AT)9	1	18	56	73
CU31957	(TCT)8	1	24	36	59	GTTCTTCATCGGATTCCTCG	59.629	20	TTCTACAACTGGCCAAACCC	59.971	20	119	0	118	GTTCTTCATCGGATTCCTCG	59.629	20	TTTAATGGCGTCGAAATGGT	60.323	20	156	0	155	GTTCTTCATCGGATTCCTCG	59.629	20	TCTACAACTGGCCAAACCCT	59.592	20	118	0	117
CU31959	(AG)6	1	12	176	187	TACAACTTGGCCAAACACCA	60.004	20	AACGGCGGTGAAGTCATATC	59.962	20	158	56	213	TACAACTTGGCCAAACACCA	60.004	20	TACAGAGGTCGAAAAACGGC	60.249	20	172	56	227	ACAACTTGGCCAAACACCAT	60.277	20	AACGGCGGTGAAGTCATATC	59.962	20	157	57	213
CU3196	(TTTC)5	1	20	169	188
CU32035	(TC)9	1	18	156	173
CU32062	(AT)6	1	12	148	159
CU32100	(AAT)6	1	18	62	79
CU32222	(CTT)5	1	15	62	76	TTTTCCTCTTTGCTGCGTTT	59.996	20	GAAGGAACAATTTCGGGTGA	59.91	20	168	6	173	TCCTCTTTGCTGCGTTTCTT	60.132	20	GAAGGAACAATTTCGGGTGA	59.91	20	165	9	173	TTCCTCTTTGCTGCGTTTCT	60.132	20	GAAGGAACAATTTCGGGTGA	59.91	20	166	8	173
CU32240	(TCT)5	1	15	98	112	GTGCATTAATCCTCGGGTTC	59.391	20	TCCGCAGTTAGCAACGTAGA	59.632	20	138	4	141	GTGCATTAATCCTCGGGTTC	59.391	20	GGTCCGCAGTTAGCAACGTA	61.215	20	140	4	143	GTGCATTAATCCTCGGGTTC	59.391	20	CCGCAGTTAGCAACGTAGAG	58.75	20	137	4	140
CU32302	(TG)6	1	12	23	34
CU32331	(AT)7	1	14	24	37
CU32338	(TA)6	1	12	29	40
CU32341	(TC)6	1	12	10	21
CU3250	(TC)13	1	26	102	127	TTCTTTCTCTTCTCCGTCCG	59.545	20	CCAAGCTCCTTGGTTGTGAT	60.111	20	258	71	328	CTTTCTCTTCTCCGTCCGGT	60.756	20	CCAAGCTCCTTGGTTGTGAT	60.111	20	256	73	328	CCTCCGTCCTTTCACGATTA	60.066	20	GCTGAAGGCCTCCTTGAACT	60.903	20	266	16	281
CU3268	(GCAG)5	1	20	775	794	ATGTCCGAAGCTGAATGGTC	60.081	20	TTCAAGATGGACTTGCCTCA	59.369	20	229	649	877	GGGGAGAGGACATTGTTTCA	59.903	20	TTCAAGATGGACTTGCCTCA	59.369	20	171	707	877	AGGTGAGGAGGCTGGTTTTT	60.11	20	TTCAAGATGGACTTGCCTCA	59.369	20	267	611	877
CU32693	(AT)10	1	20	80	99
CU32703	(AT)7	1	14	20	33
CU3273	(AT)9	1	18	23	40
CU32784	(GAA)6	1	18	45	62
CU3289	(TAT)5	1	15	41	55
CU32959	(TA)6	1	12	3	14
CU32960	(TTC)5	1	15	6	20
CU3298	(GGT)5	1	15	244	258	CGTTACTGCTAGAGACCGCC	60.037	20	ACTGCACTTCCGGTACCAAG	60.171	20	268	54	321	TACTGCTAGAGACCGCCACC	60.419	20	ACTGCACTTCCGGTACCAAG	60.171	20	265	57	321	ATTTCTTCTACGCAGTCGCC	59.481	20	ACTGCACTTCCGGTACCAAG	60.171	20	230	92	321
CU32983	(TTC)8	1	24	79	102	GGTTCCAATGCAGTAAAATTCC	59.722	22	AGGGGAAGATTCAAAATGGG	60.124	20	148	22	169	GGTTCCAATGCAGTAAAATTCC	59.722	22	AAGCACAACACAGAAGGGGA	60.69	20	162	22	183	GGTTCCAATGCAGTAAAATTCC	59.722	22	GCACAACACAGAAGGGGAAG	60.69	20	160	22	181
CU3299	(AG)6atggagaaaaaacaaagaaccagaaaaaactgcacctaagc(AG)8atgat(GAA)6	3	92	732	823
CU33004	(TC)7	1	14	23	36	TGCCATTAGCTCTCCCTCTC	59.532	20	ATGATCGGCCTTTTCTCCTT	60.039	20	129	0	128	TGCCATTAGCTCTCCCTCTC	59.532	20	CGTAATCTTTTGGCCTTCCA	60.067	20	182	0	181	TGCCATTAGCTCTCCCTCTC	59.532	20	GCAAAGCGTAATCTTTTGGC	59.859	20	188	0	187
CU33029	(GT)6	1	12	5	16
CU3304	(GAA)5aaaagaaagaag(GAA)5	2	42	62	103	CAGACATACGGAAGAGGGGA	60.065	20	AGGGTTTGTATTTGGGGACC	59.919	20	142	22	163	TCAGACATACGGAAGAGGGG	60.065	20	AGGGTTTGTATTTGGGGACC	59.919	20	143	21	163	TCAGACATACGGAAGAGGGG	60.065	20	CGCAAGAATCAAGATGCTCA	60.096	20	116	21	136
CU33044	(GT)6	1	12	111	122	ATGGCAGAGAGTCGGAAGTG	60.408	20	GATGGGAAGCAAAAGCACTC	59.82	20	145	41	185	ATGGCAGAGAGTCGGAAGTG	60.408	20	AGACTTCGATGGGAAGCAAA	59.813	20	152	41	192	ATGGCAGAGAGTCGGAAGTG	60.408	20	AAGACTTCGATGGGAAGCAA	59.813	20	153	41	193
CU33065	(AGA)6	1	18	58	75	GTCGCTTTGTTTCTTCCCAA	60.227	20	GGACATTGTCTTCTTCCCCA	59.903	20	140	1	140	TCGCTTTGTTTCTTCCCAAT	59.685	20	GGACATTGTCTTCTTCCCCA	59.903	20	139	2	140	GTCGCTTTGTTTCTTCCCAA	60.227	20	GGGACATTGTCTTCTTCCCC	60.693	20	141	1	141
CU33068	(TC)6	1	12	114	125
CU33105	(AG)6	1	12	22	33
CU33113	(AG)6	1	12	163	174
CU33147	(TCA)6	1	18	97	114	CATTGCTCCATCCCCTTCTA	60.029	20	TCTTGCTGCCTTTGTTGTTG	60.027	20	234	5	238	GGTTCCTCGCAACAAATGAT	59.939	20	TCTTGCTGCCTTTGTTGTTG	60.027	20	193	46	238	TCTACCTTTCCCCTTTCCGT	59.934	20	TCTTGCTGCCTTTGTTGTTG	60.027	20	218	21	238
CU33176	(GA)6	1	12	81	92	TGTTTCTTGGTGGGAAAAGC	60.088	20	CATGGCTTTCCACTTCCATT	59.933	20	133	40	172	GCTCTGTTTCTTGGTGGGAA	60.232	20	CATGGCTTTCCACTTCCATT	59.933	20	137	36	172	GGAAAAGCGTCAGACTCCAT	59.288	20	CATGGCTTTCCACTTCCATT	59.933	20	121	52	172
CU3319	(TTC)7	1	21	10	30
CU33216	(TA)7	1	14	116	129
CU33253	(CAT)5	1	15	35	49	CGAGCATAGAAACGAGGCAT	60.374	20	AAATACAGGCAGTGCGAAGG	60.27	20	153	12	164	CGAGCATAGAAACGAGGCAT	60.374	20	ATACAGGCAGTGCGAAGGAT	59.723	20	151	12	162	CGAGCATAGAAACGAGGCAT	60.374	20	AATGGTAAAGGATGGCATGG	59.645	20	206	12	217
CU33313	(TC)9	1	18	197	214
CU33321	(TAT)5	1	15	156	170	CAGGAGGGTATCCTGACCAA	59.92	20	TGTACAGACGATGATTGGACATC	59.874	23	150	55	204	CAGGAGGGTATCCTGACCAA	59.92	20	ACAGACGATGATTGGACATCT	57.009	21	147	55	201	CAGGAGGGTATCCTGACCAA	59.92	20	ATGTACAGACGATGATTGGACATC	60.145	24	151	55	205
CU33359	(TTC)7	1	21	55	75
CU33366	(ATA)5	1	15	54	68	CACAAATCCCTTTATTGGAGTGA	60.223	23	GGTGACAGTGACGGAAGATG	59.101	20	210	12	221	CACAAATCCCTTTATTGGAGTGA	60.223	23	TTCTGGCTGGAGAAACTTGAA	59.978	21	103	12	114	CACAAATCCCTTTATTGGAGTGA	60.223	23	GGTGACAGTGACGGAAGATGT	60.025	21	210	12	221
CU33541	(TTTC)5	1	20	72	91	TCATAAAACTAATTCCCACAAAAAGA	59.401	26	TGGGTCTAATTGTTAGAAGCATAGG	59.937	25	102	23	124	TTTCATAAAACTAATTCCCACAAAAA	59.31	26	TGGGTCTAATTGTTAGAAGCATAGG	59.937	25	104	21	124	TTCATAAAACTAATTCCCACAAAAA	58.199	25	TGGGTCTAATTGTTAGAAGCATAGG	59.937	25	103	22	124
CU33556	(TC)7	1	14	47	60
CU33572	(AC)7	1	14	61	74
CU33628	(TTCT)5(TTC)12*	2	52	70	121	GACGCATTCAATTCCTGCTC	60.754	20	GGGAGATTTGGGGTTTCAAG	60.663	20	134	20	153	GAGACGCATTCAATTCCTGC	60.754	20	GGGAGATTTGGGGTTTCAAG	60.663	20	136	18	153	GCATTCAATTCCTGCTCAGA	58.953	20	GGGAGATTTGGGGTTTCAAG	60.663	20	131	23	153
CU33646	(CTT)14	1	42	33	74	TCCTCTCATCATCTTCCTCCTC	59.778	22	CATGGAGGGAATCCATTTTG	60.126	20	132	2	133	TCCTCTCATCATCTTCCTCCTC	59.778	22	GGTAAGCCATGGAGGGAATC	60.662	20	139	2	140	TCCTCTCATCATCTTCCTCCTC	59.778	22	GGAGGGAATCCATTTTGCTC	60.777	20	129	2	130
CU33665	(AG)8	1	16	74	89	CAGAGAGATCCCTCAACTTTGC	60.382	22	TCATTTCAACCCCTTTTTCC	58.855	20	102	14	115	CAGAGAGATCCCTCAACTTTGC	60.382	22	CATTTCAACCCCTTTTTCCTC	59.801	21	101	14	114	CAGAGAGATCCCTCAACTTTGC	60.382	22	TCATTTCAACCCCTTTTTCCT	59.801	21	102	14	115
CU33679	(ATC)9	1	27	109	135	TCAAAGGATGGAAGAGGTGG	60.042	20	ATGATGATGGTCATCTGGGC	60.724	20	131	35	165	GAAGAGGTGGTAGCGGTGAG	59.867	20	ATGATGATGGTCATCTGGGC	60.724	20	121	45	165	AGGTGGTAGCGGTGAGTTTG	60.171	20	ATGATGATGGTCATCTGGGC	60.724	20	117	49	165
CU33769	(CTT)8	1	24	57	80	GGCAGTGCTTCCTCTACTCC	59.043	20	TTCACATGGATCTCAAGGCA	60.201	20	124	28	151	GGCAGTGCTTCCTCTACTCC	59.043	20	TCACATGGATCTCAAGGCAT	59.04	20	123	28	150	CTGGCAGTGCTTCCTCTACTC	59.247	21	TTCACATGGATCTCAAGGCA	60.201	20	126	26	151
CU3377	(GTG)7	1	21	273	293	TAGATGGGAAGAATGGCTGG	60.029	20	TTCCACGGGGACTGTAACTC	59.966	20	276	116	391	TAGATGGGAAGAATGGCTGG	60.029	20	TCTTCCACGGGGACTGTAAC	59.966	20	278	116	393	TAGATGGGAAGAATGGCTGG	60.029	20	GATCTTCCACGGGGACTGTA	59.927	20	280	116	395
CU33782	(GA)7	1	14	6	19
CU33797	(TTC)5	1	15	57	71	AGAGCGCCACTCAAGAACAT	60.02	20	TACCCTTGAGCCATCCACTT	59.55	20	153	17	169	GCCACTCAAGAACATCGACA	59.837	20	TACCCTTGAGCCATCCACTT	59.55	20	148	22	169	TCATATCATCAAGAGCGCCA	60.329	20	TACCCTTGAGCCATCCACTT	59.55	20	164	6	169
CU33803	(TC)8	1	16	238	253
CU3385	(TA)10	1	20	1	20
CU33878	(GAG)6	1	18	97	114	GTGCCTTGACATCGAGGTTT	60.119	20	TGCTGTCAAGAATCACTGGC	59.992	20	168	42	209	GTGCCTTGACATCGAGGTTT	60.119	20	GCTGTCAAGAATCACTGGCA	59.992	20	167	42	208	GTGCCTTGACATCGAGGTTT	60.119	20	ATTGCTCGTTTGTTTCCTGG	60.11	20	200	42	241
CU33888	(TG)6	1	12	3	14
CU33891	(TA)8	1	16	35	50
CU33953	(AT)6gta(AT)8	2	31	13	43
CU33983	(GAT)5	1	15	54	68	TGGAAGAAGTATGTTTTGTTATGAGG	59.847	26	TGGAAATTCAAATATCATCTAAACTCA	59.378	27	104	25	128	TGGAAGAAGTATGTTTTGTTATGAGG	59.847	26	GGAAATTCAAATATCATCTAAACTCAA	58.252	27	103	25	127	TGGAAGAAGTATGTTTTGTTATGAGG	59.847	26	TTGGAAATTCAAATATCATCTAAACTC	58.252	27	105	25	129
CU34018	(AAG)5	1	15	42	56
CU3405	(TCT)8	1	24	170	193	TCCATAGTTCCCCAAATTTCC	60.006	21	GCAACAGGGAGTTCAGAAGC	59.997	20	269	39	307	CCTCTCCATAGTTCCCCAAA	58.978	20	GCAACAGGGAGTTCAGAAGC	59.997	20	273	35	307	TCCATAGTTCCCCAAATTTCC	60.006	21	GGAAAAACCCCTGAAGAAGC	60.053	20	239	39	277
CU34058	(GAA)5	1	15	188	202
CU34063	(GCC)5	1	15	213	227	AGCATCCAAATCGACTCCAC	60.081	20	AACCATGGCGGACGATAAT	60.17	19	103	151	253	ACATGTCGAGGAGAGCATCC	60.231	20	AACCATGGCGGACGATAAT	60.17	19	116	138	253	GGACATGTCGAGGAGAGCAT	60.231	20	AACCATGGCGGACGATAAT	60.17	19	118	136	253
CU34068	(GA)7	1	14	199	212	ACAGAGAAACATGAAGGGGG	58.989	20	TTCTCTCTTCTCATTCCTTCTCC	58.226	23	137	102	238	AACAGAGAAACATGAAGGGGG	60.347	21	TTCTCTCTTCTCATTCCTTCTCC	58.226	23	138	101	238	TGGTTTAGGTAAACATGGGGA	59.188	21	TTCTCTCTTCTCATTCCTTCTCC	58.226	23	228	11	238
CU34089	(AT)7	1	14	42	55
CU34100	(AAT)7	1	21	10	30
CU3419	(AAG)8	1	24	412	435	GAGACGTGGCTTAGAGGTGC	60.02	20	TTCCGCTATTTCTATTTCTAATTTCA	58.899	26	158	316	473	GCGAGGAAGAAGATGAATGC	59.923	20	TTCCGCTATTTCTATTTCTAATTTCA	58.899	26	130	344	473	GAGACGTGGCTTAGAGGTGC	60.02	20	TCCGCTATTTCTATTTCTAATTTCA	57.781	25	157	316	472
CU34223	(AAC)8	1	24	47	70	TTCAAGATTTTGATTCATGTTCTAAT	57.5	26	ATGGAGAATGAAGAAAAGAAATGG	59.854	24	100	4	103	TTCAAGATTTTGATTCATGTTCTAAT	57.5	26	GGAGTTGAAGAAAGAAGAAAGGA	58.2	23	129	4	132	ATTCAAGATTTTGATTCATGTTCTAAT	57.827	27	ATGGAGAATGAAGAAAAGAAATGG	59.854	24	101	3	103
CU3426	(GA)6	1	12	162	173	AACCTTTTGCCCTTCTCCTC	59.691	20	CAGCTTAGCACCTCTCCCAC	60.012	20	222	34	255	AACCTTTTGCCCTTCTCCTC	59.691	20	CCTCTCCCACCACAACTGAT	59.962	20	212	34	245	AACCTTTTGCCCTTCTCCTC	59.691	20	CGGTAAAGCAGCTTAGCACC	60.039	20	230	34	263
CU34270	(TA)9	1	18	81	98
CU34298	(GTC)5	1	15	103	117	GCGGTCCAGTCGAAGATGTA	61.208	20	GAACAACCCGTGAACACAAA	59.44	20	106	35	140	CGGTCCAGTCGAAGATGTAA	58.722	20	GAACAACCCGTGAACACAAA	59.44	20	105	36	140	GCGGTCCAGTCGAAGATGTA	61.208	20	TGAACAACCCGTGAACACAA	61.011	20	107	35	141
CU34332	(GA)10	1	20	109	128	TTTAAGAATACAAGCATCTCAAGGTT	58.909	26	CTGCTCTGCTTAAAATCTTTTCTT	57.751	24	121	35	155	TTAAGAATACAAGCATCTCAAGGTT	57.738	25	CTGCTCTGCTTAAAATCTTTTCTT	57.751	24	120	36	155	GTTTAAGAATACAAGCATCTCAAGGTT	59.586	27	CTGCTCTGCTTAAAATCTTTTCTT	57.751	24	122	34	155
CU34342	(AG)7	1	14	186	199	GCCACTTCCCTTGCTATTGA	60.214	20	ATGAGCCATGTTGCACACTC	59.714	20	106	150	255	GAAAGAAAGGGTTGTTCGCA	60.227	20	ATGAGCCATGTTGCACACTC	59.714	20	127	129	255	AAAGAAAGGGTTGTTCGCAA	59.724	20	ATGAGCCATGTTGCACACTC	59.714	20	126	130	255
CU34448	(GGA)5	1	15	92	106	GAGAGTGAGGACGGAAGCAT	59.41	20	CAGCCTTATGACCCTTTCCA	60.066	20	107	44	150	GTTTCATGGGAGTGGCAGAG	60.656	20	CAGCCTTATGACCCTTTCCA	60.066	20	131	20	150	CAGAGGAGCGAGAGTGAGGA	60.84	20	CAGCCTTATGACCCTTTCCA	60.066	20	116	35	150
CU3446	(TCT)5	1	15	284	298	CCTTTCTGCAAATCTTCTCCA	59.438	21	GGGGAGGAATCTCTATTGGG	59.722	20	279	224	502	CCTTTCTGCAAATCTTCTCCA	59.438	21	GGGGGAGGAATCTCTATTGG	59.722	20	280	224	503	CCTTTCTGCAAATCTTCTCCA	59.438	21	CATCAATGGGAGCAGAGTCC	60.622	20	161	224	384
CU3446	(AGA)6	1	18	1179	1196
CU34464	(GTA)5	1	15	15	29
CU34480	(AAG)7	1	21	43	63
CU34490	(TCT)5	1	15	2	16
CU34495	(TA)6	1	12	204	215
CU34500	(AGA)5	1	15	113	127	GCCTCCTAATTAATCCTTCTTAGGT	58.777	25	CCTTCTCCAACATGCCTCTC	59.803	20	127	67	193	AGCCTCCTAATTAATCCTTCTTAGGT	59.545	26	CCTTCTCCAACATGCCTCTC	59.803	20	128	66	193	GCCTCCTAATTAATCCTTCTTAGGT	58.777	25	TCTCCAACATGCCTCTCTCA	59.499	20	124	67	190
CU34589	(TCA)7	1	21	110	130	TCTGGCTCTGGCTCTGAATC	60.645	20	TTGAGGAAAGAAAAAGGCTGA	59.074	21	111	49	159	TCTGGCTCTGGCTCTGAATC	60.645	20	GGTTGAGGAAAGAAAAAGGC	57.903	20	113	49	161	TCTGGCTCTGGCTCTGAATC	60.645	20	TCCTGAGGTTGAGGAAAGAAA	58.895	21	119	49	167
CU3461	(TA)8	1	16	48	63
CU3463	(GAA)8	1	24	535	558	AACATCTCCAGTGAGACGCA	59.42	20	TGGAATTTGATTGGGAGGAG	59.864	20	231	448	678	AACATCTCCAGTGAGACGCA	59.42	20	GTGTGGGAACTGTCTGTGGA	59.55	20	190	448	637	AACATCTCCAGTGAGACGCA	59.42	20	TGTGGGAACTGTCTGTGGAC	59.55	20	189	448	636
CU34636	(TC)6	1	12	243	254
CU34648	(CGA)5	1	15	46	60	CATAGCTCTGTTTTCCCCGT	59.195	20	TCCAGGAAATTGATGCTTCC	60.014	20	118	12	129	ACATAGCTCTGTTTTCCCCG	59.195	20	TCCAGGAAATTGATGCTTCC	60.014	20	119	11	129	ACATAGCTCTGTTTTCCCCGT	60.012	21	TCCAGGAAATTGATGCTTCC	60.014	20	119	11	129
CU34673	(TC)9attttctttttttaccttaaacaagtatatagctaagcttttgtaaattggttggatggatatcaatac(CAT)5	2	102	2	103
CU3469	(CAG)6	1	18	165	182	ACACCCCTTTTTCTCCACCT	59.834	20	AACAATACTCTTTGGAGTTTTATTCG	58.411	26	113	101	213	CGATCACAACACCCCTTTTT	59.83	20	AACAATACTCTTTGGAGTTTTATTCG	58.411	26	121	93	213	AACACCCCTTTTTCTCCACC	60.204	20	AACAATACTCTTTGGAGTTTTATTCG	58.411	26	114	100	213
CU34774	(GA)6	1	12	274	285
CU3479	(TA)6	1	12	12	23
CU34817	(TCG)5	1	15	41	55	GATGGTTGTGGCCGTAATCT	59.82	20	CATCTCTCACCAACACCCCT	59.962	20	162	8	169	GATGGTTGTGGCCGTAATCT	59.82	20	CTTCCCAATACTTCCCAGCA	60.066	20	191	8	198	GATGGTTGTGGCCGTAATCT	59.82	20	TGGCAACAAACTTCCACAAA	60.127	20	247	8	254
CU34827	(AT)7	1	14	138	151	CAACGTACGTGGTGGACAGT	59.513	20	CACGTCATGAGTGGACAAGAA	59.736	21	139	69	207	CAACGTACGTGGTGGACAGT	59.513	20	TCACGTCATGAGTGGACAAGA	60.302	21	140	69	208	CAACGTACGTGGTGGACAGT	59.513	20	TCACGTCATGAGTGGACAAG	58.171	20	140	69	208
CU34831	(TTC)8	1	24	41	64	TTTCCTTTTTCCCTTCATTTCTT	59.512	23	AAGGTGGGTTTACAAAGGGG	60.082	20	151	0	150	TTCCTTTTTCCCTTCATTTCTTT	59.512	23	AAGGTGGGTTTACAAAGGGG	60.082	20	150	1	150	TTTCCTTTTTCCCTTCATTTC	57.346	21	AAGGTGGGTTTACAAAGGGG	60.082	20	151	0	150
CU34831	(TCTA)7	1	28	179	206
CU34856	(CTT)10	1	30	65	94	TCAACCCTTTGGTTCCTTTC	59.003	20	GCTTGAAATCAGCTGGAATGA	60.346	21	106	27	132	TCAACCCTTTGGTTCCTTTCT	59.963	21	GCTTGAAATCAGCTGGAATGA	60.346	21	106	27	132	TCAACCCTTTGGTTCCTTTC	59.003	20	GAAGCTTGAAATCAGCTGGAA	59.583	21	109	27	135
CU3486	(CT)11	1	22	49	70	TACTCTAACCTTTCCCCGGC	60.443	20	ACAGACTCGACGCCATTGAT	60.688	20	101	14	114	TACTCTAACCTTTCCCCGGC	60.443	20	CTTTGAACAGACTCGACGCC	60.975	20	107	14	120	TACTCTAACCTTTCCCCGGC	60.443	20	TTTGAACAGACTCGACGCC	59.976	19	106	14	119
CU34909	(AG)7	1	14	52	65
CU3494	(AG)8	1	16	662	677
CU34986	(CT)6	1	12	1	12
CU35004	(ATA)5	1	15	55	69
CU35009	(TTC)6	1	18	24	41
CU35073	(GA)11	1	22	153	174
CU35080	(AC)6	1	12	180	191	CAAAAGGTGCCCTATGAGGA	60.066	20	TGGAGAAAGGAGTGAAAATTGAA	60.095	23	232	45	276	TCCCCATTTCTCTTTACCCC	60.124	20	TGGAGAAAGGAGTGAAAATTGAA	60.095	23	128	149	276	CAAAAGGTGCCCTATGAGGA	60.066	20	TGGAGAAAGGAGTGAAAATTGA	58.809	22	232	45	276
CU35081	(GA)6	1	12	143	154	CCCAGATCTTGGAAGAAGCA	60.331	20	TGCATGCTCTGGATTGTTGT	60.272	20	188	9	196	CCCAGATCTTGGAAGAAGCA	60.331	20	CTGCATGCTCTGGATTGTTG	60.413	20	189	9	197	CCCAGATCTTGGAAGAAGCA	60.331	20	TCTGCATGCTCTGGATTGTT	59.399	20	190	9	198
CU35110	(TC)9	1	18	92	109
CU35113	(TTC)9	1	27	61	87	CAGCGTGCACTCCATCTTT	60	19	TGTGATTATGGAGGCGATGA	60.033	20	127	8	134	GTCAGCGTGCACTCCATCT	60.004	19	TGTGATTATGGAGGCGATGA	60.033	20	129	6	134	CAGCGTGCACTCCATCTTT	60	19	TTGTGTGATTATGGAGGCGA	60.073	20	130	8	137
CU35119	(AG)9	1	18	42	59
CU3513	(TA)8	1	16	44	59
CU35150	(GAA)5(GAG)7	2	36	94	129
CU35188	(TTC)5	1	15	2	16
CU35245	(CTT)9	1	27	2	28
CU35258	(ATA)5	1	15	22	36
CU35271	(AG)10	1	20	182	201	AACCACCGTCAACAACCTTC	59.867	20	GGGGACTCAACATTTTCCCT	60.169	20	174	55	228	GCTCATCGGAGGATTTTCTG	59.773	20	GGGGACTCAACATTTTCCCT	60.169	20	109	120	228	TCAAAAGCTCATCGGAGGAT	59.773	20	GGGGACTCAACATTTTCCCT	60.169	20	115	114	228
CU35319	(AAG)7	1	21	16	36
CU35320	(GAA)8	1	24	195	218
CU35361	(TA)6	1	12	9	20
CU35362	(TCG)5	1	15	148	162	GGTGGGAGGAGAGTAGGAACA	60.496	21	CTATTTCCTCGCCGCCAA	62.181	18	183	1	183	GGAGAGTAGGAACAATCGAACG	60.13	22	CTATTTCCTCGCCGCCAA	62.181	18	176	8	183	GGTGGGAGGAGAGTAGGAAC	57.617	20	CTATTTCCTCGCCGCCAA	62.181	18	183	1	183
CU35432	(GA)6	1	12	143	154	TTTTGAAAAGGAGACGAGCTTC	60.001	22	GTGCTATGGGGTGTCAACCT	59.851	20	157	50	206	TTTTGAAAAGGAGACGAGCTTC	60.001	22	ATGTCCGGGTGCACCTACTA	60.397	20	130	50	179	TTTGAAAAGGAGACGAGCTTC	58.707	21	GTGCTATGGGGTGTCAACCT	59.851	20	156	51	206
CU35446	(CCA)7	1	21	134	154	TTAGTTCAGATGCCTCGCCT	59.978	20	TTGGTAGAGCAGCACCACTG	60.049	20	109	106	214	CTTAGTTCAGATGCCTCGCC	59.978	20	TTGGTAGAGCAGCACCACTG	60.049	20	110	105	214	CCTTAGTTCAGATGCCTCGC	59.978	20	TTGGTAGAGCAGCACCACTG	60.049	20	111	104	214
CU35475	(TTA)6	1	18	65	82
CU3549	(AAT)5	1	15	161	175	ACTTTTCATTTCCCAGACCA	57.083	20	GCGAGGAAAGGAAAGGAAAG	60.312	20	251	42	292	CTTTTCATTTCCCAGACCATT	58.033	21	GCGAGGAAAGGAAAGGAAAG	60.312	20	250	43	292	ACTTTTCATTTCCCAGACCATT	58.87	22	GCGAGGAAAGGAAAGGAAAG	60.312	20	251	42	292
CU35539	(CT)10	1	20	187	206
CU35565	(TCT)5	1	15	67	81	TCCTCCTCTTCCTCCTCCTC	59.883	20	AGCGGTTTGAGAAGAATCCA	59.813	20	187	33	219	TCCTCCTCTTCCTCCTCCTC	59.883	20	GCGGTTTGAGAAGAATCCAG	59.813	20	186	33	218	TCCTCCTCTTCCTCCTCCTC	59.883	20	TCCAGAAGCAATTTCGAACC	60.192	20	171	33	203
CU35566	(AT)6	1	12	23	34
CU35599	(TTG)5	1	15	13	27
CU35624	(AC)6	1	12	83	94	GCACACACACCAACACACC	59.42	19	GTATGCGTGTGTGCATTCGT	60.616	20	132	4	135	GCACACACACCAACACACC	59.42	19	TATGCGTGTGTGCATTCGT	59.718	19	131	4	134	GCACACACACCAACACACC	59.42	19	GTATGCGTGTGTGCATTCG	59.718	19	132	4	135
CU35627	(TTC)9	1	27	87	113	GGGGACACCATTAACGAGAA	59.79	20	GAAGAAATGAGTGAGCCCAAA	59.302	21	150	1	150	GGGGACACCATTAACGAGAA	59.79	20	AGAAGAAATGAGTGAGCCCAA	58.923	21	151	1	151	GGGGACACCATTAACGAGAA	59.79	20	GAAGAAATGAGTGAGCCCAA	57.864	20	150	1	150
CU35657	(TTTC)6	1	24	113	136	AGGGGATCAAAGGCAAAGAT	59.903	20	TTACCCAAATCTCCCTTCCA	59.359	20	155	25	179	CAAAGATTCCAGTGCCAGGT	60.111	20	TTACCCAAATCTCCCTTCCA	59.359	20	142	38	179	AGGGGATCAAAGGCAAAGAT	59.903	20	TGCAAATGATGGAGAAAGGA	59.2	20	190	25	214
CU35676	(GA)7	1	14	188	201	GGACCGAGAAGGACGTACAA	60.111	20	GAAATTTCCTAGTTTCCCCTTTC	58.618	23	203	27	229	GGACCGAGAAGGACGTACAA	60.111	20	GAAATTTCCTAGTTTCCCCTTTCT	59.451	24	203	27	229	GGACCGAGAAGGACGTACAA	60.111	20	AAATTTCCTAGTTTCCCCTTTCTC	59.451	24	202	27	228
CU35678	(GA)8	1	16	16	31
CU35690	(TGC)6	1	18	39	56
CU3570	(ATT)7	1	21	17	37
CU35700	(AT)8	1	16	152	167
CU35715	(AT)6	1	12	200	211
CU35727	(TTC)5	1	15	225	239	TGGACTGTTAGCTGTGACGTG	59.954	21	TTTGAGAAAGGAAAAATCGCA	59.818	21	161	110	270	TGGACTGTTAGCTGTGACGTG	59.954	21	TTGAGAAAGGAAAAATCGCAA	59.818	21	160	110	269	TGGACTGTTAGCTGTGACGTG	59.954	21	TTGAGAAAGGAAAAATCGCA	58.48	20	160	110	269
CU35733	(AC)6	1	12	154	165	TTCATCAAAACCACTTCCCC	59.767	20	TCGGGTAAACAGTAAACGGG	59.855	20	196	35	230	TCATCAAAACCACTTCCCCT	59.381	20	TCGGGTAAACAGTAAACGGG	59.855	20	195	36	230	TTCATCAAAACCACTTCCCC	59.767	20	TAATATGTCGGGTTGGGTCG	60.576	20	218	35	252
CU35755	(AT)6	1	12	102	113
CU3576	(CTT)6	1	18	70	87	GCGTTGAGAGATTGGGAGAG	59.95	20	GATCAGAGATTGGCGAGAGG	59.91	20	147	28	174	GCGTTGAGAGATTGGGAGAG	59.95	20	GGATCAGAGATTGGCGAGAG	59.91	20	148	28	175	ATTTGGCGTTGAGAGATTGG	60.074	20	GATCAGAGATTGGCGAGAGG	59.91	20	152	23	174
CU35761	(AT)6	1	12	202	213
CU35763	(CAG)6	1	18	48	65
CU3579	(AT)6	1	12	96	107	TTTTTGTAAGAGAATGGGAAACA	57.863	23	AAACCAAGCAGTTCATTGGC	60.118	20	177	4	180	TTTTTGTAAGAGAATGGGAAACA	57.863	23	AAAAGCAGGTGAGTGGTTGG	60.149	20	263	4	266	TTTTTGTAAGAGAATGGGAAACA	57.863	23	ACATTTAGAGGAGCTGGGCA	59.836	20	213	4	216
CU35906	(GA)6	1	12	27	38	TGGATTGAATGGGGTTAGAAA	59.26	21	GAAGTCCCAACGAACCCATA	59.79	20	181	2	182	TTGGATTGAATGGGGTTAGAA	59.26	21	GAAGTCCCAACGAACCCATA	59.79	20	182	1	182	TGGATTGAATGGGGTTAGAAA	59.26	21	CTGAAAGGCAAAACATGGCT	60.249	20	252	2	253
CU35917	(CCA)5	1	15	222	236	CATTGCAAACCAAACACACA	59.017	20	GGAGTGATAGGGGGAATTGG	60.517	20	201	61	261	ACATTGCAAACCAAACACACA	59.92	21	GGAGTGATAGGGGGAATTGG	60.517	20	202	60	261	TTGCAAACCAAACACACAAA	58.626	20	GGAGTGATAGGGGGAATTGG	60.517	20	199	63	261
CU35954	(TTC)5	1	15	13	27
CU35955	(TC)10	1	20	13	32
CU3601	(AT)9	1	18	203	220
CU3609	(TTC)7	1	21	241	261	GACGTTTGGATTTGAATGGG	60.17	20	TTCCAATGAACACAAAGCCT	58.201	20	267	49	315	AAGGGATTGGGGAGAAGTGT	59.795	20	TTCCAATGAACACAAAGCCT	58.201	20	207	109	315	GAATGGGGATCGGAAGAGTT	60.272	20	TTCCAATGAACACAAAGCCT	58.201	20	254	62	315
CU36127	(AG)9	1	18	49	66
CU36143	(GAG)5	1	15	95	109	CCCAGATATTGTCCCGTTTG	60.184	20	CCCTTCCTCTACCCTGAGGT	59.553	20	116	39	154	CCCAGATATTGTCCCGTTTG	60.184	20	TACCCTGAGGTGGTAAGCCA	60.508	20	107	39	145	GGCCAAGGGAGTTAATCCTG	60.817	20	CCCTTCCTCTACCCTGAGGT	59.553	20	152	3	154
CU36150	(CT)7	1	14	55	68	TTCGCCACCTCCATCTACAC	61.067	20	TGGTTGGAGAATGAAAAAGAAGA	60.095	23	102	17	118	CTTCGCCACCTCCATCTACA	61.196	20	TGGTTGGAGAATGAAAAAGAAGA	60.095	23	103	16	118	TTCGCCACCTCCATCTACA	60.209	19	TGGTTGGAGAATGAAAAAGAAGA	60.095	23	102	17	118
CU36175	(ATT)6	1	18	19	36
CU36187	(TC)9	1	18	208	225
CU36190	(GAT)5gaagaagaagaagttgtaggcagcttttataataaaagaaaacagtggaagtaa(AGT)5	2	84	1	84
CU36244	(TC)6(TCT)6*	2	28	43	70	TATCGAACGGCATTTGTGTG	60.523	20	GGAGAATTAAGCAAAGGGGG	59.903	20	140	3	142	TATCGAACGGCATTTGTGTG	60.523	20	AGCAAAGGGGGATTGAAGAT	59.903	20	131	3	133	TATCGAACGGCATTTGTGTG	60.523	20	GCAAAGGGGGATTGAAGATT	60.265	20	130	3	132
CU36244	(CTT)5	1	15	178	192
CU3625	(TA)6	1	12	37	48	TGCACCTTGAAATGGACATC	59.502	20	AATCCCTTTGCCCAATCTTT	59.777	20	167	3	169	GCACCTTGAAATGGACATCA	59.502	20	AATCCCTTTGCCCAATCTTT	59.777	20	166	4	169	GCACCTTGAAATGGACATCA	59.502	20	TGCCCAATCTTTGATACACG	59.542	20	158	4	161
CU3626	(TCT)6	1	18	115	132	CTCCACTGCATCTCTCCGAT	60.372	20	CGCCGATTTCTGACACTTTT	60.249	20	189	89	277	CTCCACTGCATCTCTCCGAT	60.372	20	ATCGCCGATTTCTGACACTT	59.7	20	191	89	279	CTCCACTGCATCTCTCCGAT	60.372	20	ACACTTTTCTCCGGAACAGC	59.333	20	177	89	265
CU36301	(CTT)5	1	15	2	16
CU3634	(TCT)6catctcctcctccaaac(CTT)6	2	53	237	289	CGTTTAATCAAATCGCCGTT	59.964	20	CCGCATATGATGAAGACGAA	59.646	20	241	196	436	CGTTTAATCAAATCGCCGTT	59.964	20	CTGAAGCCAGTTCGATTGTG	59.44	20	280	196	475	TCGTTTAATCAAATCGCCGT	60.456	20	GTTCGATTGTGCGATGTGAA	60.675	20	272	195	466
CU36416	(AT)10	1	20	229	248
CU3643	(AAG)5	1	15	84	98	GACGCCTTTATCCCCTCTTC	60.039	20	CATCCGTAGGGTTCATCACC	60.195	20	182	9	190	GACGCCTTTATCCCCTCTTC	60.039	20	CTCCTTTCGATAAGCATCCG	59.801	20	196	9	204	TTCCATTGACGCCTTTATCC	59.901	20	CATCCGTAGGGTTCATCACC	60.195	20	189	2	190
CU36445	(GA)11	1	22	125	146
CU36505	(AG)16	1	32	137	168
CU36512	(CT)6	1	12	256	267
CU36524	(GGT)5	1	15	233	247
CU36526	(TC)8	1	16	64	79
CU3655	(AC)6	1	12	330	341	GTAGCTTCAATGGCGATGGT	60.103	20	CGAAAAGGATGAAGCAAAGG	59.817	20	166	226	391	TTCAATGGCGATGGTATGAA	59.891	20	CGAAAAGGATGAAGCAAAGG	59.817	20	161	231	391	AACGAGTAGCTTCAATGGCG	60.407	20	CGAAAAGGATGAAGCAAAGG	59.817	20	171	221	391
CU36575	(TA)6	1	12	11	22
CU36594	(AGA)6aggtagaaggg(GA)8	2	45	144	188
CU36600	(TA)8	1	16	109	124
CU36664	(AG)6gaggaa(GAG)6	2	36	115	150
CU3673	(TA)10	1	20	140	159	TCTTTGTTTTGCTTCCGCTT	59.996	20	GGCTCGGTTTCAAGCAACTA	60.386	20	139	48	186	AGGGTCCTATTTACGGTCGG	60.2	20	GGCTCGGTTTCAAGCAACTA	60.386	20	180	7	186	AGGGTCCTATTTACGGTCGG	60.2	20	TAACAGGCTCGGTTTCAAGC	60.386	20	185	7	191
CU3680	(CATT)6	1	24	208	231	GCATGAGGTTCTCAGCACAA	59.992	20	ATTTGACATCAACGGCATCA	59.931	20	280	146	425	GCATGAGGTTCTCAGCACAA	59.992	20	TTTGACATCAACGGCATCAT	59.931	20	279	146	424	GCATGAGGTTCTCAGCACAA	59.992	20	GACATCAACGGCATCATCAG	60.08	20	276	146	421
CU36804	(GAAA)5	1	20	243	262
CU36832	(TTTC)5	1	20	46	65	GCTGTAGAAACCAAGAGCTTTTTC	59.964	24	TCCCTCCTCATCCTCTTCCT	60.149	20	126	15	140	GCTGTAGAAACCAAGAGCTTTTTC	59.964	24	ATCCCTCCTCATCCTCTTCC	59.449	20	127	15	141	GCTGTAGAAACCAAGAGCTTTTTC	59.964	24	CCTCCTCATCCTCTTCCTGA	59.329	20	124	15	138
CU36832	(TTA)6	1	18	232	249
CU36842	(CA)9	1	18	213	230
CU36847	(TC)9	1	18	17	34
CU3686	(ACG)5	1	15	42	56	AAAATTTTCCTTCGCCCTTG	60.412	20	ATGCATTGAAAAGGGACCTG	59.933	20	202	17	218	AAAATTTTCCTTCGCCCTTG	60.412	20	GGGTGGAAGAAACGGAATTT	60.166	20	115	17	131	AAAATTTTCCTTCGCCCTTG	60.412	20	AGAAATGGAGGGGCTGGTAT	59.789	20	163	17	179
CU36869	(AGA)7	1	21	123	143
CU36908	(GAAA)5	1	20	24	43
CU36911	(GA)6	1	12	6	17
CU36915	(TA)6	1	12	16	27
CU36985	(TA)9	1	18	169	186
CU36987	(TC)7	1	14	53	66
CU36994	(TA)8	1	16	58	73
CU37012	(TCA)6	1	18	102	119	CCAGAAGCACAAGTCAAGACAG	60.088	22	TAAAGGGGGTTTTGCAGTTG	59.968	20	116	49	164	TTCTCCAGAAGCACAAGTCAAG	59.656	22	TAAAGGGGGTTTTGCAGTTG	59.968	20	120	45	164	TTTCTCCAGAAGCACAAGTCA	58.635	21	TAAAGGGGGTTTTGCAGTTG	59.968	20	121	44	164
CU37043	(CT)6ttttctctctatctctccatggaacaaccat(CGC)5	2	58	23	80	GATAACAAGCCCCAAACCTT	58.046	20	AGATTTGGTGGGGATCTGC	59.878	19	140	0	139	GATAACAAGCCCCAAACCTT	58.046	20	CGAAGACTTCTCCTTCCCAC	58.866	20	107	0	106	GATAACAAGCCCCAAACCTT	58.046	20	CGAAGACTTCTCCTTCCCACT	59.864	21	107	0	106
CU37125	(AT)6	1	12	100	111	CAAAATCAATCCACTTGGCA	59.518	20	AGAAAATGGTGGTCCTTCCC	60.169	20	173	9	181	TCAATCCACTTGGCAAGGTT	60.495	20	AGAAAATGGTGGTCCTTCCC	60.169	20	168	14	181	TTCAAAATCAATCCACTTGGC	59.93	21	AGAAAATGGTGGTCCTTCCC	60.169	20	175	7	181
CU37125	(AT)9	1	18	241	258
CU37128	(CT)8	1	16	57	72
CU3713	(ACA)5	1	15	294	308	GTGGACCTCACACCTTTCCA	60.966	20	CCTTCGTCGACTTGTCGTTT	60.291	20	256	110	365	AGTGGACCTCACACCTTTCC	59	20	CCTTCGTCGACTTGTCGTTT	60.291	20	257	109	365	CGGCTGAGATTCACATCCAT	61.037	20	CCTTCGTCGACTTGTCGTTT	60.291	20	280	86	365
CU37155	(TC)6	1	12	178	189
CU37160	(GAT)5	1	15	2	16
CU37211	(AT)6	1	12	146	157
CU37317	(CA)6	1	12	233	244
CU37390	(AC)8	1	16	23	38
CU37413	(AT)8	1	16	44	59
CU37481	(TTC)5	1	15	23	37
CU37557	(TA)7	1	14	191	204
CU37591	(CAC)7	1	21	60	80	TCGGGACAGAAAGAACACAA	59.262	20	GAAAGAGGAAACCCTAAAGGTGA	59.992	23	162	32	193	TTCCAATTCAATCGGGACAG	60.832	20	GAAAGAGGAAACCCTAAAGGTGA	59.992	23	173	21	193	TCGGGACAGAAAGAACACAA	59.262	20	GGAAACCCTAAAGGTGAAGAGA	58.757	22	156	32	187
CU3762	(TC)7	1	14	372	385	GATGATGGTTGCACTGGTTG	59.967	20	GGATTAGCCTGGAGAACACAA	59.184	21	231	181	411	GCAGTGCTTCCCCTTCTCTA	59.574	20	GGATTAGCCTGGAGAACACAA	59.184	21	145	267	411	TCCCCTTCTCTACGCTCTTG	59.569	20	GGATTAGCCTGGAGAACACAA	59.184	21	137	275	411
CU37632	(CT)6	1	12	125	136
CU37665	(TC)6	1	12	50	61
CU3767	(CTT)5	1	15	228	242	ATGGTCACCCCCACTAGTCA	60.238	20	CGGAAACGGTAGTATCGGAA	59.953	20	244	124	367	TGGTCACCCCCACTAGTCAT	60.238	20	CGGAAACGGTAGTATCGGAA	59.953	20	243	125	367	ACAAGAAAGTGGGGCAAAAA	59.587	20	CGGAAACGGTAGTATCGGAA	59.953	20	267	101	367
CU37685	(AT)6	1	12	16	27
CU37709	(GAGAGG)6	1	36	60	95	CCCCCATAAAACGTCTCTCA	59.926	20	TTGTTGGGGAACAACAAGAAG	59.994	21	158	30	187	CCCCCATAAAACGTCTCTCA	59.926	20	TGTTGGGGAACAACAAGAAG	58.594	20	157	30	186	TGGTTCCATGAAAGCCACTT	60.495	20	TTGTTGGGGAACAACAAGAAG	59.994	21	182	6	187
CU3772	(TC)6	1	12	21	32
CU3775	(AGA)5	1	15	574	588	CCTTTGAGCCATATCTGGGA	60.029	20	TGAGGCCCATATTCTATCGC	60.023	20	213	512	724	TCGGTCCTTTGAGCCATATC	60.036	20	TGAGGCCCATATTCTATCGC	60.023	20	218	507	724	CACAACGTGATGGTTTCTGG	60.001	20	TCGTCCCTTCATATTACCGC	59.923	20	224	462	685
CU37780	(GAA)5	1	15	48	62	GGCCTTCATCTTTTCTTTTGG	60.061	21	TGACAATCACAGGCAGCAAT	60.272	20	170	1	170	GGCCTTCATCTTTTCTTTTGG	60.061	21	GACAATCACAGGCAGCAATG	60.272	20	169	1	169	GGCCTTCATCTTTTCTTTTGG	60.061	21	ATTGACAATCACAGGCAGCA	60.272	20	172	1	172
CU37822	(CT)6	1	12	13	24
CU3783	(AG)6	1	12	64	75	AAAGCCCCAAATTACGGAAC	60.184	20	AATAGTGGGGCGTTGAAGTG	59.993	20	133	27	159	AAAGCCCCAAATTACGGAAC	60.184	20	AGGGCTAACCCCAGTAGGAA	59.955	20	196	27	222	AAAGCCCCAAATTACGGAAC	60.184	20	AAGCTGGGAGAAGGAAGGAG	59.95	20	274	27	300
CU37872	(TTC)5	1	15	93	107	GACATGTCGTTCGTTCACTCA	59.742	21	TCGAGTCGTTTTTGACGTTG	59.881	20	144	20	163	CATGTCGTTCGTTCACTCAAA	59.749	21	GGTGAAATCGGAAACGAAAC	59.41	20	171	22	192	GACATGTCGTTCGTTCACTCA	59.742	21	GGTGAAATCGGAAACGAAAC	59.41	20	173	20	192
CU37900	(AT)8	1	16	23	38
CU37904	(AG)6	1	12	23	34
CU3792	(AAG)7atggtgaacccattccgctggtgaatgtg(ATT)6	2	68	617	684	TCTTTCTCGAGAGGCAGAGC	59.973	20	TTGGTAGTTATTTCTCCAAGCTCC	60.026	24	147	579	725	ATGTCCTGAACATGAAGCCC	59.934	20	TTGGTAGTTATTTCTCCAAGCTCC	60.026	24	271	455	725	TCTTTCTCGAGAGGCAGAGC	59.973	20	TGGTAGTTATTTCTCCAAGCTCC	58.835	23	146	579	724
CU37928	(CT)11	1	22	25	46
CU3801	(TA)6	1	12	162	173	TTCCAAAACTTGCTTACACAATC	58.359	23	TTTGGTTGGCGTTTAGAACC	59.975	20	228	94	321	TTCCAAAACTTGCTTACACAATCT	59.266	24	TTTGGTTGGCGTTTAGAACC	59.975	20	228	94	321	TTCCAAAACTTGCTTACACAATC	58.359	23	GTTTTGGACATTTGGTTGGC	60.214	20	238	94	331
CU38044	(TTA)6	1	18	165	182
CU38099	(CTT)6	1	18	52	69	CCTCAACCTTTCCTTCCTCA	59.255	20	CCAAATCCGTTCCATTTTCA	60.671	20	196	29	224	CCTCAACCTTTCCTTCCTCA	59.255	20	GGAAATTTCTGGCTCTGCCT	60.713	20	175	29	203	CCTCAACCTTTCCTTCCTCA	59.255	20	ATGGAAATTTCTGGCTCTGC	59.273	20	177	29	205
CU38104	(AAT)5	1	15	21	35
CU38126	(AT)8	1	16	116	131	CCCCTCAAAATTTCAATCCC	60.482	20	TGGCGTGTTCTTATTTGCTG	59.872	20	140	62	201	CCCCTCAAAATTTCAATCCC	60.482	20	GGCGTGTTCTTATTTGCTGC	60.782	20	139	62	200	CCCCTCAAAATTTCAATCCC	60.482	20	GGGCAAAGTGTTGTGATGAG	59.139	20	180	62	241
CU38163	(TC)8	1	16	34	49	TTTTCCCTCCCTCTTCGATT	60.011	20	TGACACTGATTCTAAACAGAACTAACT	57.047	27	110	2	111	CCCTCCCTCTTCGATTCTTC	60.147	20	TGACACTGATTCTAAACAGAACTAACT	57.047	27	106	6	111	TCCCTCCCTCTTCGATTCTT	60.147	20	TGACACTGATTCTAAACAGAACTAACT	57.047	27	107	5	111
CU38248	(AT)7(AG)9	2	32	96	127
CU38297	(TC)6	1	12	68	79	GGGAAATCAAAATGCCCTAA	58.875	20	GGAGGAATTCGGTGATGAGA	60.011	20	107	0	106	GGGAAATCAAAATGCCCTAAA	60.135	21	GGAGGAATTCGGTGATGAGA	60.011	20	107	0	106	GGGAAATCAAAATGCCCTAA	58.875	20	TCGATCAAAGCAGGAGGAAT	59.773	20	119	0	118
CU3833	(CTT)5	1	15	380	394	TATGCCTTCAACTCCGGAAC	60.074	20	TCCTTTGAGACGGGTGAATC	60.05	20	265	248	512	TATGCCTTCAACTCCGGAAC	60.074	20	GTTCCTTTGAGACGGGTGAA	60.088	20	267	248	514	TCAGCTGGGAGAGCACTTTT	60.134	20	TCCTTTGAGACGGGTGAATC	60.05	20	190	323	512
CU38339	(AG)7	1	14	178	191
CU3834	(TGA)5	1	15	710	724	TCAACATTCCACCTTCCGAT	60.317	20	TCTTTTCTCTATGCCTGCCG	60.481	20	229	618	846	TCAACATTCCACCTTCCGAT	60.317	20	CTTTTCTCTATGCCTGCCGT	59.476	20	228	618	845	TCTGCCTTTCGATCTCAACA	59.522	20	TCTTTTCTCTATGCCTGCCG	60.481	20	243	604	846
CU38348	(CAT)5	1	15	101	115	CCAGCAAGAATTTTGGAAGC	59.823	20	TGGTCAAGCTTCGACAAGAA	59.566	20	164	11	174	CCAGCAAGAATTTTGGAAGC	59.823	20	GAATTCTGATGGTGGCCAAG	60.461	20	130	11	140	AAAACCCAGTCCAGCAAGAA	59.711	20	TGGTCAAGCTTCGACAAGAA	59.566	20	174	1	174
CU3840	(GAA)7	1	21	229	249	TGCAAAGGTTCCAAGAGAGG	60.366	20	CCACTGCATAAAAACCACCA	59.439	20	279	156	434	GCAAAGGTTCCAAGAGAGGA	59.405	20	CCACTGCATAAAAACCACCA	59.439	20	278	157	434	TGATTGAATGAACAAACGGG	59.371	20	CCACTGCATAAAAACCACCA	59.439	20	249	186	434
CU38416	(TC)9	1	18	64	81	TTCCCCAATTTCTTCACCAA	60.28	20	TTGGCAATGGAGATTAATAGTTTAGA	59.499	26	113	5	117	TTTCCCCAATTTCTTCACCA	60.28	20	TTGGCAATGGAGATTAATAGTTTAGA	59.499	26	114	4	117	TCCCCAATTTCTTCACCAAA	60.28	20	TTGGCAATGGAGATTAATAGTTTAGA	59.499	26	112	6	117
CU38452	(TTG)5(TTC)5	2	30	89	118	TGTTTGTCACAGCAAGGAGG	59.873	20	CCCCCAATAATCCCTCATATT	58.896	21	156	24	179	GTTTGTCACAGCAAGGAGGC	60.844	20	CCCCCAATAATCCCTCATATT	58.896	21	155	25	179	AGCAAGGAGGCCTACCCATA	60.968	20	CCCCCAATAATCCCTCATATT	58.896	21	146	34	179
CU38459	(AGA)5	1	15	95	109	GGGTTTAAGGAACGGAAGGA	60.291	20	TTTGTAGCTTAGTTCCAGATCTCAAT	58.994	26	131	9	139	GGGTTTAAGGAACGGAAGGA	60.291	20	TTTTGTAGCTTAGTTCCAGATCTCAAT	60.089	27	132	9	140	GGGTTTAAGGAACGGAAGGA	60.291	20	TTGTAGCTTAGTTCCAGATCTCAAT	57.795	25	130	9	138
CU38581	(TTA)6	1	18	139	156
CU38683	(TA)7	1	14	192	205
CU3870	(CTT)7	1	21	107	127	CTGCCAGCTTTGCTTCTTCT	59.898	20	GTCGTCGGAGGATGACATTT	59.934	20	156	53	208	CTCTGCCAGCTTTGCTTCTT	59.898	20	GTCGTCGGAGGATGACATTT	59.934	20	158	51	208	GCTTGTCTCTCTGCCAGCTT	59.898	20	GTCGTCGGAGGATGACATTT	59.934	20	166	43	208
CU38710	(CTG)5	1	15	6	20
CU38713	(GAA)6	1	18	111	128	ATTCGGATTTCGATGAGTCG	60.036	20	TCTCAGTCAGACTCATTTGGTG	57.93	22	127	48	174	ATTCGGATTTCGATGAGTCG	60.036	20	TCTCAGTCAGACTCATTTGGTGT	58.858	23	127	48	174	ATGGGGGTGAAGAAGAGGAT	59.755	20	TCTCAGTCAGACTCATTTGGTG	57.93	22	101	74	174
CU38730	(AAGGG)6(GA)7*	2	43	10	52
CU38800	(TA)8	1	16	6	21
CU38802	(AT)7	1	14	8	21
CU3884	(AG)6	1	12	194	205	GCACACCCTGAATTAAGTTGC	59.629	21	TTGCTGGCCTCCCAATATAC	59.923	20	240	14	253	GCACACCCTGAATTAAGTTGC	59.629	21	AGAACTCTTTCGTTGCTGGC	59.621	20	252	14	265	GCACACCCTGAATTAAGTTGC	59.629	21	CCCCCAATATCAGTTCCAAA	59.617	20	217	14	230
CU3890	(CGGCTA)6	1	36	200	235	ATCTTGATTTTGACCGTGGC	59.939	20	CTTGGGCGAGAGCATACATT	60.235	20	252	65	316	ATCTTGATTTTGACCGTGGC	59.939	20	GGAGCAGGAGCAGGAGTAGA	59.703	20	195	65	259	ATCTTGATTTTGACCGTGGC	59.939	20	CGGGTGAAGAAGTACGATGG	60.508	20	232	65	296
CU38945	(AAG)5	1	15	120	134	GGTGAAATCGGAAACGAAAC	59.41	20	CATGTCGTTCGTTCACTCAAA	59.749	21	168	40	207	GGTGAAATCGGAAACGAAAC	59.41	20	GACATGTCGTTCGTTCACTCA	59.742	21	170	40	209	GTGAAATCGGAAACGAAACG	60.481	20	TCGTTCGTTCACTCAAAAAGC	60.414	21	163	41	203
CU38991	(GTG)7	1	21	83	103	TGCTATGAGTGTGGTGAGCC	59.862	20	GAAAAACACTCAGAAGCCGC	60	20	105	33	137	TATGAGTGTGGTGAGCCTGG	59.701	20	GAAAAACACTCAGAAGCCGC	60	20	102	36	137	GTTCCGGTGGATCTGATTTG	60.317	20	GAAAAACACTCAGAAGCCGC	60	20	128	10	137
CU39017	(TCTTCC)5	1	30	53	82	GGGGAAGTCTGAAAAAGTTCG	60.096	21	CAGCTGGAGAAGAAGGAACG	60.126	20	231	0	230	GGGGAAGTCTGAAAAAGTTCG	60.096	21	GAGAGGCAGCTGGAGAAGAA	59.827	20	237	0	236	GGGGAAGTCTGAAAAAGTTCG	60.096	21	GGAGAAGAAGGAACGGCTTT	59.827	20	226	0	225
CU39046	(CTC)6	1	18	102	119	CTAATTTCCGCCGAGTCAAC	59.708	20	TCTTCATTTGGAAGAGGGTGA	59.656	21	104	45	148	TCATCTAATTTCCGCCGAGT	59.668	20	TCTTCATTTGGAAGAGGGTGA	59.656	21	108	41	148	ATCTAATTTCCGCCGAGTCA	59.668	20	TCTTCATTTGGAAGAGGGTGA	59.656	21	106	43	148
CU39051	(AC)7	1	14	55	68	TTTGATGAAGATGGGTGTAGCTT	60.014	23	CATGTTAAAACTCATATCTCCATGC	59.001	25	116	25	140	TTCAGTTTGATGAAGATGGGTG	59.971	22	CACTTTTAATGGACATGTTAAAACTCA	59.784	27	134	20	153	TTGATGAAGATGGGTGTAGCTT	58.72	22	CATGTTAAAACTCATATCTCCATGC	59.001	25	115	26	140
CU3906	(GAA)6	1	18	835	852	GCTCAATACATCCCTGCGTT	60.103	20	CCCAAAATTTCCAACTCCAC	59.264	20	169	746	914	GCTCAATACATCCCTGCGTT	60.103	20	ACCCAAAATTTCCAACTCCA	59.264	20	170	746	915	GCTCAATACATCCCTGCGTT	60.103	20	TCTCTGAATTGGCGATACCA	59.226	20	148	746	893
CU39085	(TA)6	1	12	7	18
CU39160	(TA)8	1	16	13	28
CU39171	(CGA)5	1	15	126	140	ACGAATGGAGACCGGTGTAG	59.989	20	CGATCGTCTCGATCTTCCAT	60.181	20	121	51	171	GGTGTAGACGTAGCCGGAAG	59.757	20	CGATCGTCTCGATCTTCCAT	60.181	20	108	64	171	TTCGGTGAACGAAATGTGAC	59.547	20	CGATCGTCTCGATCTTCCAT	60.181	20	165	7	171
CU39255	(TA)7tgaatataaacccctctttctctctgtactacaaaaccaattcc(TCTT)5(TTC)6*	3	91	38	128	GGAATTTGATTTCTTAAATTTTCCC	59.537	25	GGAAGGCAGTGGAACCAATA	59.933	20	159	0	158	GGAATTTGATTTCTTAAATTTTCCC	59.537	25	CCCTACTCCTTTTGGAAGGC	60.068	20	172	0	171	GGAATTTGATTTCTTAAATTTTCCC	59.537	25	AGTCATCCTTGGCTGCATTC	60.226	20	196	0	195
CU39277	(TC)6	1	12	17	28
CU39279	(CT)11	1	22	155	176
CU39309	(AATGG)6	1	30	124	153	AGAGGAATGGAATGCAATGG	59.894	20	ATTGCACTCGGGTTGACTG	59.692	19	174	12	185	CATGGAATGGAGAGGAATGG	60.272	20	ATTGCACTCGGGTTGACTG	59.692	19	184	2	185	CCATGGAATGGAGAGGAATG	60.272	20	ATTGCACTCGGGTTGACTG	59.692	19	185	1	185
CU39319	(TC)8	1	16	20	35
CU3939	(CGC)5	1	15	276	290	GTTATGGCATTCGCCATTCT	59.929	20	GATGGTGGTGGTGGAGACTT	59.817	20	266	172	437	GCCGGAAATGCTTACGTCTA	60.23	20	AGGTGGTGAAGGAGATGGTG	59.962	20	279	220	498	TCTATGCTTCTCCACCACCC	60.073	20	AGGAGGAGAGGGAGAAGGTG	59.801	20	167	236	402
CU39401	(TTTTC)6	1	30	174	203	GCAAAATCCCATCTGGTTTC	59.368	20	ATCCCAATTGAGACAAACCG	59.79	20	156	93	248	GCAAAATCCCATCTGGTTTC	59.368	20	ACAAACCGATGTGTCGGAAT	60.24	20	144	93	236	TGGAGAATTTGGAGAAGCCA	60.713	20	CCCAATTGAGACAAACCGAT	59.79	20	220	27	246
CU39427	(AT)6	1	12	126	137	TTTGATCTCAAACAACCAAAAAGA	60.017	24	TTTGGTTCTGAAATTTTGGTGA	59.469	22	153	16	168	TTTGATCTCAAACAACCAAAAAGA	60.017	24	TTGGTTCTGAAATTTTGGTGAA	59.469	22	152	16	167	TGATCTCAAACAACCAAAAAGAGA	60.142	24	TTTGGTTCTGAAATTTTGGTGA	59.469	22	151	18	168
CU39479	(TA)10	1	20	135	154
CU39505	(AAC)9	1	27	1	27
CU39507	(TTCAA)5	1	25	62	86	CATTTTTCCTTTTCTTTTCTTTTCA	59.276	25	CCATTTTACAGATTCCCCGA	59.756	20	135	30	164	CATTTTTCCTTTTCTTTTCTTTTCAC	59.936	26	CCATTTTACAGATTCCCCGA	59.756	20	135	30	164	TTTTCCTTTTCTTTTCTTTTCACTTC	59.736	26	CCATTTTACAGATTCCCCGA	59.756	20	132	33	164
CU39533	(GAA)8	1	24	133	156	GTGATCAGGAATGGTTTGGG	60.173	20	TCTTCTTTCTTCCACCACCG	60.224	20	142	47	188	TGATCAGGAATGGTTTGGGT	60.173	20	TCTTCTTTCTTCCACCACCG	60.224	20	141	48	188	TTGGGTCGAGATTCAATGTG	59.496	20	TCTTCTTTCTTCCACCACCG	60.224	20	161	28	188
CU3955	(AG)7	1	14	283	296
CU39560	(AT)6	1	12	52	63	TTCCATTTGAATCTCGTTTTTC	58.225	22	GACAGGATTCCGTAGGTCCA	59.927	20	139	18	156	TTCCATTTGAATCTCGTTTTTC	58.225	22	ATTGCCTTTTCCCCTCTCAT	59.903	20	111	18	128	TTCCATTTGAATCTCGTTTTTC	58.225	22	AATGAAATTGCCTTTTCCCC	60.13	20	117	18	134
CU39579	(TTC)6	1	18	1	18
CU39606	(CTT)10	1	30	91	120	CCTTCTGCCTCTTCTGTTCG	60.126	20	TGGATTCCAGAAATTGGAGG	59.864	20	138	9	146	CCTTCTGCCTCTTCTGTTCG	60.126	20	GATTCCAGAAATTGGAGGAGC	60.032	21	136	9	144	CCTTCTGCCTCTTCTGTTCG	60.126	20	GGATTCCAGAAATTGGAGGAG	59.889	21	137	9	145
CU3962	(AAG)7	1	21	118	138	CAGCCATAGAAGACGCCATT	60.235	20	GGTCGGTAGTAGAGCTGCAGAG	60.588	22	163	15	177	ACTGCAGCCATAGAAGACGC	60.569	20	GGTCGGTAGTAGAGCTGCAGAG	60.588	22	167	11	177	CCAACTGCAGCCATAGAAGA	59.024	20	GGTCGGTAGTAGAGCTGCAGAG	60.588	22	170	8	177
CU39751	(AG)11	1	22	65	86	GTCTTGGGGAATTGTAGCGA	60.074	20	GCCGGAATTCAACTGAAGAA	60.192	20	152	4	155	TCTTGGGGAATTGTAGCGAG	60.206	20	GCCGGAATTCAACTGAAGAA	60.192	20	151	5	155	GGGGTCTTGGGGAATTGTAG	60.549	20	GCCGGAATTCAACTGAAGAA	60.192	20	155	1	155
CU39755	(GAA)5	1	15	150	164	ACAAAATGGACAACCCCAAA	60.066	20	GGAAGCAGCTCTCCAGCTC	60.388	19	177	86	262	AACAAAATGGACAACCCCAA	60.066	20	GGAAGCAGCTCTCCAGCTC	60.388	19	178	85	262	TGGACAACCCCAAAAGAAGA	60.465	20	GGAAGCAGCTCTCCAGCTC	60.388	19	171	92	262
CU39758	(CATTC)5	1	25	56	80
CU39786	(AT)6	1	12	30	41
CU39865	(TA)9	1	18	89	106
CU39926	(TAT)6	1	18	30	47
CU39945	(TC)11	1	22	76	97	CACTTCTTCTCACTTCTCATCCC	59.379	23	CGTTGGTGTGTATTTGTGCTG	60.081	21	136	27	162	CACTTCTTCTCACTTCTCATCCC	59.379	23	TTCGTTGGTGTGTATTTGTGC	59.502	21	138	27	164	CACTTCTTCTCACTTCTCATCCCT	60.292	24	CGTTGGTGTGTATTTGTGCTG	60.081	21	136	27	162
CU39983	(TCTA)5	1	20	150	169
CU39990	(AT)7	1	14	173	186
CU40126	(AT)6	1	12	243	254	AAACTTTTCGGTTTCCATTTTT	58.177	22	AAAATTCTCGGTAGTTTGTTTATAGC	57.757	26	150	143	292	TCTAATTTTGGGAAATTGGAAAA	58.926	23	AAAATTCTCGGTAGTTTGTTTATAGC	57.757	26	197	96	292	TCTAATTTTGGGAAATTGGAAA	57.688	22	AAAATTCTCGGTAGTTTGTTTATAGC	57.757	26	197	96	292
CU40141	(TTCT)5	1	20	91	110	CGTTTGGCTTTTGGCTAATC	59.72	20	TGAAGGGGTAAAAAGGTTAAAAGA	59.474	24	114	24	137	TCGTTTGGCTTTTGGCTAAT	59.72	20	TGAAGGGGTAAAAAGGTTAAAAGA	59.474	24	115	23	137	TTGGCTTTTGGCTAATCTCC	59.297	20	TGAAGGGGTAAAAAGGTTAAAAGA	59.474	24	111	27	137
CU40214	(GAA)5	1	15	199	213	TGCAGTTTAACACCTCTGGC	58.926	20	GAATGGCTCAAACCTTGCTG	60.776	20	113	124	236	GCAGTTTAACACCTCTGGCA	58.926	20	GAATGGCTCAAACCTTGCTG	60.776	20	112	125	236	AACACCTCTGGCAGGAACTT	58.794	20	GAATGGCTCAAACCTTGCTG	60.776	20	105	132	236
CU4026	(GAA)7	1	21	781	801
CU4028	(AT)7	1	14	354	367	GAATGGTCCCTAAGGGGAAT	59.104	20	CGGTGGAGGTTTTGAAAGAA	60.081	20	171	291	461	GAATGGTCCCTAAGGGGAAT	59.104	20	TGGTTCACAAGCAGCAAGAG	60.175	20	234	291	524	GAATGGTCCCTAAGGGGAAT	59.104	20	TATGCAAATCGGTGGAGGTT	60.331	20	180	291	470
CU40298	(TTA)6	1	18	8	25
CU40298	(TAA)7	1	21	183	203
CU40310	(TTC)5	1	15	29	43	GGGAATTACAATTTCTTCTTTCTTT	57.591	25	GTGTGGTGGTGATGGTGGTA	60.138	20	127	0	126	GGGAATTACAATTTCTTCTTTCTTT	57.591	25	GTCGTCGGTCATGACTTTGA	59.682	20	211	0	210	GGGAATTACAATTTCTTCTTTCTTT	57.591	25	GATCGTCACAAAGAGGAGGG	59.655	20	146	0	145
CU40318	(TCT)7	1	21	75	95	TCAATTCCAATTCCTACCCC	58.69	20	GAGGGTGAAATGGTGGAAGA	59.903	20	185	20	204	TCAATTCCAATTCCTACCCCT	59.652	21	GAGGGTGAAATGGTGGAAGA	59.903	20	185	20	204	TCAATTCCAATTCCTACCCC	58.69	20	CCAAGACGAAAAGCTCCAAC	59.853	20	111	20	130
CU40332	(CT)7	1	14	242	255
CU40341	(TC)8	1	16	2	17
CU40349	(TCT)15	1	45	76	120	AGGACCAAAAACCAGGGAAC	60.204	20	TCGATGAACATTTTGATATGGG	59.66	22	153	33	185	AGAAGGACCAAAAACCAGGG	60.332	20	TCGATGAACATTTTGATATGGG	59.66	22	156	30	185	CAGAAGGACCAAAAACCAGG	59.563	20	TCGATGAACATTTTGATATGGG	59.66	22	157	29	185
CU40363	(TACA)5	1	20	167	186
CU40366	(TA)7	1	14	38	51	TTCCTCAAAAGAATCCCAAGC	60.548	21	CCCATGTCTTGTTTTGGGAC	60.21	20	114	4	117	TCCTCAAAAGAATCCCAAGC	59.244	20	TTAGCCCATGTCTTGTTTTGG	59.982	21	117	5	121	TCCTCAAAAGAATCCCAAGC	59.244	20	TAGCCCATGTCTTGTTTTGG	58.623	20	116	5	120
CU4040	(AG)6	1	12	99	110	AAGCCTCCAACAGCAGCTTA	60.154	20	GCTTTTGACTGAAATTTCCACAT	59.536	23	220	30	249	AGCCTCCAACAGCAGCTTAG	59.78	20	GCTTTTGACTGAAATTTCCACAT	59.536	23	219	31	249	TGTACAAGCCTCCAACAGCA	60.449	20	GCTTTTGACTGAAATTTCCACAT	59.536	23	225	25	249
CU40407	(TG)6	1	12	155	166	AGCACACCAGCACACCATAA	60.183	20	CATTTTACTCTGTTCTGTTACACGC	59.338	25	169	27	195	GCACACCAGCACACCATAAG	60.183	20	CATTTTACTCTGTTCTGTTACACGC	59.338	25	168	28	195	CTCCTCCATCACAGCATGAA	59.787	20	CATTTTACTCTGTTCTGTTACACGC	59.338	25	109	87	195
CU40415	(TC)6	1	12	31	42
CU4042	(ATT)5	1	15	204	218	GGGGTGCTGAATAAACGAAA	59.938	20	TGAACCTGAAATTAAAGGGGG	60.163	21	193	129	321	CAGCTTTGTCGTTGTGTTGC	60.494	20	TGAACCTGAAATTAAAGGGGG	60.163	21	143	179	321	GGGGTGCTGAATAAACGAAA	59.938	20	CCTGAAATTAAAGGGGGAAAA	59.319	21	189	129	317
CU40425	(TA)6	1	12	36	47
CU40436	(AAG)5	1	15	118	132	GGTGAAATCGGAAACGAAAC	59.41	20	CATGTCGTTCGTTCACTCAAA	59.749	21	173	38	210	GGTGAAATCGGAAACGAAAC	59.41	20	GACATGTCGTTCGTTCACTCA	59.742	21	175	38	212	GTGAAATCGGAAACGAAACG	60.481	20	TCGTTCGTTCACTCAAAAAGC	60.414	21	168	39	206
CU40465	(GT)7	1	14	55	68	GCCGGTGACTGTGAATATGA	59.527	20	TGTCTTTTGTCTTTTCGCCC	60.227	20	137	3	139	GCCGGTGACTGTGAATATGA	59.527	20	AATTAGACAGCTTCCGTCCG	59.336	20	113	3	115	AAGCCGGTGACTGTGAATATG	60.008	21	TGTCTTTTGTCTTTTCGCCC	60.227	20	139	1	139
CU4048	(CT)8	1	16	136	151	TGACAAATCGTCATGAACAAAA	59.062	22	TGAATGGTGGTGGCTTATGA	59.924	20	270	23	292	TTGACAAATCGTCATGAACAAA	59.062	22	TGAATGGTGGTGGCTTATGA	59.924	20	271	22	292	TGACAAATCGTCATGAACAAAA	59.062	22	AAAAAGAAATTGCTTCCGCA	59.832	20	198	23	220
CU40495	(AT)6	1	12	2	13
CU4051	(TTA)7	1	21	404	424	CACAACCGCTTCTCGTTACA	59.904	20	CCTGAAATGGAGGCCAGTAA	60.066	20	250	220	469	CCGCTTCTCGTTACAAAAGG	59.876	20	CCTGAAATGGAGGCCAGTAA	60.066	20	245	225	469	CACAACCGCTTCTCGTTACA	59.904	20	TGAGCCCAAGCACATAACAG	59.864	20	230	220	449
CU40550	(TTC)10	1	30	126	155
CU4061	(AAG)5	1	15	127	141	TCGAGTCGTTTTGACGTGAC	59.88	20	TGAAGAAGTACGATCCGTCG	58.874	20	203	76	278	TCGAGTCGTTTTGACGTGAC	59.88	20	CGATCCGTCGAGAATCAGTA	58.824	20	193	76	268	TCGAGTCGTTTTGACGTGAC	59.88	20	GTGAAGAAGTACGATCCGTCG	59.749	21	204	76	279
CU40623	(CTG)5	1	15	46	60	TGGATGGAAAAGTGTTTTTATGG	60.095	23	AGACATCGGACACAATCGGT	60.395	20	163	16	178	TGAAATCTGGATGGAAAAGTGTT	59.864	23	AGACATCGGACACAATCGGT	60.395	20	170	9	178	TGGATGGAAAAGTGTTTTTATGG	60.095	23	TCGGACACAATCGGTAAATG	59.395	20	158	16	173
CU40654	(TC)12	1	24	55	78
CU40769	(AG)6	1	12	13	24
CU40782	(TCT)5	1	15	19	33
CU40783	(AG)6	1	12	126	137
CU40852	(CT)6atataagaaataag(TAA)6	2	44	5	48
CU4088	(GAA)6aaagaaaagaaaaaaaaggtctccggttttatt(TTA)5	2	66	345	410	CTCAACTTCCGGTGCAAAAT	60.11	20	TCCGGAAAGGAAAATACAAAAA	59.826	22	189	249	437	CTCAACTTCCGGTGCAAAAT	60.11	20	TTCCGGAAAGGAAAATACAAAA	59.826	22	190	249	438	CCGGTGCAAAATGTAAGGTT	59.861	20	TCCGGAAAGGAAAATACAAAAA	59.826	22	181	257	437
CU4089	(AGC)5	1	15	135	149	AGAGAAAGCAAGAACCTGCG	59.757	20	AGCTTGTGGAAGCACGAAAT	59.882	20	172	26	197	AGAGAAAGCAAGAACCTGCG	59.757	20	CCGAACTAGCAATCCTGGTG	60.647	20	260	26	285	AGAGAAAGCAAGAACCTGCG	59.757	20	ATCCGAACTAGCAATCCTGG	59.15	20	262	26	287
CU40913	(AT)7	1	14	115	128
CU40945	(AG)11	1	22	253	274
CU4096	(TA)8	1	16	717	732	AATTTGGTGCTTGCCATAGG	59.96	20	AGCAGTCCCAAACATTTCAA	58.201	20	251	506	756	TGAAAAGCTGACGTTTGTGG	59.881	20	AGCAGTCCCAAACATTTCAA	58.201	20	273	484	756	TGGTGAAAAGCTGACGTTTG	59.881	20	AGCAGTCCCAAACATTTCAA	58.201	20	276	481	756
CU40961	(TAA)5	1	15	4	18
CU40961	(AC)9	1	18	136	153
CU41010	(GCC)6	1	18	149	166	CGACCAGGTTCACAGCATTA	59.716	20	GAGTAATGGAAATGCGGCTC	59.674	20	107	107	213	CGACCAGGTTCACAGCATTA	59.716	20	CAGAGTAATGGAAATGCGGC	60.606	20	109	107	215	CGACCAGGTTCACAGCATTA	59.716	20	CGAAGGATAGCAATCGGTTT	59.182	20	132	107	238
CU41020	(GA)10	1	20	196	215
CU41044	(TCA)6	1	18	90	107	AAGAACCGGCTTCCATCTTT	60.074	20	CGGCAGAGGAAATGATTTGT	60.074	20	131	55	185	AAGAACCGGCTTCCATCTTT	60.074	20	GAAAGAGGAGGAATTTCGGC	60.152	20	147	55	201	AAGAACCGGCTTCCATCTTT	60.074	20	AATTTCGGCAGAGGAAATGA	59.645	20	136	55	190
CU41099	(GT)7	1	14	59	72	GCCGGTGACTGTGAATATGA	59.527	20	TTGCTTTTCGCCCTATCAAT	59.682	20	131	7	137	GCCGGTGACTGTGAATATGA	59.527	20	CTTTGCTTTTCGCCCTATCA	60.335	20	133	7	139	GCCGGTGACTGTGAATATGA	59.527	20	TTAGACAGCTTTCCATCCGC	60.352	20	112	7	118
CU41161	(ATA)5	1	15	34	48
CU41179	(TTC)5	1	15	11	25
CU4118	(TCT)6	1	18	230	247	TGCGAATTCAAGCATCTTACA	59.458	21	CGAAGAAGCCAACCAGGATA	60.206	20	280	39	318	TGCGAATTCAAGCATCTTACA	59.458	21	CGAAGAAGCCAACCAGGAT	60.203	19	280	39	318	TGCGAATTCAAGCATCTTACA	59.458	21	CAGGATATGTACGTCAAGGGC	59.467	21	267	39	305
CU41197	(TGT)5	1	15	248	262
CU41224	(GCG)5	1	15	3	17
CU41253	(TC)8	1	16	31	46
CU41259	(AC)7	1	14	99	112	GGTGAAAAAGGGGTTGGAAT	60.032	20	ATACACCACGCTTTGGCTTT	59.637	20	135	24	158	GGTGAAAAAGGGGTTGGAAT	60.032	20	CGCTTTGGCTTTTGATTCTT	59.474	20	127	24	150	GGTGAAAAAGGGGTTGGAAT	60.032	20	ACATACACCACGCTTTGGCT	60.581	20	137	24	160
CU41260	(TC)7	1	14	223	236
CU41289	(CAT)8	1	24	25	48
CU4131	(AG)12	1	24	1005	1028
CU41453	(TTC)6	1	18	166	183	CAATTCTCGATTTGGGTGCT	60.074	20	TCAGCAAAATGGTATTCCCC	59.762	20	166	63	228	TCAAGACATGGTGCGTTCAT	60.12	20	TCAGCAAAATGGTATTCCCC	59.762	20	195	34	228	TCTCGATTTGGGTGCTTCTT	59.813	20	TCAGCAAAATGGTATTCCCC	59.762	20	162	67	228
CU41469	(AT)7	1	14	15	28
CU41492	(TCT)12	1	36	57	92	CGGGGACATTTTCCAGATTA	59.756	20	GTTTGTTTGGGGCGTTTCTA	59.975	20	172	13	184	CGGGGACATTTTCCAGATTA	59.756	20	TTGTTTGGGGCGTTTCTAAC	59.975	20	170	13	182	CGGGGACATTTTCCAGATTA	59.756	20	TTCTTTGGGGGTATGGATTG	59.617	20	144	13	156
CU41509	(TTTCT)7	1	35	135	169	TGTTGGAGGTCTGGTTGTGT	58.992	20	TCATTTACACACAAATCATCGC	58.559	22	122	73	194	TTTGAGATGTTGGAGGTCTGG	60.096	21	TCATTTACACACAAATCATCGC	58.559	22	129	66	194	TTGAGATGTTGGAGGTCTGG	58.641	20	TCATTTACACACAAATCATCGC	58.559	22	128	67	194
CU41562	(TA)6	1	12	20	31
CU41573	(TTTTC)6	1	30	54	83
CU41592	(AG)8	1	16	109	124	ATCTCCGACGAAACTTGACG	60.255	20	TATTCTTCACCGAGGGTTGC	60.074	20	172	39	210	ATCTCCGACGAAACTTGACG	60.255	20	CGCCCCTTTTCCTTTATTCT	59.567	20	186	39	224	CGGCACAGCTAACAAAATCC	60.637	20	TATTCTTCACCGAGGGTTGC	60.074	20	142	69	210
CU41624	(AT)6	1	12	34	45
CU41625	(GA)8	1	16	54	69
CU41632	(CTT)10	1	30	36	65	CTGATTGCCAAAGTCAAGCC	60.776	20	GAGACCGGAGCAGCAAATAC	59.843	20	122	13	134	TCTGATTGCCAAAGTCAAGC	59.002	20	GAGACCGGAGCAGCAAATAC	59.843	20	123	12	134	GGCATAATTCTGATTGCCAAA	59.921	21	GAGACCGGAGCAGCAAATAC	59.843	20	131	4	134
CU41694	(GGA)5	1	15	8	22
CU4178	(CCA)6	1	18	48	65	TCACCATCTCCCTCCAACTC	60.048	20	TGAACCGAAATGAAGCTCCT	59.813	20	144	11	154	TCTCACCATCTCCCTCCAAC	60.048	20	TGAACCGAAATGAAGCTCCT	59.813	20	146	9	154	CTCTCACCATCTCCCTCCAA	60.191	20	TGAACCGAAATGAAGCTCCT	59.813	20	147	8	154
CU41792	(TCT)10	1	30	164	193
CU41824	(AGA)5	1	15	28	42	GGCGATCGGAATTTTATTTTT	59.333	21	ATTCCCAACACCAAACCAAA	60.066	20	105	0	104	GGCGATCGGAATTTTATTTTT	59.333	21	AAATTCCCAACACCAAACCA	60.066	20	107	0	106	GGCGATCGGAATTTTATTTTT	59.333	21	AATTCCCAACACCAAACCAA	60.066	20	106	0	105
CU4187	(AAT)5	1	15	224	238	TTGGAAGTGGGAGCAAAATC	60.051	20	CCTGCATTGAAACGTTCATAA	58.688	21	107	191	297	CATTAGGCTTGGAAGTGGGA	60.066	20	CCTGCATTGAAACGTTCATAA	58.688	21	115	183	297	GCCAGACATCATTGTGCATC	60.088	20	CCTGCATTGAAACGTTCATAA	58.688	21	196	102	297
CU41877	(AAG)6	1	18	121	138	TTTGTGTTTGTTTGTTTGTTCAGA	59.613	24	AAGATCAGGTGGTCCCACAG	59.962	20	189	45	233	TTTGTGTTTGTTTGTTTGTTCAGA	59.613	24	GGTCCCACAGATGGAAAAGA	59.903	20	179	45	223	TTGTGTTTGTTTGTTTGTTCAGA	58.292	23	AAGATCAGGTGGTCCCACAG	59.962	20	188	46	233
CU41951	(GTT)5	1	15	152	166	TTTATGGCACGAACTCATCG	59.688	20	AGGGAGCCACACCATTACAG	59.989	20	158	53	210	TTTATGGCACGAACTCATCG	59.688	20	TATGACCTCAACAGGGAGCC	60.073	20	170	53	222	TTTATGGCACGAACTCATCG	59.688	20	ACAGGGAGCCACACCATTAC	59.851	20	160	53	212
CU42028	(AATGG)8	1	40	48	87	AATGCAATGGAATCCACCC	60.542	19	TTCCCCTTGGTGTTTATTGC	59.801	20	159	16	174	AATGCAATGGAATCCACCC	60.542	19	CATTTCATTCCCCTTGGTGT	59.647	20	166	16	181	AATGCAATGGAATCCACCC	60.542	19	TTTCATTCCCCTTGGTGTTT	59.264	20	164	16	179
CU42059	(GA)7	1	14	16	29
CU42078	(TAA)5	1	15	3	17
CU42080	(ATA)8	1	24	9	32
CU4211	(AT)9	1	18	277	294
CU4218	(GGA)5	1	15	499	513	CGCCCTGTCTTGGTCTATGT	60.134	20	CCCGACTTTTCCCCAATACT	60.18	20	162	385	546	ACTACAGCAGTCAGGGGTGG	60.174	20	CCCGACTTTTCCCCAATACT	60.18	20	248	299	546	CCACTACAGCAGTCAGGGGT	60.174	20	CCCGACTTTTCCCCAATACT	60.18	20	250	297	546
CU42205	(GGC)5	1	15	95	109	CAAAAGGGTCCCAGAAATCC	60.663	20	CCCATGAGTCCTAGTTCCGA	60.065	20	109	59	167	CAAAAGGGTCCCAGAAATCC	60.663	20	CCTAGTTCCGACACCTGGAC	59.574	20	100	59	158	CAAAAGGGTCCCAGAAATCC	60.663	20	GTCCTAGTTCCGACACCTGG	59.574	20	102	59	160
CU42232	(GGA)6	1	18	231	248
CU42261	(GA)6	1	12	251	262
CU42292	(CT)7	1	14	87	100	TCATCTTATATAGGCTTATTGGACATT	57.889	27	GGGGTTGACAAATGATAGGG	59.101	20	206	17	222	TCATCTTATATAGGCTTATTGGACATT	57.889	27	TGGGGTTGACAAATGATAGG	58.27	20	207	17	223	TCATCTTATATAGGCTTATTGGACATT	57.889	27	GGGGTTGACAAATGATAGGGA	60.925	21	206	17	222
CU42302	(TTG)5	1	15	252	266
CU4233	(TTC)7	1	21	42	62	TGCTTCTAGCAACGCATCTG	60.302	20	CGGAAATGGAGAGGAATCAA	60.006	20	125	11	135	TGCTTCTAGCAACGCATCTG	60.302	20	GATCGTTCAACTCAATCGCA	59.805	20	146	11	156	TGCTTCTAGCAACGCATCTG	60.302	20	ACCGGAAATGGAGAGGAATC	60.272	20	127	11	137
CU42348	(CTT)8	1	24	38	61	CCCCAATTTTCTTCCTTTTCC	60.956	21	GGGGTTTGGAATTGAATGTG	60.029	20	126	13	138	GCTTTTCCATTTACCCCAAT	57.923	20	GGGGTTTGGAATTGAATGTG	60.029	20	139	0	138	CCCCAATTTTCTTCCTTTTCC	60.956	21	ATTGAATGGGGGTTTGGAAT	60.245	20	134	13	146
CU42394	(TTA)7	1	21	77	97	TTCTGCCCTTGACTTGACCT	59.844	20	TGACAGCTTGTTCATTCCAGA	59.43	21	112	42	153	TTTCTGCCCTTGACTTGACC	60.232	20	TGACAGCTTGTTCATTCCAGA	59.43	21	113	41	153	TTCTGCCCTTGACTTGACCT	59.844	20	TTTGACAGCTTGTTCATTCCA	59.307	21	114	42	155
CU4244	(AG)10	1	20	467	486
CU42464	(CTT)11	1	33	67	99	AGGGGGATCTTGCCTCTAAA	60.032	20	TTTCTATCGATGGGGTCGAG	60.029	20	220	1	220	GGGGGATCTTGCCTCTAAAC	59.903	20	TTTCTATCGATGGGGTCGAG	60.029	20	219	2	220	AATCCTCACGCCACAAACTC	60.119	20	TTTCTATCGATGGGGTCGAG	60.029	20	187	34	220
CU42472	(GAA)5(GAG)5	2	30	191	220	GAGCATCCCCTTCAGAGTTG	59.803	20	CTACCAATGCAAACCTTCCC	59.429	20	121	124	244	GAGCATCCCCTTCAGAGTTG	59.803	20	TACCAATGCAAACCTTCCCT	59.429	20	120	124	243	CAAGGCATAAAGAGCATCCC	59.668	20	CTACCAATGCAAACCTTCCC	59.429	20	132	113	244
CU42482	(TTC)6	1	18	215	232	TTCCGGAAAAGAAAATACAAAAA	59.086	23	AAAAGATCTGGAAATGGACGA	58.634	21	155	134	288	TCCGGAAAAGAAAATACAAAAA	57.871	22	AAAAGATCTGGAAATGGACGA	58.634	21	154	135	288	TTCCGGAAAAGAAAATACAAAA	57.871	22	AAAAGATCTGGAAATGGACGA	58.634	21	155	134	288
CU42487	(CTT)8	1	24	126	149
CU42488	(CTTC)6	1	24	132	155
CU42493	(GCC)5	1	15	137	151	AAAGAAACCGAAAACCCAAAA	59.845	21	GGTATCATACGGTGGCCGTT	61.889	20	130	48	177	AAGAAACCGAAAACCCAAAA	58.579	20	GGTATCATACGGTGGCCGTT	61.889	20	129	49	177	AAAGAAACCGAAAACCCAAA	58.579	20	GGTATCATACGGTGGCCGTT	61.889	20	130	48	177
CU42506	(TTC)5	1	15	129	143	ATAGGGGCAGGTTGTCTGTG	59.989	20	GCCACCACTCTGTAACCCAT	59.851	20	146	78	223	GCAGGTTGTCTGTGATTCCA	59.682	20	GCCACCACTCTGTAACCCAT	59.851	20	140	84	223	ATAGGGGCAGGTTGTCTGTG	59.989	20	AGCCACCACTCTGTAACCCA	60.567	20	147	78	224
CU4251	(CAG)5	1	15	1037	1051	TTAGCTCATCCTCCGCAACT	59.978	20	GGATCCGATCATGTTGACCT	59.744	20	100	976	1075	TTCCAGCAACATTCCATTCA	60.049	20	GGATCCGATCATGTTGACCT	59.744	20	178	898	1075	CTCATTAGCTCATCCTCCGC	59.939	20	GGATCCGATCATGTTGACCT	59.744	20	104	972	1075
CU42520	(GA)6gg(GA)6	2	26	44	69
CU42521	(TAA)5	1	15	141	155	GGGGACACATGAGCAAAACT	59.973	20	TCCCCTCATTCCACATATCC	59.563	20	142	64	205	AGATTGGTGTGGGGACACAT	60.096	20	TCCCCTCATTCCACATATCC	59.563	20	152	54	205	GGGGACACATGAGCAAAACT	59.973	20	CCCCTCATTCCACATATCCTT	60.025	21	141	64	204
CU42526	(TC)8	1	16	236	251
CU4253	(ACA)6	1	18	288	305	TTGAAATGCCCAAGATGTGA	60.049	20	GAAGGGCCATGAAGAAGATG	59.629	20	266	93	358	TTGAAATGCCCAAGATGTGA	60.049	20	ATGAAGAAGGGCCATGAAGA	59.629	20	271	93	363	TTGAAATGCCCAAGATGTGA	60.049	20	AGATGAAGAAGGGCCATGAA	59.629	20	273	93	365
CU42589	(AAT)5	1	15	130	144	CGGCGAAAGAGATTATTCCA	60.167	20	GCGATTCTGTATCGAAGGGA	60.177	20	177	13	189	ACGTTAAAACATCGGCGAAA	60.488	20	GCGATTCTGTATCGAAGGGA	60.177	20	189	1	189	CGTTAAAACATCGGCGAAAG	60.61	20	GCGATTCTGTATCGAAGGGA	60.177	20	188	2	189
CU4264	(GTC)5	1	15	49	63	TGTACGGGTTCAGCATTGTC	59.572	20	CTTTTCCCCCATTTTCCTTC	59.75	20	242	23	264	TGTACGGGTTCAGCATTGTC	59.572	20	GAATCCCTTCTCCCAAATCC	59.705	20	269	23	291	TGTACGGGTTCAGCATTGTC	59.572	20	TCAACCATTTCCCTCTGCTT	59.67	20	182	23	204
CU4271	(TA)7	1	14	251	264	CTTTAGTGACCGGATCGGAG	59.688	20	TTTCGTAATCTCTTCCCACTCTG	59.77	23	272	42	313	TTGATGAAAAATATCGGGGG	59.593	20	TTTCGTAATCTCTTCCCACTCTG	59.77	23	124	190	313	GGACTTTAGTGACCGGATCG	59.55	20	TTTCGTAATCTCTTCCCACTCTG	59.77	23	275	39	313
CU42724	(ATA)6acaataata(TAT)5	2	42	68	109	GAGGGAAGGGAGAGAGGAAA	59.749	20	TTCAAATATACACACATTTGGGA	57.021	23	116	20	135	GAGGGAAGGGAGAGAGGAAA	59.749	20	CTTCAAATATACACACATTTGGGA	58.008	24	117	20	136	GGGAAGGGAGAGAGGAAAAA	59.623	20	TTCAAATATACACACATTTGGGA	57.021	23	114	22	135
CU42735	(GAG)8	1	24	123	146	TGGATATGCTGCTGGTGGTA	60.096	20	GGATGATATCGACCACTTGGA	59.765	21	109	81	189	AGCTATGATATGGGCATGGG	59.768	20	GGATGATATCGACCACTTGGA	59.765	21	132	58	189	CACTGGATATGCTGCTGGTG	60.287	20	GGATGATATCGACCACTTGGA	59.765	21	112	78	189
CU42748	(ATA)6	1	18	25	42	GGGTTTTGGCTTATTTTGATTT	58.487	22	TGTCCACACCATTAGAGGCA	60.112	20	119	0	118	GGGTTTTGGCTTATTTTGATTT	58.487	22	CGTCGGTGCATGAAGTATTG	60.134	20	212	0	211	GGGTTTTGGCTTATTTTGATT	57.211	21	TGTCCACACCATTAGAGGCA	60.112	20	119	0	118
CU4275	(CTT)5gttttgcagtcaaaataaagtcatatgtgcctgagagaaagattaatt(TG)8	2	79	1	79
CU4280	(CTG)5	1	15	376	390	AGCTCGCCAACAACATTACC	60.14	20	GGTGAGAACCTAGCAACGCT	59.501	20	244	180	423	GGTAGCTCGCCAACAACATT	60.14	20	GGTGAGAACCTAGCAACGCT	59.501	20	247	177	423	AACAACATTACCAGCCGGAC	59.859	20	GGTGAGAACCTAGCAACGCT	59.501	20	236	188	423
CU42811	(ATT)8	1	24	112	135
CU42834	(TC)8	1	16	18	33
CU42898	(TA)8	1	16	225	240
CU42901	(CT)9	1	18	106	123
CU4294	(GGC)5	1	15	513	527	GTAGCGTCGGTGGTGGTAGT	60.058	20	ACAGAGTGAGCAACCAGCCT	60.057	20	149	480	628	TTCACCTCCACCTCCATTTC	59.903	20	ACAGAGTGAGCAACCAGCCT	60.057	20	261	368	628	CAAGAGGAGATACCAAGCCG	59.83	20	ACAGAGTGAGCAACCAGCCT	60.057	20	233	396	628
CU42940	(AG)6	1	12	167	178	CACCGCCTTCCACTTCTTTA	60.241	20	CGTGCTCATCTTCCATATCTATT	57.449	23	145	72	216	AAACCTCCCTTTGATTTCCG	60.291	20	CGTGCTCATCTTCCATATCTATT	57.449	23	167	50	216	ACCTCCCTTTGATTTCCGAC	60.306	20	CGTGCTCATCTTCCATATCTATT	57.449	23	165	52	216
CU42980	(TC)11	1	22	87	108
CU42990	(GT)7	1	14	27	40
CU42999	(AAT)5	1	15	212	226
CU43022	(TA)6	1	12	133	144	AAAGGAAACTAGCAACGAAGAGAA	59.958	24	CAAATTTTGCAACCATACCTC	57.181	21	131	38	168	AAAGGAAACTAGCAACGAAGAGAA	59.958	24	ACAAATTTTGCAACCATACCTC	58.051	22	132	38	169	AAGGAAACTAGCAACGAAGAGAA	58.771	23	CAAATTTTGCAACCATACCTC	57.181	21	130	39	168
CU4303	(GCC)6	1	18	449	466	CTTTCCCAGTTCGATACCCA	59.926	20	TCGGAGAAAGAATCGGAAGA	59.887	20	133	377	509	CGACACTTTCCCAGTTCGAT	60.111	20	TCGGAGAAAGAATCGGAAGA	59.887	20	138	372	509	TTTCCCAGTTCGATACCCAC	59.79	20	TCGGAGAAAGAATCGGAAGA	59.887	20	132	378	509
CU43042	(AT)6	1	12	82	93
CU43069	(AAT)7	1	21	153	173
CU43101	(CCT)5	1	15	120	134	CGTCACGAGAAGACAAACGA	60.025	20	GAGAGAGAAAGAGGGTGGGG	60.186	20	214	0	213	CGTCACGAGAAGACAAACGA	60.025	20	GAAAGAGGGTGGGGTTTAGG	59.799	20	208	0	207	GAGAAGACAAACGACAGCCC	59.851	20	GAGAGAGAAAGAGGGTGGGG	60.186	20	208	6	213
CU43116	(CT)6	1	12	26	37
CU43140	(GAC)5	1	15	2	16
CU4318	(CAC)6	1	18	305	322	CCTCCTCCCTACAAAAAGCC	60.068	20	AAACTGGTGGTGGTGGAGAC	59.859	20	253	135	387	CCTCCTCCCTACAAAAAGCC	60.068	20	TGTAAACTGGTGGTGGTGGA	59.848	20	256	135	390	AAAGCCTTACCACCCACCTT	59.864	20	TGTAAACTGGTGGTGGTGGA	59.848	20	242	149	390
CU43210	(GA)8	1	16	184	199
CU4325	(TTC)5	1	15	76	90	GGAGGAACATGGGTGTTGTT	59.679	20	ACAATCCAAGGGGTCAGCTA	59.55	20	208	51	258	GGAGGAACATGGGTGTTGTT	59.679	20	ATGGCAACTCCCATCTGAAA	60.461	20	277	51	327	GGAGGAACATGGGTGTTGTT	59.679	20	AATGGCAACTCCCATCTGAA	60.461	20	278	51	328
CU4325	(CA)8	1	16	368	383
CU43276	(CT)6	1	12	34	45
CU43329	(AT)6	1	12	19	30
CU43353	(AT)6	1	12	35	46	TTTGCTTGTGTAAATTCTTGTTATTT	57.689	26	TCATTGTCATCAATTCCCCA	59.707	20	224	0	223	TTTGCTTGTGTAAATTCTTGTTATTT	57.689	26	TCATTGTCATCAATTCCCCAT	60.006	21	224	0	223	TTTGCTTGTGTAAATTCTTGTTATTT	57.689	26	CTCATTGTCATCAATTCCCCA	60.708	21	225	0	224
CU43366	(CT)6	1	12	1	12
CU4340	(ACTGCA)5	1	30	148	177	TGGTCAAGGACTCAGACACG	59.864	20	TGCTCCGTCTTTCTTCACCT	59.989	20	254	77	330	TGGTCAAGGACTCAGACACG	59.864	20	ATCCTTGTGTTTGCTCCGTC	60.119	20	265	77	341	TGGTCAAGGACTCAGACACG	59.864	20	CCTTGTGTTTGCTCCGTCTT	60.291	20	263	77	339
CU43403	(TTC)5	1	15	16	30
CU43456	(CT)6	1	12	43	54	TGTTGCAAATACTAGCTCCTTGTC	59.854	24	CCCAGACACCAAATTCATTCT	58.898	21	138	11	148	TGTTGCAAATACTAGCTCCTTGTC	59.854	24	CCCAGACACCAAATTCATTC	57.835	20	138	11	148	TGTTGCAAATACTAGCTCCTTGTC	59.854	24	ACCCAGACACCAAATTCATTC	58.755	21	139	11	149
CU43482	(TTC)7	1	21	187	207	TTTCTGGAAGTGTCATTGTTTGA	59.64	23	TTCAAAACTTAGCCAAATACCCA	59.892	23	146	91	236	GGTTTTTCTGGAAGTGTCATTG	58.602	22	TTCAAAACTTAGCCAAATACCCA	59.892	23	150	87	236	AGGTTTTTCTGGAAGTGTCATTG	59.552	23	TTCAAAACTTAGCCAAATACCCA	59.892	23	151	86	236
CU43537	(GAA)7	1	21	120	140	GATCACGCACATTGAGGTTG	60.12	20	GAATCCAGTTCCGCATCAGT	60.081	20	125	87	211	GATCACGCACATTGAGGTTG	60.12	20	AATGAATCCAGTTCCGCATC	59.9	20	128	87	214	CATTGACTTGGCGAGATTGA	59.799	20	GAATCCAGTTCCGCATCAGT	60.081	20	169	43	211
CU43555	(AG)10	1	20	141	160
CU43557	(TTC)7	1	21	157	177
CU4358	(TCG)5	1	15	402	416	TTATCCCTTCCATCATTGCC	59.722	20	TACTTTAGGCGTCATTCGGG	60.089	20	224	377	600	TTATCCCTTCCATCATTGCC	59.722	20	TGGAATTGAGTGTCGCTACG	59.864	20	192	377	568	TTATCCCTTCCATCATTGCC	59.722	20	CGGGCTAAGAAGGTGATGAA	60.206	20	113	377	489
CU43600	(TA)9	1	18	78	95	TCACAATCAACAATAAATTCATTCAA	59.677	26	CATCCGAAATGAAAATACTAAAAGG	59.374	25	112	30	141	TCACAATCAACAATAAATTCATTCAA	59.677	26	TCCGAAATGAAAATACTAAAAGGA	58.333	24	110	30	139	CACAATCAACAATAAATTCATTCAAA	59.258	26	CATCCGAAATGAAAATACTAAAAGG	59.374	25	111	31	141
CU43609	(GT)8(AT)6	2	28	156	183
CU43616	(TAT)5	1	15	112	126	TCAATTTTACCCCTACCCCC	59.882	20	AGGGCAGAAATGCAAAATGA	60.585	20	245	1	245	TCAATTTTACCCCTACCCCC	59.882	20	GAGGGCAGAAATGCAAAATG	60.585	20	246	1	246	TCAATTTTACCCCTACCCCC	59.882	20	TGAGGGCAGAAATGCAAAAT	60.585	20	247	1	247
CU43637	(GAT)5	1	15	50	64
CU43753	(CT)6	1	12	45	56
CU4382	(TC)9	1	18	192	209	ATTCCTGAGTGCGAACCAAC	60.119	20	CTCGAGTTTTGTTTTGAGCTG	57.828	21	177	85	261	ATTCCTGAGTGCGAACCAAC	60.119	20	CTCGAGTTTTGTTTTGAGCTGT	58.699	22	177	85	261	TGAATGGGAGAGGGGTATTG	59.744	20	CTCGAGTTTTGTTTTGAGCTG	57.828	21	197	65	261
CU43870	(TA)6	1	12	153	164	ATCACCGGCAACAAGTCTTC	60.119	20	CAAGAATTGCCCTTTTCCAA	60.046	20	156	49	204	ATCACCGGCAACAAGTCTTC	60.119	20	AGAATTGCCCTTTTCCAACC	60.299	20	154	49	202	ATCACCGGCAACAAGTCTTC	60.119	20	TCAAGAATTGCCCTTTTCCA	60.555	20	157	49	205
CU43893	(CT)6	1	12	55	66
CU4394	(AAG)9	1	27	235	261	TTTGTTACTCGCAGTCGCAC	60.058	20	CTTTCTGCTCGTCCTTTTGG	59.986	20	265	39	303	CATTTTCTTCTCTTGCCGGA	60.323	20	CTTTCTGCTCGTCCTTTTGG	59.986	20	204	100	303	CATTTTCTTCTCTTGCCGGA	60.323	20	ACAATCTCGCCACCCAGTAG	60.134	20	278	100	377
CU43951	(AT)6	1	12	196	207	TGCATTGGTTGATGAGGAAA	60.049	20	TGAGGTCTTACCATTCTCCCA	59.536	21	139	147	285	GTGCATTGGTTGATGAGGAA	59.502	20	TGAGGTCTTACCATTCTCCCA	59.536	21	140	146	285	AGTGCATTGGTTGATGAGGA	59.09	20	TGAGGTCTTACCATTCTCCCA	59.536	21	141	145	285
CU43970	(TC)8	1	16	82	97	GGAATTCCTAAACCCATAACCC	59.8	22	GATAGAGATAATTCATAGGTAGTGGCA	58.36	27	126	2	127	TTCCTAAACCCATAACCCAAAA	59.599	22	GATAGAGATAATTCATAGGTAGTGGCA	58.36	27	122	6	127	TCCTAAACCCATAACCCAAAAA	59.599	22	GATAGAGATAATTCATAGGTAGTGGCA	58.36	27	121	7	127
CU44008	(TCT)5	1	15	62	76
CU44015	(CAT)5	1	15	64	78	TGCCAAGTTTACCTATCTCAATCA	60.023	24	CAAATCTGTAAGAAGAAGAATTCCC	58.803	25	126	30	155	TGCCAAGTTTACCTATCTCAATCA	60.023	24	ACAAATCTGTAAGAAGAAGAATTCCC	59.508	26	127	30	156	CAATGCCAAGTTTACCTATCTCAA	59.577	24	CAAATCTGTAAGAAGAAGAATTCCC	58.803	25	129	27	155
CU44112	(TA)8	1	16	26	41
CU4412	(AT)8	1	16	169	184	TTCAGATGCTGTAGAGTTGTTGC	59.576	23	TCTTTGTTGAGATTGTAAGAAGGAAA	59.73	26	109	130	238	CAGATGCTGTAGAGTTGTTGCAT	59.461	23	TCTTTGTTGAGATTGTAAGAAGGAAA	59.73	26	107	132	238	TTCAGATGCTGTAGAGTTGTTGC	59.576	23	TCTTTGTTGAGATTGTAAGAAGGAA	58.56	25	109	130	238
CU44124	(AAG)5	1	15	70	84	ACTCTGTCCCAGTCTGTGGG	60.153	20	TTCCAAAACAGCTGGGATTC	60.051	20	183	18	200	GCGGAGGATGAAATGAAGAA	60.155	20	TTCCAAAACAGCTGGGATTC	60.051	20	159	42	200	ACTCTGTCCCAGTCTGTGGG	60.153	20	TATGCGAACCCAAAATCACA	59.93	20	211	18	228
CU44228	(TGG)5	1	15	10	24
CU4431	(GA)6	1	12	44	55	GAGGCAGCCGTTAGAGAAGA	59.717	20	CATGGAGCATTTGCGTTTTA	59.702	20	160	1	160	GAGGCAGCCGTTAGAGAAGA	59.717	20	CATTTGCGTTTTAAATGGGC	60.315	20	153	1	153	GAGGCAGCCGTTAGAGAAGA	59.717	20	GCATTTGCGTTTTAAATGGG	60.315	20	154	1	154
CU44322	(TA)7	1	14	150	163	GAAGATAATGCCCACGAGGA	60.036	20	AACAAACGTCAAGAAAGGTCC	58.214	21	156	53	208	GATAATGCCCACGAGGAAAA	59.901	20	AACAAACGTCAAGAAAGGTCC	58.214	21	153	56	208	ACGAGGAAAATGACCACGAG	60.111	20	AACAAACGTCAAGAAAGGTCC	58.214	21	143	66	208
CU44339	(AG)6aagagagagagatgagattttccatcttttgttttattacttactttttaa(TCT)6	2	81	64	144
CU44366	(CT)8	1	16	73	88
CU4437	(TC)10tttgtttgttttgtgtaaatc(AGA)5	2	56	25	80
CU44391	(TC)7	1	14	229	242	GGAAGGTTGTGGGAGATACG	59.405	20	TGGAAATGGAAGTCACAGAGAA	59.711	22	132	138	269	TCTGTCATTTGTGGCTCGTT	59.293	20	TGGAAATGGAAGTCACAGAGAA	59.711	22	233	37	269	GTTGTGGGAGATACGTGTGC	59.014	20	TGGAAATGGAAGTCACAGAGAA	59.711	22	127	143	269
CU44398	(TTC)5	1	15	124	138	TAGCGGCTGCTTCTACACCT	60.176	20	TCCTGAACTTGTTTCCCTCG	60.224	20	154	48	201	CTAGCGGCTGCTTCTACACC	60.176	20	TCCTGAACTTGTTTCCCTCG	60.224	20	155	47	201	CCTAGCGGCTGCTTCTACAC	60.176	20	TCCTGAACTTGTTTCCCTCG	60.224	20	156	46	201
CU44435	(AT)7	1	14	114	127	TCAAATATTGGATTCATTTTACTCTCA	59.378	27	CCATGTTGAAGTCAAATAAAAGAGG	60.262	25	129	55	183	CAAATATTGGATTCATTTTACTCTCA	57.848	26	CCATGTTGAAGTCAAATAAAAGAGG	60.262	25	128	56	183	TCAAATATTGGATTCATTTTACTCTCA	59.378	27	CATGTTGAAGTCAAATAAAAGAGGAA	59.944	26	128	55	182
CU44444	(CAC)5	1	15	226	240
CU44476	(GAA)5	1	15	63	77	GGGAATCCGTCTCGTTTTCT	60.443	20	CCCTTTATATCCAGGCCCTC	59.756	20	184	11	194	GGGAATCCGTCTCGTTTTCT	60.443	20	GCCCTCGAAAACCGATAAAT	60.28	20	170	11	180	GGGAATCCGTCTCGTTTTCT	60.443	20	ATACGGATCCAGAGCTTCCC	60.431	20	114	11	124
CU44483	(AT)7	1	14	79	92
CU4452	(AAT)6	1	18	130	147	TCAATGATCCCTTGGGCTAC	59.894	20	TTGCTTTTGGATTGTGTTGG	59.561	20	108	98	205	TTCAATGATCCCTTGGGCTA	60.405	20	TTGCTTTTGGATTGTGTTGG	59.561	20	109	97	205	TCAATGATCCCTTGGGCTAC	59.894	20	GCTTTTGGATTGTGTTGGTG	59.024	20	106	98	203
CU4452	(AG)11	1	22	264	285
CU44522	(CAG)6	1	18	24	41
CU44574	(GA)6	1	12	44	55	TGGATGGATAGTGAAATTTAGGAA	58.924	24	AACCACTCGCCATTGTTTTT	59.476	20	124	4	127	TGGATGGATAGTGAAATTTAGGAA	58.924	24	TTTGTTTGGCAGTGGGAAGT	60.529	20	106	4	109	CATGGATGGATAGTGAAATTTAGG	58.819	24	AACCACTCGCCATTGTTTTT	59.476	20	126	2	127
CU44575	(AAT)5	1	15	4	18
CU44615	(CTT)7	1	21	24	44	GCTAGTCGGACTCAGATCCTC	58.091	21	CAAATCGGGCAGATGACTTT	60.074	20	182	0	181	GCTAGTCGGACTCAGATCCTC	58.091	21	TTTCTCCGCATTTCGTTTCT	59.823	20	114	0	113	GCTAGTCGGACTCAGATCCTC	58.091	21	TTTTCTCCGCATTTCGTTTC	60.188	20	115	0	114
CU44668	(GAA)6	1	18	132	149
CU4474	(AG)10	1	20	132	151
CU44762	(GT)6	1	12	8	19
CU4477	(ACC)5	1	15	277	291	AAGTCCGACGAAGAAAGGGT	60.11	20	TGATTGATTTGAGTTTTTGGTGA	59.483	23	147	171	317	TCTCCTTCCTCACGTGCTCT	60.135	20	TGATTGATTTGAGTTTTTGGTGA	59.483	23	182	136	317	GCTCTGAGGTCCATGCCTAC	59.834	20	TGATTGATTTGAGTTTTTGGTGA	59.483	23	167	151	317
CU44775	(ATC)5	1	15	93	107	GGGAGAGGGGAAAAATTTGA	60.237	20	GCAGGTACAAGCCTTGCTTA	58.201	20	149	62	210	GGGAGAGGGGAAAAATTTGA	60.237	20	TGCAGGTACAAGCCTTGCTTA	60.938	21	150	62	211	CAAGAACATTGAAGGGGGAG	59.521	20	GCAGGTACAAGCCTTGCTTA	58.201	20	164	47	210
CU44825	(AT)7	1	14	137	150
CU44827	(GAA)7	1	21	58	78
CU44924	(AG)9	1	18	70	87	TGAAAAGGAAATTACATATGAAGGA	58.222	25	ACACCCCATGACCAAGTGTT	60.135	20	125	29	153	TGAAAAGGAAATTACATATGAAGGA	58.222	25	CCCCATGACCAAGTGTTTTC	60.21	20	122	29	150	ACATATGAAGGATATGGTGAGATG	57.042	24	ACACCCCATGACCAAGTGTT	60.135	20	112	42	153
CU44928	(TA)6	1	12	82	93	TTGAACTGCAGCCATTGAAA	60.379	20	GAACTGCATTTCATTATCTCTCG	58.038	23	109	41	149	CAGCTTTATTGAACTGCAGCC	60.032	21	TGCATTTCATTATCTCTCGTTTTC	59.649	24	113	33	145	TTGAACTGCAGCCATTGAAA	60.379	20	TTCATTATCTCTCGTTTTCTTTCG	58.986	24	100	41	140
CU44942	(AT)9	1	18	136	153	TCCTTTTGAGGAGGCAAAGA	59.926	20	AAATACAAAAGTTGGAAAACTTGAA	57.587	25	111	73	183	AGGAATCCTTTTGAGGAGGC	59.651	20	AAATACAAAAGTTGGAAAACTTGAA	57.587	25	116	68	183	GAATCCTTTTGAGGAGGCAA	59.244	20	AAATACAAAAGTTGGAAAACTTGAA	57.587	25	114	70	183
CU44993	(AG)12	1	24	59	82
CU4502	(CTT)7	1	21	172	192	CGAGCTTTGGTCTGTGACTG	59.616	20	GACATGGGAGAAGTGGGAAA	59.903	20	250	9	258	CGAGCTTTGGTCTGTGACTG	59.616	20	CATGGGAGAAGTGGGAAATG	60.309	20	248	9	256	CGAGCTTTGGTCTGTGACTG	59.616	20	TGGGAGAAGTGGGAAATGAA	60.43	20	246	9	254
CU45031	(ATA)9	1	27	38	64
CU45035	(CGC)5	1	15	120	134
CU45045	(AG)6	1	12	101	112
CU45056	(CTT)8	1	24	68	91
CU45067	(AT)7	1	14	159	172
CU45155	(TCT)7	1	21	25	45
CU45167	(AGA)5	1	15	24	38
CU45170	(GAATG)5	1	25	40	64	GAAATTTAATGGAATCAACCCG	59.567	22	TTCCATTCCTTTCCATTCCA	60.244	20	136	13	148	TTTAATGGAATCAACCCGAG	57.551	20	TTCCATTCCTTTCCATTCCA	60.244	20	132	17	148	AATTTAATGGAATCAACCCGAG	59.229	22	TTCCATTCCTTTCCATTCCA	60.244	20	134	15	148
CU4518	(CAG)7	1	21	240	260	TTTCCCTGGAGGAGGAAACT	60.045	20	ATTGCTGTTGTTGGTGGTGA	60.008	20	179	124	302	TTTCCCTGGAGGAGGAAACT	60.045	20	GGGCTGAAATTGCTGTTGTT	60.118	20	187	124	310	TTTCCCTGGAGGAGGAAACT	60.045	20	AGAGCTGTTGCTGCTGGAAT	60.164	20	227	124	350
CU45181	(AG)6	1	12	143	154	GCGATTTTGAGGAAGACGAA	60.331	20	CACGTTTCAAATTTCTTCCCC	60.688	21	106	90	195	GAGAAGAAGATGGCCGTGAA	60.34	20	CACGTTTCAAATTTCTTCCCC	60.688	21	129	67	195	GAAGAAGATGGCCGTGAATC	59.635	20	CACGTTTCAAATTTCTTCCCC	60.688	21	127	69	195
CU45200	(TG)11(AG)6	2	34	108	141
CU45201	(TCT)6	1	18	55	72	GGAGGGGATTATTTGTTGGG	60.37	20	TGCACAAATGGGAGATTCAA	60.049	20	107	25	131	GGAGGGGATTATTTGTTGGG	60.37	20	CACTTGACCGCAAAACACAG	60.338	20	177	25	201	TCGGGTTCATCGAAAGAAGA	60.713	20	TGCACAAATGGGAGATTCAA	60.049	20	131	1	131
CU45238	(AG)7	1	14	154	167	ATTTCGCCTGGGAGTTCTCT	60.212	20	TCTCTTTTCCTAGGTAGTAGTGGC	57.445	24	171	25	195	ATTTCGCCTGGGAGTTCTCT	60.212	20	TCTCTTTTCCTAGGTAGTAGTGGCT	58.345	25	171	25	195	ATTTCGCCTGGGAGTTCTCT	60.212	20	GTCTCTTTTCCTAGGTAGTAGTGGCT	59.064	26	172	25	196
CU45245	(AG)6	1	12	11	22
CU45283	(TCC)5	1	15	18	32
CU45307	(CT)7	1	14	201	214
CU4540	(AT)7	1	14	671	684
CU45409	(AG)14	1	28	38	65
CU45432	(AAG)6	1	18	150	167
CU45433	(TC)7	1	14	34	47
CU45478	(AT)6	1	12	27	38	CTTCGCTGGGTTTATTCTTTT	57.591	21	CTGCCTCTGACAACCAACAA	59.873	20	114	0	113	CTTCGCTGGGTTTATTCTTTT	57.591	21	TGCCTCTGACAACCAACAAG	59.873	20	113	0	112	CTTCGCTGGGTTTATTCTTTT	57.591	21	GTCCTCTGCCTCTGACAACC	59.841	20	119	0	118
CU45497	(CA)7(CT)7	2	28	27	54
CU45519	(CTT)6	1	18	93	110	GATTTCCCAGCTCATGCAGT	60.226	20	TCCAAGTTCTGAAACCCCAA	60.465	20	220	28	247	GATTTCCCAGCTCATGCAGT	60.226	20	ACCATTCGAAAACCCCCTTA	60.534	20	167	28	194	GATTTCCCAGCTCATGCAGT	60.226	20	CCAAGTTCTGAAACCCCAAC	59.425	20	219	28	246
CU4556	(TCT)8	1	24	149	172	ACTTGTTGGTTTCGGCTTTG	60.147	20	CAAAGAAGTGGGAACCTCCA	60.081	20	233	19	251	ACTTGTTGGTTTCGGCTTTG	60.147	20	AAGTACGGAAGCGAAGAGCA	60.154	20	251	19	269	ACTTGTTGGTTTCGGCTTTG	60.147	20	CAAGTACGGAAGCGAAGAGC	60.154	20	252	19	270
CU4558	(CT)9	1	18	67	84	CTCTCGTCGGTGATCAAACA	59.831	20	TGAAGGGTTGGATTCAAAGG	59.903	20	180	34	213	TCTCGTCGGTGATCAAACAA	60.24	20	TGAAGGGTTGGATTCAAAGG	59.903	20	179	35	213	CTCTCGTCGGTGATCAAACA	59.831	20	TAGCCTGTAGGAGGTTCCGA	59.83	20	205	34	238
CU45598	(AGA)6	1	18	11	28
CU45617	(TTC)6	1	18	42	59	TTCACATCAAAATGAAGATCCAA	59.442	23	CAGGGGCAGTGACAAAAGTC	60.69	20	172	8	179	TTCACATCAAAATGAAGATCCAA	59.442	23	GGGGCAGTGACAAAAGTCTG	60.69	20	170	8	177	TTCACATCAAAATGAAGATCCAA	59.442	23	AGAGCCTTAGAGTGGCAGGG	60.912	20	187	8	194
CU4565	(GTT)7	1	21	141	161	GGCCTCTGGTTTCCTTCTTC	60.19	20	GCTGACTCAACCTCCACTCC	59.841	20	146	62	207	GGCCTCTGGTTTCCTTCTTC	60.19	20	AGAGAGACCCAAAGTCGCTG	59.598	20	162	62	223	GGCCTCTGGTTTCCTTCTTC	60.19	20	TGAGCCATGGACTCTTCTCA	59.499	20	124	62	185
CU4567	(CT)7	1	14	111	124	CAATTTCCCTCCACTCCTCA	60.042	20	GGGGATAAGCAATAATTTGAGA	57.306	22	111	46	156	CCTCCACTCCTCAATAGCCA	60.21	20	GGGGATAAGCAATAATTTGAGA	57.306	22	104	53	156	CCATTTTCAATTTCCCTCCA	59.733	20	GGGGATAAGCAATAATTTGAGA	57.306	22	118	39	156
CU45671	(CT)6(TCT)7*	2	30	18	47
CU45701	(TA)7	1	14	54	67	GATCACGACGCTTACCGAAT	60.103	20	CCACTTTGAACTCACATGCC	59.139	20	239	11	249	GATCACGACGCTTACCGAAT	60.103	20	ACCACTTTGAACTCACATGCC	60.028	21	240	11	250	TCACGACGCTTACCGAATTA	59.325	20	CCACTTTGAACTCACATGCC	59.139	20	237	13	249
CU45728	(TCT)7	1	21	162	182	TCCAATCCATGGCTACACAA	59.924	20	CCGTTGAATTACAGGCCATC	60.331	20	127	105	231	TTCCAATCCATGGCTACACA	59.924	20	CCGTTGAATTACAGGCCATC	60.331	20	128	104	231	TGGAGGTTCCTTCTTTCCAA	59.641	20	CCGTTGAATTACAGGCCATC	60.331	20	206	26	231
CU45769	(TA)9	1	18	190	207
CU45775	(AC)6	1	12	105	116	TCAGCAGAAAAAGTGACCCC	60.232	20	CATCTCTTCTCCTCCCTACACAA	59.759	23	154	32	185	TCAGCAGAAAAAGTGACCCC	60.232	20	TCATCTCTTCTCCTCCCTACACA	60.253	23	155	32	186	TCAGCAGAAAAAGTGACCCC	60.232	20	CATCTCTTCTCCTCCCTACACA	58.403	22	154	32	185
CU4578	(TCT)6	1	18	118	135	GGAAGGTGATGATGCAGAGG	60.622	20	CAAAGATGTGCAAAAGGGCT	60.249	20	195	95	289	GGAAGGTGATGATGCAGAGG	60.622	20	TAAAGGGGTGAGAAGGCAAA	59.679	20	145	95	239	GGAAGGTGATGATGCAGAGG	60.622	20	TTAAAGGGGTGAGAAGGCAA	59.679	20	146	95	240
CU4579	(TCT)5	1	15	306	320	CTACAATTGGGTGCTGGCTT	60.132	20	AGAGAGTGCATAAAGTGCCCA	59.89	21	121	244	364	CTACAATTGGGTGCTGGCTT	60.132	20	GAGAGTGCATAAAGTGCCCA	58.877	20	120	244	363	GGTGCTGGCTTGATGATTTC	60.613	20	AGAGAGTGCATAAAGTGCCCA	59.89	21	112	253	364
CU45891	(TC)7	1	14	11	24
CU45924	(AC)6(AT)7	2	26	35	60
CU4596	(AAG)6	1	18	291	308	AAGCTTCTTCCATCCGTGTG	60.255	20	AACAACAACATTCGGCTTCC	59.978	20	239	138	376	TGACAGAGCAAGCTGTTGGT	59.622	20	AACAACAACATTCGGCTTCC	59.978	20	209	168	376	AAGCTTCTTCCATCCGTGTG	60.255	20	GAAGCATCAAAGCCACCTTC	59.82	20	204	138	341
CU46004	(TTC)5	1	15	190	204
CU46015	(AC)6	1	12	103	114	CAAAGGATACAATAAATTCCATCAAA	59.575	26	TCCATCGCATCACATGAAGT	60.08	20	236	9	244	CAAAGGATACAATAAATTCCATCAA	58.445	25	TCCATCGCATCACATGAAGT	60.08	20	236	9	244	CAAAGGATACAATAAATTCCATCAAA	59.575	26	GATCCATCGCATCACATGAA	60.454	20	238	9	246
CU46049	(AT)7	1	14	15	28
CU46051	(TA)9	1	18	101	118	GATGGAGTTTGTTTTTAAATCGTT	57.804	24	AGGTTGAGATTCACTTTTGTTTTT	57.55	24	177	34	210	AGATGGAGTTTGTTTTTAAATCGTT	58.666	25	AGGTTGAGATTCACTTTTGTTTTT	57.55	24	178	33	210	AGATGGAGTTTGTTTTTAAATCGT	57.473	24	AGGTTGAGATTCACTTTTGTTTTT	57.55	24	178	33	210
CU46092	(CTC)6	1	18	49	66	TGCTTCTCTCTCTCCTCCCTC	60.223	21	ACCGATATGATGGGACCGTA	60.036	20	190	19	208	TGCTTCTCTCTCTCCTCCCTC	60.223	21	CCAATCGGTGTAGCATCTGA	59.673	20	161	19	179	TGCTTCTCTCTCTCCTCCCT	58.286	20	ACCGATATGATGGGACCGTA	60.036	20	190	19	208
CU46137	(TA)7	1	14	204	217	AATACATGTCAAGTTTGATTGGC	58.063	23	TGCTTCAATTCTAAATTTTATTCCC	59.045	25	231	32	262	AATACATGTCAAGTTTGATTGGC	58.063	23	TGCTTCAATTCTAAATTTTATTCCCT	59.81	26	231	32	262	AATACATGTCAAGTTTGATTGGC	58.063	23	ATGCTTCAATTCTAAATTTTATTCCC	59.294	26	232	32	263
CU46142	(TA)6	1	12	3	14
CU46157	(AT)8	1	16	197	212
CU46179	(CT)6	1	12	170	181	TTGCTACCTAACGCAGGTCC	60.27	20	GGCCCCGTTGACTCAGTTAT	61.268	20	131	113	243	TGCTACCTAACGCAGGTCCTA	59.912	21	GGCCCCGTTGACTCAGTTAT	61.268	20	130	114	243	CCGGATTGATCATAGATTGGA	59.731	21	GGCCCCGTTGACTCAGTTAT	61.268	20	234	10	243
CU46232	(AT)6	1	12	19	30
CU4627	(GAA)5	1	15	655	669
CU46282	(CTT)9	1	27	114	140	ACATATTCCGGCACAAAGGA	60.331	20	AGGAAAAGAATCCGGCAAAA	60.902	20	172	18	189	ACATATTCCGGCACAAAGGA	60.331	20	AAGGAAAAGAATCCGGCAAA	60.902	20	173	18	190	CATATTCCGGCACAAAGGAC	60.331	20	AGGAAAAGAATCCGGCAAAA	60.902	20	171	19	189
CU4630	(AT)10	1	20	242	261
CU46334	(GAA)7	1	21	180	200
CU46436	(AT)7	1	14	43	56
CU4645	(AG)6	1	12	91	102
CU4646	(TAG)5	1	15	176	190	AGGGATTTCTTGGCTTTCGT	60.074	20	CGGACGTCTTCAATGCTGTA	59.864	20	151	90	240	TTTGCTTTCGCTTTTGGTTT	59.868	20	CGGACGTCTTCAATGCTGTA	59.864	20	184	57	240	AGGGATTTCTTGGCTTTCGT	60.074	20	TGAAACTAAGGATCTGGGCG	60.206	20	265	90	354
CU46466	(ATA)10	1	30	78	107
CU46467	(GTT)6	1	18	130	147	TTTATGGCACGAACTCATCG	59.688	20	TACAGCAGATCATCCAGGGG	61.025	20	148	32	179	CGGGTTCCTCCTGAAATTCT	60.434	20	TACAGCAGATCATCCAGGGG	61.025	20	130	50	179	GAACTCATCGGGTTCCTCCT	60.456	20	TACAGCAGATCATCCAGGGG	61.025	20	138	42	179
CU46483	(TC)6	1	12	174	185
CU4654	(TCC)5	1	15	280	294	CTAAGCAATGCAGGAGAGGG	59.971	20	GGGCTGCTTAAATCCACAAA	60.074	20	233	116	348	CAATGCAGGAGAGGGATGAT	60.034	20	GGGCTGCTTAAATCCACAAA	60.074	20	228	121	348	CGATAATGACGACGACGATG	60.096	20	GGGCTGCTTAAATCCACAAA	60.074	20	203	146	348
CU4656	(CAC)6	1	18	163	180	CGGGGGATTCTAATTCCATT	59.978	20	AATGGGTCGGTGGAGGTAAT	60.443	20	207	10	216	ACGGGGGATTCTAATTCCAT	59.492	20	AATGGGTCGGTGGAGGTAAT	60.443	20	208	9	216	TTTTCTCCTTCGCCATTTTC	59.273	20	AATGGGTCGGTGGAGGTAAT	60.443	20	129	88	216
CU4658	(AT)6	1	12	99	110	TCGAATTGATTGGTAAGGCA	59.112	20	CTTCGTTGACAGATGATGCAA	59.856	21	230	13	242	TCGAATTGATTGGTAAGGCA	59.112	20	TCGTTGACAGATGATGCAAA	58.782	20	228	13	240	TCGAATTGATTGGTAAGGCA	59.112	20	TTCGTTGACAGATGATGCAA	58.782	20	229	13	241
CU4664	(AG)12	1	24	38	61
CU46648	(AG)10	1	20	251	270
CU46651	(TTTC)5	1	20	58	77	CCATGTGCTGCCCTCAAATA	61.965	20	TGTGTTGGGTCAATCTTGGA	59.935	20	106	23	128	CATGTGCTGCCCTCAAATA	58.216	19	TGTGTTGGGTCAATCTTGGA	59.935	20	105	24	128	CCATGTGCTGCCCTCAAAT	62.034	19	TGTGTTGGGTCAATCTTGGA	59.935	20	106	23	128
CU46667	(AG)8	1	16	121	136	TGACTCTTTTTATCCCAACACG	59.131	22	GCCGTCAGAAATTCTTGCTC	59.962	20	141	21	161	CTGACTCTTTTTATCCCAACACG	60.042	23	GCCGTCAGAAATTCTTGCTC	59.962	20	142	20	161	TGACTCTTTTTATCCCAACACG	59.131	22	TAAGCTCCGTTATTGCCGTC	60.23	20	155	21	175
CU46681	(GTT)7	1	21	97	117	CTCTAACCCCTTCTCCCACC	59.928	20	CCCTTTCCAAAAGAGGCATT	60.423	20	193	22	214	CTCTAACCCCTTCTCCCACC	59.928	20	ATTCCCTTTCCAAAAGAGGC	59.532	20	196	22	217	CTCTAACCCCTTCTCCCACC	59.928	20	TCCCTTTCCAAAAGAGGCAT	60.929	20	194	22	215
CU46692	(TTG)5	1	15	62	76	GCGGCGTTGTTAATGAATCT	60.103	20	CAGAAAATCCTCCCCTCTCC	60.008	20	163	37	199	GCGGCGTTGTTAATGAATCT	60.103	20	GGTCAGAAAATCCTCCCCTC	59.874	20	166	37	202	GCGGCGTTGTTAATGAATCT	60.103	20	CTCCCTACCTCCTTCTTCCG	60.196	20	104	37	140
CU46694	(AG)6	1	12	82	93	CTTAAAAACACATCACAGCACATA	57.065	24	TTCTGTTGTATACATGCATTTGG	57.669	23	121	0	120	CTTAAAAACACATCACAGCACATA	57.065	24	GTTCTGTTGTATACATGCATTTGG	58.505	24	122	0	121	CTTAAAAACACATCACAGCACATA	57.065	24	AGTTCTGTTGTATACATGCATTTGG	59.403	25	123	0	122
CU46703	(AT)10	1	20	155	174
CU46804	(CT)8	1	16	153	168
CU4681	(TTC)5	1	15	408	422
CU4683	(AT)6	1	12	377	388	GCTTGAGGAAATTGCTGCTC	60.103	20	TGACCAGCCACGAATTTACA	60.111	20	241	224	464	GCTTGAGGAAATTGCTGCTC	60.103	20	CGATTGGTTCCACTTCCAAC	60.353	20	267	224	490	GCTTGAGGAAATTGCTGCTC	60.103	20	ACGATTGGTTCCACTTCCAA	60.353	20	268	224	491
CU46863	(TTC)5	1	15	79	93	CGATGCATGTGGTGTAAACTG	60.042	21	GTGTCGATGAAGAACCCGAT	59.934	20	188	2	189	CGATGCATGTGGTGTAAACTG	60.042	21	AAGTGTCGATGAAGAACCCG	60.111	20	190	2	191	CGATGCATGTGGTGTAAACTG	60.042	21	GATGGACCGATCATAGGCAT	59.739	20	171	2	172
CU46905	(TA)12	1	24	54	77
CU4691	(GGA)5	1	15	407	421
CU46959	(ATA)5	1	15	23	37
CU47049	(AT)6	1	12	138	149	TGGGATGACAATCATGAATCC	60.542	21	GGTTTTTGTGTATGGAGGAACC	59.615	22	181	51	231	TGGGATGACAATCATGAATCC	60.542	21	TTTTTGTGTATGGAGGAACCAA	59.357	22	179	51	229	TGGGATGACAATCATGAATCC	60.542	21	TGGTTTTTGTGTATGGAGGAA	57.986	21	182	51	232
CU4707	(AT)7	1	14	281	294	AGATGGATCTGGCATTGGAG	60.034	20	GCATTCACATTCTGAGGGAAA	60.066	21	156	219	374	AGATGGATCTGGCATTGGAG	60.034	20	CGCATTCACATTCTGAGGG	60.209	19	157	219	375	AGATGGATCTGGCATTGGAG	60.034	20	ATCGCATTCACATTCTGAGG	58.672	20	159	219	377
CU4710	(GAA)5	1	15	101	115	CGTTGTTGTGTTTGTTTGAGTG	59.19	22	CAATAGCCCCGAACAGAAAA	60.067	20	174	6	179	CGTTGTTGTGTTTGTTTGAGTG	59.19	22	GAACAATAGCCCCGAACAGA	60.074	20	177	6	182	CGTTGTTGTGTTTGTTTGAGTGT	60.024	23	CAATAGCCCCGAACAGAAAA	60.067	20	174	6	179
CU4716	(TTC)5	1	15	144	158	TCTTTGTTCTTCTCGCCGTT	59.993	20	GAGGAGCATTGATGGAAGGA	60.158	20	125	107	231	TTCTTTGTTCTTCTCGCCGT	59.993	20	GAGGAGCATTGATGGAAGGA	60.158	20	126	106	231	CTTCTTTGTTCTTCTCGCCG	60.125	20	GAGGAGCATTGATGGAAGGA	60.158	20	127	105	231
CU47188	(AG)7	1	14	35	48
CU47193	(TG)6	1	12	89	100	TTTTTGTTTCTGTTTCTTTTATCGAA	59.639	26	TTCTTCCTTTCCTTTTCGTTTTT	59.666	23	135	4	138	TTTTGTTTCTGTTTCTTTTATCGAA	58.529	25	TTCTTCCTTTCCTTTTCGTTTTT	59.666	23	134	5	138	TTTTTGTTTCTGTTTCTTTTATCGAA	59.639	26	TCTTCCTTTCCTTTTCGTTTTT	58.481	22	134	4	137
CU4723	(TTCA)6(CA)9*	2	40	78	117	ATTGCCGAAAATCCCTCTTT	59.909	20	TCCTTTGGTCTTTTGTTGGC	60.088	20	157	16	172	AATTGCCGAAAATCCCTCTT	59.909	20	TCCTTTGGTCTTTTGTTGGC	60.088	20	158	15	172	AAATTGCCGAAAATCCCTCT	59.909	20	TCCTTTGGTCTTTTGTTGGC	60.088	20	159	14	172
CU47257	(TC)7	1	14	3	16
CU4726	(TA)8	1	16	335	350	TTCGTGTGAGTTCGAGCAAC	60.032	20	AAAGCTCCACAAGAATTGATGA	58.836	22	207	176	382	AACGCCTTGCAACAGCTACT	60.081	20	AAAGCTCCACAAGAATTGATGA	58.836	22	151	232	382	ACGCCTTGCAACAGCTACTT	60.081	20	AAAGCTCCACAAGAATTGATGA	58.836	22	150	233	382
CU47265	(AT)7taaaggaaagaatagtaatgac(AT)8	2	52	140	191	TTTGAAAAATGTCTAACAAATTCCT	57.538	25	CCATCTCCTAAACCCCCTGT	60.183	20	138	108	245	TTTTATTTGAGCTTTTATCGTTTTT	57.095	25	CCATCTCCTAAACCCCCTGT	60.183	20	224	22	245	TGAAAAATGTCTAACAAATTCCTAATG	59.024	27	CCATCTCCTAAACCCCCTGT	60.183	20	136	110	245
CU47304	(GAA)5	1	15	160	174	AGAATAGCGATTCCAGCGAA	59.945	20	CAATAATGGGGAATGGCACT	59.645	20	217	0	216	AGAATAGCGATTCCAGCGAA	59.945	20	ATCACCAGCTTCACCAGAGC	60.418	20	240	0	239	GTGACTTTTACGCCGCCTAC	59.775	20	CAATAATGGGGAATGGCACT	59.645	20	146	71	216
CU47319	(TCT)6	1	18	14	31
CU4733	(TCT)6	1	18	260	277	CCTCAGCTTCATCAACCCAT	60.073	20	TGGCTCAATCAGCAAGTGAA	60.539	20	228	225	452	CCTCAGCTTCATCAACCCAT	60.073	20	ATGGCTCAATCAGCAAGTGA	59.399	20	229	225	453	TTCCTCAGCTTCATCAACCC	60.195	20	TGGCTCAATCAGCAAGTGAA	60.539	20	230	223	452
CU4733	(TTG)5	1	15	495	509	CATTGCCAAGGACTTGTTGA	59.691	20	GGTGAGGAAAGGAAGAAGGG	60.045	20	254	368	621	CCATTGCCATGTCAACTTCA	60.517	20	GGTGAGGAAAGGAAGAAGGG	60.045	20	172	450	621	TCACTTGCTGATTGAGCCAT	59.399	20	GGTGAGGAAAGGAAGAAGGG	60.045	20	188	434	621
CU4733	(AT)7	1	14	13	26
CU47345	(AAG)5	1	15	144	158	CAAAATCAGTCCACAAAACTGC	59.654	22	TTTCCTAAGCGTTTTTACCCT	57.187	21	196	3	198	AGTGAAAGTTTCCCCTTCTGC	59.743	21	TAATTTCCTAAGCGTTTTTACCC	57.959	23	100	102	201	AACTTCACAAAACCCACTTTCC	59.411	22	TTTCCTAAGCGTTTTTACCCT	57.187	21	153	46	198
CU47346	(AAG)8	1	24	88	111	CCCACAAACAACAACACCAA	60.292	20	CTTGATCTGGATCCTTCCCA	60.003	20	110	43	152	CCCACAAACAACAACACCAA	60.292	20	TTGATCTGGATCCTTCCCAC	59.862	20	109	43	151	TCCCACAAACAACAACACCA	60.862	20	CTTGATCTGGATCCTTCCCA	60.003	20	111	42	152
CU47515	(GGA)5	1	15	6	20
CU47526	(TA)6	1	12	21	32
CU47581	(GGC)6	1	18	181	198	AAATACGCTGCCGAGATACG	60.251	20	CGTTAGGCTTCCTCTTCGAC	59.077	20	218	24	241	AGGAGGCTGCTTTGGCTTAT	60.36	20	CGTTAGGCTTCCTCTTCGAC	59.077	20	145	97	241	GATACGTGACTCCACCCGAC	60.395	20	CGTTAGGCTTCCTCTTCGAC	59.077	20	204	38	241
CU47640	(GGC)5	1	15	160	174	TGTTTCTCTTCTCGCCCACT	59.989	20	TTCTTCACGACCAACCACCT	60.545	20	165	40	204	GTTTCTCTTCTCGCCCACTG	59.989	20	TTCTTCACGACCAACCACCT	60.545	20	164	41	204	TGTTTCTCTTCTCGCCCACT	59.989	20	TCTTTCTTCACGACCAACCA	59.262	20	168	40	207
CU4765	(TCT)6	1	18	150	167	TACAACTCCATCATCGCCAA	60.073	20	AATGAAATCGATGCCTCCAC	59.9	20	180	107	286	ATCGCCAACTGTTCACCTTC	60.119	20	AATGAAATCGATGCCTCCAC	59.9	20	168	119	286	CATCATCGCCAACTGTTCAC	60.12	20	AATGAAATCGATGCCTCCAC	59.9	20	172	115	286
CU4769	(GAA)8	1	24	868	891	GATGAGATCCATGGAGGGAA	59.821	20	TTAGTGCTTCCCCTGCCTTA	59.839	20	230	767	996	GCCAAGTCATCCAAAGAAGC	59.82	20	TTAGTGCTTCCCCTGCCTTA	59.839	20	265	732	996	GATGAGATCCATGGAGGGAA	59.821	20	GCTTCCCCTGCCTTAGAAAC	60.208	20	225	767	991
CU47690	(AG)9	1	18	7	24
CU47694	(TC)7	1	14	24	37
CU47732	(GAGGAA)5	1	30	237	266
CU47749	(TTC)8	1	24	45	68	TCCTTCGTCTCACTCAATTCAC	59.333	22	GGCCGAATTGAAAAGGAAAT	60.26	20	113	13	125	TCTTTTCCTTCGTCTCACTCAA	59.097	22	GGCCGAATTGAAAAGGAAAT	60.26	20	118	8	125	TTCTTTTCCTTCGTCTCACTCA	59.097	22	GGCCGAATTGAAAAGGAAAT	60.26	20	119	7	125
CU47770	(AGG)7	1	21	137	157	ATTGACCACCACCAGTTTCC	59.679	20	CTTTGAGGTGTAATGCCGGT	59.993	20	192	8	199	ATTGACCACCACCAGTTTCC	59.679	20	GTGTAATGCCGGTTGGTTTT	59.73	20	185	8	192	CCACCACCAGTTTCCCATTA	60.605	20	CTTTGAGGTGTAATGCCGGT	59.993	20	187	13	199
CU47790	(TA)6	1	12	108	119	GGAATAGGGTTCTCCACCAA	58.836	20	TCCGAATGAGGTGAGGAATC	60.011	20	192	71	262	GGAATAGGGTTCTCCACCAAG	59.813	21	TCCGAATGAGGTGAGGAATC	60.011	20	192	71	262	CATTCCCCACCCCTAAAAA	59.603	19	TCCGAATGAGGTGAGGAATC	60.011	20	241	22	262
CU47793	(GAA)6	1	18	166	183	CCCCTGCAGAACAGAAAGAG	59.982	20	GCTCGTGCCTATGGCTTCTA	60.511	20	134	96	229	CTCCCCTGCAGAACAGAAAG	59.982	20	GCTCGTGCCTATGGCTTCTA	60.511	20	136	94	229	CCCCTGCAGAACAGAAAGAG	59.982	20	TCGTGCCTATGGCTTCTAGC	60.511	20	132	96	227
CU4780	(TCA)5tcttcttcttcttccccttcctcttcttccccttcttcttcg(TCT)7	2	78	54	131	TCCCTGCAATTTTCTCTATCTTC	58.899	23	TTTGGATTTGGGATCAGAGC	60.014	20	261	2	262	TCCCTGCAATTTTCTCTATCTTCT	59.772	24	TTTGGATTTGGGATCAGAGC	60.014	20	261	2	262	TCCCTGCAATTTTCTCTATCTTC	58.899	23	CCGGAATATTCATTTCACCG	60.146	20	171	2	172
CU47812	(CTT)7	1	21	42	62	TCTCAACTCTGTTCCCTAAAACTTC	59.387	25	CACCTCCTCCTCCACTGTTT	59.149	20	135	3	137	GACTCTCAACTCTGTTCCCTAAAA	58.152	24	CACCTCCTCCTCCACTGTTT	59.149	20	138	0	137	TCTCAACTCTGTTCCCTAAAACTTC	59.387	25	GCACCTCCTCCTCCACTGT	60.26	19	136	3	138
CU4784	(AAGAA)5	1	25	286	310	AGGCTAACCCAACGACCTTT	59.998	20	ATTCGGGTCTCAAACATGGA	60.317	20	275	205	479	AAGGCTAACCCAACGACCTT	59.998	20	ATTCGGGTCTCAAACATGGA	60.317	20	276	204	479	AGGCTAACCCAACGACCTTT	59.998	20	TATCTCTGTTTCGACCCCCA	60.452	20	218	205	422
CU47855	(TC)9	1	18	141	158
CU47857	(AAG)5	1	15	161	175
CU47907	(GAA)6	1	18	159	176	GCGGTACTGGACGAGAATGT	60.142	20	CGGTACATTACCTTCGGCAT	59.845	20	187	19	205	ATGAACAAAAGGCGCAAAAG	60.244	20	CGGTACATTACCTTCGGCAT	59.845	20	142	64	205	AGAATGTTCCGTCCTCCTCA	59.655	20	CGGTACATTACCTTCGGCAT	59.845	20	174	32	205
CU47917	(TC)6	1	12	103	114
CU47935	(TA)7	1	14	164	177
CU47975	(CT)6	1	12	1	12
CU48064	(AT)6	1	12	59	70	TCTCTGACTGAGTAAAGATGATGAGA	58.741	26	TTCCATGACAATCACAATATGC	58.362	22	157	30	186	TCTCTGACTGAGTAAAGATGATGAGA	58.741	26	TGACAATCACAATATGCATTCAA	58.95	23	152	30	181	TCTCTGACTGAGTAAAGATGATGAGA	58.741	26	GACAATCACAATATGCATTCAACA	59.769	24	151	30	180
CU48072	(GA)9	1	18	133	150
CU48078	(GAT)5	1	15	148	162	TAACAACCTGGCCCTGATTC	59.933	20	CGTGTCTCATTTGTGAGCGT	59.905	20	137	66	202	ACCTGGCCCTGATTCTCTTT	60.074	20	CGTGTCTCATTTGTGAGCGT	59.905	20	132	71	202	AACCTGGCCCTGATTCTCTT	60.074	20	CGTGTCTCATTTGTGAGCGT	59.905	20	133	70	202
CU48083	(GAT)5	1	15	232	246
CU48111	(AT)8	1	16	181	196
CU48158	(GT)7	1	14	57	70	GCCGGTGACTGTGAATATGA	59.527	20	CCATCCGCACCATACTCTTT	59.955	20	101	4	104	GCCGGTGACTGTGAATATGA	59.527	20	TGTCTTTGCTTTTTCGTCCC	60.227	20	138	4	141	GCCGGTGACTGTGAATATGA	59.527	20	TCCATCCGCACCATACTCTT	60.483	20	102	4	105
CU4820	(CT)8	1	16	184	199
CU48232	(CT)10	1	20	123	142
CU48234	(TGA)5	1	15	169	183	CGAAAGGGAGTGAGGAATCA	60.187	20	CCAAGCTCTATGAAATGCTTGAA	60.725	23	187	23	209	TTTCGAAAGGGAGTGAGGAA	59.784	20	CCAAGCTCTATGAAATGCTTGAA	60.725	23	190	20	209	TCGAAAGGGAGTGAGGAATC	59.213	20	CCAAGCTCTATGAAATGCTTGAA	60.725	23	188	22	209
CU4826	(GAA)7	1	21	148	168
CU48260	(TG)6	1	12	89	100	TTCCTATAGCATCCGCCATC	60.023	20	CCCGAACGCTAGGCTAAACT	60.75	20	155	12	166	TGGATCATTCGCTCCTTACC	60.036	20	CCCGAACGCTAGGCTAAACT	60.75	20	103	64	166	TTCCTATAGCATCCGCCATC	60.023	20	CCCGAACGCTAGGCTAAAC	59.853	19	155	12	166
CU48276	(AAT)8	1	24	82	105	ACCCCTCAACGTCAGATTGT	59.43	20	CAAAAATCTATTGCATGATGGC	59.46	22	111	20	130	CACCCCTCAACGTCAGATTG	61.513	20	CAAAAATCTATTGCATGATGGC	59.46	22	112	19	130	GGTGTTCTCCACCCCTCAAC	61.748	20	CAAAAATCTATTGCATGATGGC	59.46	22	121	10	130
CU48287	(CTT)6	1	18	47	64	CCTCCACTGCCATCTCATTT	60.073	20	CTAATCCATCAACCACGGCT	59.955	20	115	18	132	CCTCCACTGCCATCTCATTT	60.073	20	GAGCCGCTTCCTACTTTCAA	59.592	20	172	18	189	TCCTCCACTGCCATCTCATT	60.622	20	CTAATCCATCAACCACGGCT	59.955	20	116	17	132
CU4829	(GAA)9	1	27	199	225	AGGAGGGATCTGGAGTCGAT	60.035	20	CTTCCTCTAAAACCCCTGGC	60.068	20	223	99	321	ATCTGGAGTCGATGGAGTGG	60.072	20	CTTCCTCTAAAACCCCTGGC	60.068	20	216	106	321	TGAAGGGTGAGGAAGGTTTG	60.081	20	CTTCCTCTAAAACCCCTGGC	60.068	20	164	158	321
CU48307	(AAC)7	1	21	52	72
CU48330	(TC)8	1	16	25	40
CU48387	(TTA)5	1	15	56	70
CU48397	(TA)6	1	12	105	116
CU48436	(CGG)7	1	21	121	141	ATCGGGATTTAGTTTTGGGG	60.013	20	GTTGGATTCGGCTCCTCTC	59.753	19	176	10	185	TCGGAGAAAGAATCGGAAGA	59.887	20	GTTGGATTCGGCTCCTCTC	59.753	19	110	76	185	CAAGGCTCATCGGGATTTAG	59.662	20	GTTGGATTCGGCTCCTCTC	59.753	19	184	2	185
CU4846	(CT)6	1	12	54	65	CTGCTTTTTGCTTGGTCTCA	59.195	20	AACGATCTTCTTGGACTTGTGTC	59.674	23	140	19	158	TGCTTTTTGCTTGGTCTCAC	59.05	20	AACGATCTTCTTGGACTTGTGTC	59.674	23	139	20	158	TGCTTTTTGCTTGGTCTCACT	60.045	21	AACGATCTTCTTGGACTTGTGTC	59.674	23	139	20	158
CU48508	(TC)9	1	18	52	69
CU48599	(GAA)5	1	15	7	21
CU4861	(AAT)5	1	15	28	42
CU4866	(TTTCT)5	1	25	83	107	ACGACGTCCTACATCCCATC	59.81	20	ATTTCAATTTGCTGGGTTCG	59.938	20	158	47	204	ACGACGTCCTACATCCCATC	59.81	20	GCGACGTGACGTTACTACCA	59.788	20	205	47	251	AAACGACGTCCTACATCCCA	60.375	20	ATTTCAATTTGCTGGGTTCG	59.938	20	160	45	204
CU4867	(TA)6	1	12	294	305
CU48689	(TA)7	1	14	3	16
CU4878	(AG)6	1	12	76	87	TGGTTTTCTGCATTCGTCAG	59.84	20	TCTTGCAGTGTCAGCCATTC	59.992	20	171	14	184	ACGGATGGATTGGTTTTCTG	59.79	20	TCTTGCAGTGTCAGCCATTC	59.992	20	181	4	184	CACGGATGGATTGGTTTTCT	59.79	20	TCTTGCAGTGTCAGCCATTC	59.992	20	182	3	184
CU4880	(ATC)6	1	18	289	306	AGAGAATGCGCATACCAAGC	60.382	20	GGAGCTAGATCGCCTGAATG	59.939	20	158	266	423	AGAGAATGCGCATACCAAGC	60.382	20	GTCAATCGGGGATGTTGTTC	60.181	20	204	266	469	AGAGAATGCGCATACCAAGC	60.382	20	GATGAGAAGGCATGAAAGGC	59.78	20	229	266	494
CU48872	(AC)8	1	16	133	148	GAAAAAGTTGTGGGAAAGGTAAAA	59.809	24	CCAACAAAATAAGAAGGGCG	59.581	20	151	25	175	GAAAAAGTTGTGGGAAAGGTAAA	58.642	23	CCAACAAAATAAGAAGGGCG	59.581	20	151	25	175	AGAAAAAGTTGTGGGAAAGGTAAA	59.495	24	CCAACAAAATAAGAAGGGCG	59.581	20	152	24	175
CU48903	(GAA)6	1	18	104	121	AAGCTCCAAATGCTCAAGGA	59.955	20	TGCTTGCCTTCTTTTTCTTCA	60.117	21	209	1	209	AAAGCTCCAAATGCTCAAGG	59.452	20	TGCTTGCCTTCTTTTTCTTCA	60.117	21	210	0	209	GACATTGAATTTGTTGGGCA	59.375	20	TGCTTGCCTTCTTTTTCTTCA	60.117	21	176	34	209
CU48929	(AT)9gtgtgtg(TA)8	2	41	81	121
CU48972	(TTC)6	1	18	187	204
CU4900	(AAT)5	1	15	234	248	TCTCCAAGTGATTCATCCACA	59.074	21	TGGGTTGGGGTTAGTCGTTA	60.22	20	262	86	347	CTCCAAGTGATTCATCCACAAA	59.971	22	TGGGTTGGGGTTAGTCGTTA	60.22	20	261	87	347	TCCAAGTGATTCATCCACAAA	58.961	21	TGGGTTGGGGTTAGTCGTTA	60.22	20	260	88	347
CU49006	(AT)8	1	16	174	189
CU49040	(CT)12	1	24	66	89
CU4906	(AT)11	1	22	138	159
CU49065	(ATA)8	1	24	59	82
CU4912	(TAT)6	1	18	67	84
CU49166	(CTC)6	1	18	206	223	TGGTCCCCATTGCAATTTAC	60.564	20	GGCGGTGGAAATGGAGAATA	62.079	20	239	8	246	TGGTCCCCATTGCAATTTAC	60.564	20	GCGGTGGAAATGGAGAATA	58.507	19	238	8	245	GCAATTTACAACTGGGAACGA	59.989	21	GGCGGTGGAAATGGAGAATA	62.079	20	228	19	246
CU49196	(TA)6	1	12	107	118	GCATCAAACATGATTCGAACTTAG	60.03	24	CACGTAAAATCTTGTTCACTCCA	59.187	23	163	48	210	GCATCAAACATGATTCGAACTTAG	60.03	24	TCACTCCAACAAATATAGCATGG	59.023	23	148	48	195	GCATCAAACATGATTCGAACTTAG	60.03	24	TTCACTCCAACAAATATAGCATGG	60.251	24	149	48	196
CU49197	(TA)6	1	12	13	24
CU49198	(AT)7	1	14	15	28
CU49222	(TAAT)5	1	20	202	221
CU49285	(GCA)5	1	15	54	68	GGTTGGAGGCTTCACTCC	58.126	18	GTGACTGCTGCTCCTGCC	60.747	18	100	0	99	99	99	99	99	99	99	99	99	99	99	99	99	99	99	99	99	99	99
CU49296	(TC)6	1	12	51	62	AGTGCCATTCCACCATTTGT	60.24	20	TCGGAGGATTGAGGATGAAC	60.011	20	172	27	198	CGTCAGTTAGTGCCATTCCA	59.716	20	TCGGAGGATTGAGGATGAAC	60.011	20	180	19	198	CGTCAGTTAGTGCCATTCCA	59.716	20	ATGCAAATCGGAGGATTGAG	60.036	20	187	19	205
CU49298	(TC)6ttgttctctttctctt(TC)8	2	44	44	87
CU49303	(GAA)6	1	18	76	93	TCAATCTCCGGTTCCAACTC	60.05	20	TGGTGGCGAAATTATGTCAA	59.93	20	225	1	225	TCAATCTCCGGTTCCAACTC	60.05	20	AGATTCTTGAAATGGTGGCG	60.074	20	237	1	237	TCTACCGACCACACAACAGC	59.751	20	TGGTGGCGAAATTATGTCAA	59.93	20	201	25	225
CU49378	(TA)6	1	12	223	234
CU49386	(TA)10	1	20	31	50
CU49419	(GA)6	1	12	56	67
CU49464	(CT)6	1	12	54	65	ACCCCCATCTTCTTCTCGAC	60.456	20	GGACCCATCGCAAGAGTTAC	59.556	20	167	2	168	ACCCCCATCTTCTTCTCGAC	60.456	20	CCCATCGCAAGAGTTACACC	60.517	20	164	2	165	ACCCCCATCTTCTTCTCGAC	60.456	20	CCATCGCAAGAGTTACACCC	60.517	20	163	2	164
CU49501	(ATT)6	1	18	81	98
CU49504	(ATAA)5	1	20	18	37
CU4951	(ATTC)5attggttgggtttctgattcttttatctttctgtccac(AAAAT)5	2	83	44	126	CGTAATTTTGAAACTGTCCTCTTT	58.04	24	TTTGGTTTTGGATAGCTCCG	60.067	20	274	0	273	CGTAATTTTGAAACTGTCCTCTTT	58.04	24	GTGGAAGATCACCTGCCCTA	60.073	20	179	0	178	CGTAATTTTGAAACTGTCCTCTTT	58.04	24	TTGGTTTTGGATAGCTCCGT	59.569	20	273	0	272
CU49515	(TC)7	1	14	195	208
CU4959	(TCT)7	1	21	57	77	TTCGGAGAAGAAAATGGTGAA	59.671	21	GCGTCGAAGGTTTAGGGTTT	60.483	20	109	5	113	TTTCGGAGAAGAAAATGGTGA	59.671	21	GCGTCGAAGGTTTAGGGTTT	60.483	20	110	4	113	CGGAGAAGAAAATGGTGAAGA	59.298	21	GCGTCGAAGGTTTAGGGTTT	60.483	20	107	7	113
CU49656	(CTT)5	1	15	179	193
CU49678	(AAG)5	1	15	117	131
CU49716	(GAC)5	1	15	17	31
CU49761	(ACC)5	1	15	23	37
CU49835	(CTT)8	1	24	46	69	CCAACACACCATTTCTCCAC	58.827	20	GGGACGAAAAAGGAAAAGGA	60.403	20	174	19	192	ACCAACACACCATTTCTCCA	58.827	20	GGGACGAAAAAGGAAAAGGA	60.403	20	175	18	192	CACCAACACACCATTTCTCC	58.827	20	GGGACGAAAAAGGAAAAGGA	60.403	20	176	17	192
CU49873	(ACA)5	1	15	30	44
CU4996	(TCC)10	1	30	695	724	TCCTTTCCCCCATAATGACA	60.126	20	GGTGGTTATGGTGGTGGTTC	59.95	20	256	498	753	TCCTTTCCCCCATAATGACA	60.126	20	GGTTATGGTGGTGGTTCTGG	60.088	20	253	498	750	AACGGGTTCCTCTACCCATC	60.19	20	TGGTGGAGGCAACAACAATA	59.964	20	176	603	778
CU5000	(GTT)5	1	15	58	72	GGAATTGAAAGAGGTTGTTCG	58.682	21	CTTTTCCAGAAGGCGATTTG	59.817	20	136	10	145	GGAATTGAAAGAGGTTGTTCGT	59.504	22	CTTTTCCAGAAGGCGATTTG	59.817	20	136	10	145	GGAATTGAAAGAGGTTGTTCG	58.682	21	CCTTTTCCAGAAGGCGATTT	60.553	20	137	10	146
CU5000	(TA)6	1	12	179	190	TTTAGGGCTGCAAATCGC	59.914	18	TCACTCTTAAAACCTCTCTCCATTTT	60.059	26	114	116	229	TTTAGGGCTGCAAATCGC	59.914	18	TCACTCTTAAAACCTCTCTCCATTT	58.928	25	114	116	229	TTTTTAGGGCTGCAAATCG	58.898	19	TCACTCTTAAAACCTCTCTCCATTTT	60.059	26	116	114	229
CU50029	(ACA)5	1	15	84	98	CACCACCAAGGTTCACACAA	60.454	20	AAATCATTGAACATTGCAAAACA	59.398	23	161	23	183	GAAAAGCCTCCAGATGCTGA	60.483	20	AAATCATTGAACATTGCAAAACA	59.398	23	137	47	183	CACCACCAAGGTTCACACAA	60.454	20	AATCATTGAACATTGCAAAACA	58.07	22	160	23	182
CU5007	(ATC)8	1	24	16	39
CU50140	(GA)6	1	12	38	49	CCTGAAAGTTCTGAGAAGCCA	59.601	21	CAAAACTAACCTGGGTCGGA	59.964	20	115	12	126	CCTGAAAGTTCTGAGAAGCCA	59.601	21	CTAACCTGGGTCGGAGTGTG	60.557	20	110	12	121	CCTGAAAGTTCTGAGAAGCCA	59.601	21	AACTAACCTGGGTCGGAGTG	59.062	20	112	12	123
CU50182	(TA)7	1	14	114	127
CU50191	(AT)7	1	14	84	97	AAAAAGAGAAGGATACAACTGAGAA	57.022	25	TTACATGTCAATTAGCAATTTTTGT	57.072	25	100	36	135	TGAACTAAAAAGAGAAGGATACAACTG	58.629	27	TTACATGTCAATTAGCAATTTTTGT	57.072	25	106	30	135	AAAATTTTGAACTAAAAAGAGAAGGA	57.507	26	TTACATGTCAATTAGCAATTTTTGT	57.072	25	113	23	135
CU50228	(AT)6	1	12	18	29
CU50476	(AG)8	1	16	185	200
CU50512	(TC)8(AC)8	2	32	91	122	AGGCTGTGCTCACCAAGATT	59.874	20	GGACAAAACGAACAAGATAGCA	59.271	22	145	37	181	AAGGCTGTGCTCACCAAGAT	59.874	20	GGACAAAACGAACAAGATAGCA	59.271	22	146	36	181	CATAAGGCTGTGCTCACCAA	59.864	20	GGACAAAACGAACAAGATAGCA	59.271	22	149	33	181
CU50526	(CCA)5ccgcacaacacccttctgttttcctctgtttccccctttatatatatgagagaa(AG)6	2	81	120	200	GATTTGCTCGCCTCAATCTC	59.923	20	TTCACTAATTGCAGTCAATCTTCC	59.672	24	134	94	227	CTCAAAGGACTCAACCCCAA	60.081	20	TTCACTAATTGCAGTCAATCTTCC	59.672	24	177	51	227	CTTCTCTCGCCATAGCGTCT	59.74	20	TTCACTAATTGCAGTCAATCTTCC	59.672	24	199	29	227
CU5053	(AG)6	1	12	213	224
CU5063	(TTA)6	1	18	103	120	GACGCAACCATGATGTGAAC	59.975	20	GAAGGGTTCAAAACCCAACA	59.807	20	115	29	143	CCATGATGTGAACCGAACAG	59.96	20	GAAGGGTTCAAAACCCAACA	59.807	20	108	36	143	AGACGCAACCATGATGTGAA	60.12	20	GAAGGGTTCAAAACCCAACA	59.807	20	116	28	143
CU50648	(TTC)6	1	18	42	59
CU50695	(AG)6	1	12	47	58
CU50746	(TC)6	1	12	28	39	CACATTAGTCATTCCTCCCTCC	59.827	22	GTGGTGGTGCATTTGGAGAT	60.79	20	116	3	118	CACATTAGTCATTCCTCCCTCC	59.827	22	GTGGTGCATTTGGAGATGG	59.909	19	113	3	115	CACATTAGTCATTCCTCCCTCC	59.827	22	TGGTGGTGCATTTGGAGAT	59.909	19	115	3	117
CU5077	(TTC)5	1	15	149	163	AACCACAGTCCACACGATGA	60.005	20	GGGGTAATAATCCGAGAGGC	59.761	20	172	32	203	AAAAGCCAACCACAGTCCAC	60.012	20	GGGGTAATAATCCGAGAGGC	59.761	20	179	25	203	GGGTTCCTTCGAAGTGTTCA	60.088	20	GGGGTAATAATCCGAGAGGC	59.761	20	204	0	203
CU50823	(CGT)6	1	18	142	159	GGGAAATTCATTGGAGCTGA	60.014	20	GCAAAGGGTCCTACACTTCTTC	59.282	22	141	64	204	TCTGGGAAATTCATTGGAGC	60.014	20	GCAAAGGGTCCTACACTTCTTC	59.282	22	144	61	204	ATCGCCCAATCAGTAAGCTG	60.235	20	GCAAAGGGTCCTACACTTCTTC	59.282	22	204	1	204
CU50876	(TCG)6	1	18	7	24
CU5088	(AAG)6	1	18	310	327	CATAACTCGTCGTGGGAGGT	59.989	20	GTCTCCTCCTTCCTCTTTGC	58.049	20	241	110	350	GAAGCAGCAGCCCATAACTC	59.985	20	GTCTCCTCCTTCCTCTTTGC	58.049	20	253	98	350	GAGAAGCAGCAGCCCATAAC	59.985	20	GTCTCCTCCTTCCTCTTTGC	58.049	20	255	96	350
CU50888	(TGA)5tgt(TGC)7	2	39	36	74	CGAGATTGTGTTTGAAAGAGAGG	60.281	23	GTTTTGGTTACAAAGCCGGT	58.997	20	103	5	107	CGAGATTGTGTTTGAAAGAGAGG	60.281	23	TTTGTTTTGGTTACAAAGCCG	60.021	21	106	5	110	CGAGATTGTGTTTGAAAGAGAGG	60.281	23	TTGTTTTGGTTACAAAGCCG	58.722	20	105	5	109
CU50963	(AT)7	1	14	213	226
CU50967	(GGA)9	1	27	49	75
CU51057	(TCC)5	1	15	60	74	TCGCTCACTCTCTCCTCCTC	59.817	20	TGTTGCGATGGAAGATGTGT	60.12	20	120	29	148	TCATCGTCGCTCACTCTCTC	59.239	20	TGTTGCGATGGAAGATGTGT	60.12	20	126	23	148	TCGCTCACTCTCTCCTCCTC	59.817	20	TTGCGATGGAAGATGTGTCT	59.245	20	118	29	146
CU5107	(TTG)6	1	18	191	208	CCAGACAAATCTATGGAGGCA	60.081	21	GGGAAATAAGAAAATCATCCCC	59.87	22	190	54	243	CCAGACAAATCTATGGAGGCA	60.081	21	GGAAATAAGAAAATCATCCCCA	59.167	22	189	54	242	CCAGACAAATCTATGGAGGCA	60.081	21	GAAAATCATCCCCATAAAAGGA	59.167	22	181	54	234
CU5111	(AG)9	1	18	125	142	TATAACCACCGCCCAACTTC	59.823	20	TGGTCTATTTCCTCTCTCTCCC	58.805	22	126	46	171	TATAACCACCGCCCAACTTC	59.823	20	TGGTCTATTTCCTCTCTCTCCCT	59.738	23	126	46	171	TAACCACCGCCCAACTTCTA	60.493	20	TGGTCTATTTCCTCTCTCTCCC	58.805	22	124	48	171
CU51145	(CTT)9	1	27	182	208
CU51186	(AAG)5	1	15	29	43
CU51219	(GA)7	1	14	132	145
CU51230	(TTC)6atca(TC)8	2	38	27	64
CU51285	(CT)9	1	18	30	47
CU51468	(GA)8	1	16	35	50
CU51514	(AAT)5	1	15	171	185	TTCCTCCTTCTTCCTACGCA	59.948	20	TTGGATGAGGGTTTTGCTTT	59.546	20	100	133	232	TTCCTCCTTCTTCCTACGCA	59.948	20	TTTTGGATGAGGGTTTTGCT	59.546	20	102	133	234	TTCCTCCTTCTTCCTACGCA	59.948	20	TTTGGATGAGGGTTTTGCTT	59.546	20	101	133	233
CU51545	(TC)8	1	16	19	34
CU51580	(AAG)6	1	18	130	147	GCAGAGAAACTCAATCCACCA	60.248	21	CTAAAGCTCGTCTCGCTCGT	59.92	20	114	76	189	GCAGAGAAACTCAATCCACCA	60.248	21	AAGCTCGTCTCGCTCGTTAC	59.786	20	111	76	186	GCAGAGAAACTCAATCCACCA	60.248	21	AAAGCTCGTCTCGCTCGTTA	60.292	20	112	76	187
CU51582	(AG)6	1	12	8	19
CU51671	(TTA)5	1	15	7	21
CU51675	(AT)6	1	12	131	142	TGAGGAAAAGGTGAAATGTGAG	59.215	22	ACTTCCGTTAACAACCACCG	59.891	20	156	14	169	TGAGGAAAAGGTGAAATGTGA	58.187	21	ACTTCCGTTAACAACCACCG	59.891	20	156	14	169	TGAGGAAAAGGTGAAATGTGAG	59.215	22	CCGTTAACAACCACCGATCT	59.853	20	152	14	165
CU51676	(GAG)5	1	15	83	97	GCAAGATCGGCCTTTGTAGA	60.352	20	TTGGTGAAGACATCGGTGAA	60.088	20	173	11	183	GCAAGATCGGCCTTTGTAGA	60.352	20	CCAGGTTCGGAGAATCAGAG	59.797	20	208	11	218	CCAACGCGATGATTATGAAA	59.52	20	TTGGTGAAGACATCGGTGAA	60.088	20	130	54	183
CU51677	(GA)7	1	14	45	58	TCGACTCTTCAGAGCTTCGG	60.812	20	TGGCTTCCTTCTTTGAGGAG	59.545	20	117	14	130	TCGACTCTTCAGAGCTTCGG	60.812	20	GCCAAAATGGCTTCCTTCTT	60.562	20	124	14	137	TCGACTCTTCAGAGCTTCGG	60.812	20	ACCCAAACTGCGGTAATTGT	59.359	20	184	14	197
CU51682	(GA)6	1	12	3	14
CU51695	(TTC)5	1	15	196	210	ACAACGGGGCATTTCTACAG	59.993	20	GCAAGGAATGAAAACAAAGGA	59.192	21	199	61	259	AGTTTTGCTGTTGGACGGAC	60.156	20	GCAAGGAATGAAAACAAAGGA	59.192	21	256	4	259	GTTTTGCTGTTGGACGGACT	60.156	20	GCAAGGAATGAAAACAAAGGA	59.192	21	255	5	259
CU5170	(AGA)6	1	18	191	208
CU5177	(AT)6	1	12	77	88
CU51779	(ATC)5	1	15	1	15
CU5182	(AGA)7	1	21	216	236	GCACTGAAAGCATTGCAGAA	60.142	20	TGGTTGTAATTGTTCTTCCGGT	60.623	22	235	45	279	CGACGATCAAGATGAACGAA	59.799	20	TGGTTGTAATTGTTCTTCCGGT	60.623	22	125	155	279	GAAACGGCTAAGATGACCGA	60.214	20	TGGTTGTAATTGTTCTTCCGGT	60.623	22	210	70	279
CU51821	(AT)6	1	12	205	216	AGAGTTCCATCCCCCAAAAT	59.629	20	AATGTCTTGCCAAAGAGCTAGT	57.346	22	117	128	244	TAAAAGAGTTCCATCCCCCA	59.359	20	AATGTCTTGCCAAAGAGCTAGT	57.346	22	121	124	244	AAGAGTTCCATCCCCCAAAA	60.663	20	AATGTCTTGCCAAAGAGCTAGT	57.346	22	118	127	244
CU51832	(TA)7	1	14	23	36
CU51867	(AC)7	1	14	124	137	TCACAACAACAAAAACCCCTC	59.861	21	GCGTCGTCTTCTTCATTTCC	59.82	20	193	27	219	TCACAACAACAAAAACCCCTC	59.861	21	GGCGTCGTCTTCTTCATTTC	59.82	20	194	27	220	TCACAACAACAAAAACCCCTC	59.861	21	AGGTCATCCATGAAAGCCAA	60.461	20	146	27	172
CU5192	(TTC)7	1	21	85	105	GGGTTGGAGGTGTTGTTGTC	60.261	20	ATGATCACCGGAGAAGATGG	59.886	20	181	0	180	TGGAGGTGTTGTTGTCTTCG	59.72	20	ATGATCACCGGAGAAGATGG	59.886	20	177	4	180	GGGTTGGAGGTGTTGTTGTC	60.261	20	CAGGTGAGGTGAGGAGAAGG	59.828	20	154	0	153
CU51925	(GAT)5	1	15	156	170	ACATCATGAGGAGGAGGTGG	59.92	20	TTGTTCCCACCAACAAACC	59.226	19	117	83	199	CATCATGAGGAGGAGGTGGT	59.92	20	TTGTTCCCACCAACAAACC	59.226	19	116	84	199	CATCATGAGGAGGAGGTGGT	59.92	20	TGTTCCCACCAACAAACCC	61.614	19	115	84	198
CU51974	(AG)7	1	14	81	94	TCTTTGAGCAATACATAGGTTGAAA	59.262	25	GTTGGCATGAACGGTCTTTT	59.978	20	105	41	145	TCTTTGAGCAATACATAGGTTGAA	58.032	24	GTTGGCATGAACGGTCTTTT	59.978	20	105	41	145	TCTTTGAGCAATACATAGGTTGAAA	59.262	25	AGTTGGCATGAACGGTCTTT	59.598	20	106	41	146
CU52021	(TCA)5	1	15	88	102	TCGTCATTTTCAGCAGCAAC	59.995	20	GCGGAAAAAGAAGAGGGATT	59.666	20	126	54	179	TCGTCATTTTCAGCAGCAAC	59.995	20	CTTCCTTCCCATCTGGGTCT	60.447	20	157	54	210	CAGCAGCAACAAGGTCTTCA	60.175	20	GCGGAAAAAGAAGAGGGATT	59.666	20	116	64	179
CU5207	(AGT)8	1	24	171	194	GGAAGGCGTTGGACAATAAA	59.938	20	ATTCTTTGCTTGACCGCAAC	60.257	20	224	32	255	GAGGAAGGCGTTGGACAATA	60.074	20	ATTCTTTGCTTGACCGCAAC	60.257	20	226	30	255	GGAAGGCGTTGGACAATAAA	59.938	20	TTATTCTTTGCTTGACCGCA	59.443	20	226	32	257
CU5208	(CTT)6	1	18	44	61	CCATTCTCTTCCGCCCTAAT	60.411	20	CAATGGTGTAGGTGAAGGCA	59.566	20	114	17	130	ATGCTTCCTCCTCCTCCATT	60.037	20	TGGTGTAGGTGAAGGCAAAG	58.773	20	126	2	127	ATGCTTCCTCCTCCTCCATT	60.037	20	TGGTGTAGGTGAAGGCAAAGT	59.648	21	126	2	127
CU5210	(TCA)6	1	18	289	306	TGGGAAGAGAAACAGAGGGA	59.773	20	GCAGACGATTATCGGAGGAA	60.177	20	234	104	337	CTCAAGCTAGTGGGGCTCAA	60.529	20	GCAGACGATTATCGGAGGAA	60.177	20	277	61	337	TGGGAAGAGAAACAGAGGGA	59.773	20	GACGATTATCGGAGGAATGC	59.491	20	231	104	334
CU52102	(TCT)6	1	18	70	87	TCCCCTTTTCTCTATTGGGG	60.25	20	GAAGAAGCTTCCCACGAAGA	59.55	20	109	34	142	TCCCCTTTTCTCTATTGGGG	60.25	20	CTTCCCACGAAGAAGACGTT	59.328	20	102	34	135	CCCCTTTTCTCTATTGGGGT	59.28	20	GAAGCTTCCCACGAAGAAGA	59.55	20	105	35	139
CU52211	(AAG)5	1	15	201	215
CU52308	(GA)6	1	12	85	96
CU52333	(TA)6	1	12	16	27
CU52374	(TA)9aa(TG)8	2	36	76	111
CU52425	(TTC)6atca(TC)8	2	38	27	64
CU5248	(TGT)6	1	18	235	252
CU5255	(GAA)5	1	15	211	225	GAAGCTCCAAGAACAGTGCC	59.997	20	TTCCACTGAAGAACCGATTTG	60.096	21	222	77	298	GGAAGCTCCAAGAACAGTGC	59.997	20	TTCCACTGAAGAACCGATTTG	60.096	21	223	76	298	GAAGCTCCAAGAACAGTGCC	59.997	20	CACTTCCACTGAAGAACCGA	58.852	20	225	77	301
CU52569	(GAA)5	1	15	36	50	AAGAAGAATGGGCGAGGTTT	60.074	20	TTCCTCCTGCAACTTTTGCT	59.993	20	116	2	117	AAGAAGAATGGGCGAGGTTT	60.074	20	ATGCTGTTCCTCCTGCAACT	59.874	20	122	2	123	AAGAAGAATGGGCGAGGTTT	60.074	20	ACGGTCTTGATGCTGTTCCT	59.727	20	131	2	132
CU52645	(TA)6	1	12	14	25
CU52679	(TA)6	1	12	29	40
CU52708	(AT)6	1	12	52	63	TTCTTTGTCATCAAGAAATAAACAAA	58.42	26	TTTTCAGGTCAGTAACTTCCTTTTT	58.882	25	157	1	157	TTCTTTGTCATCAAGAAATAAACAAA	58.42	26	TTTCAGGTCAGTAACTTCCTTTTT	57.681	24	156	1	156	TTCTTTGTCATCAAGAAATAAACAAA	58.42	26	TTTTCAGGTCAGTAACTTCCTTTT	57.681	24	157	1	157
CU52785	(TTA)5	1	15	12	26
CU52818	(TC)7tttctccctatattt(TC)8	2	45	24	68
CU52882	(CTTT)5	1	20	104	123	TGAACACACAAAGCTTAAAGCAA	59.974	23	GAAAGGAAAGGGAAAGGGAA	59.505	20	118	32	149	TGAACACACAAAGCTTAAAGCAA	59.974	23	AGAAAGGAAAGGGAAAGGGA	59.144	20	119	32	150	TGAACACACAAAGCTTAAAGCAA	59.974	23	GAGAAAGGAAAGGGAAAGGG	59.144	20	120	32	151
CU5291	(AT)6	1	12	208	219	AATCAGGAAGGCCGAAATG	60.021	19	TGGGTTGTAATGGTGGAGGT	60.088	20	278	68	345	AATCAGGAAGGCCGAAATG	60.021	19	GTGGGTTGTAATGGTGGAGG	60.088	20	279	68	346	AATCAGGAAGGCCGAAATG	60.021	19	GGTGGGTTGTAATGGTGGAG	60.088	20	280	68	347
CU5291	(GCA)5	1	15	1029	1043	GGATGGAGAATGGCTTGTGT	59.934	20	ACCGGAAACGTAGCTATCCC	60.34	20	148	971	1118	AGGATGGAGAATGGCTTGTG	60.073	20	ACCGGAAACGTAGCTATCCC	60.34	20	149	970	1118	CAGGATGGAGAATGGCTTGT	60.073	20	ACCGGAAACGTAGCTATCCC	60.34	20	150	969	1118
CU52964	(AT)7	1	14	26	39
CU53012	(TA)7	1	14	22	35
CU53023	(TA)7	1	14	69	82
CU5313	(TC)8	1	16	279	294	TGCTCAAACTTTGGATGCAG	59.988	20	GTGCTTGTGTTGTCGGATTG	60.16	20	229	250	478	TGCTCAAACTTTGGATGCAG	59.988	20	TGTGCTTGTGTTGTCGGATT	60.16	20	230	250	479	TGCTCAAACTTTGGATGCAG	59.988	20	GAATGTGCTTGTGTTGTCGG	60.16	20	233	250	482
CU53145	(TA)7	1	14	195	208
CU53251	(CTT)5	1	15	201	215
CU53280	(AAG)8agatcaattagatatggaggatgagatgattgatgatactaattctccaagctggaaactttatgaaaacccttttttatattacccccttc(TCA)5	2	131	38	168
CU53307	(TTC)6	1	18	33	50	CATCTCTCTCATTAACCATTCTCTTTT	59.629	27	GCATGACAGGGGATGAGAGT	60.08	20	178	2	179	CATCTCTCTCATTAACCATTCTCTTT	58.492	26	GCATGACAGGGGATGAGAGT	60.08	20	178	2	179	CATCTCTCTCATTAACCATTCTCTTTT	59.629	27	AAATAGGCGAGCATGACAGG	60.235	20	188	2	189
CU53316	(TAA)6	1	18	5	22
CU53377	(GAC)6	1	18	25	42
CU53432	(TC)8	1	16	34	49	GACGCACCTTAACAAAACCAA	60.025	21	TCTTGGGTCTCTTCTCTGTCAA	59.062	22	120	3	122	GACGCACCTTAACAAAACCAA	60.025	21	CTCTTGGGTCTCTTCTCTGTCAA	60.038	23	121	3	123	GACGCACCTTAACAAAACCAA	60.025	21	TTGGGTCTCTTCTCTGTCAAAA	58.955	22	118	3	120
CU53488	(TTC)8	1	24	97	120	AACCATCAAATCATGGCCTC	59.756	20	GAACTTGTAAGGGCAGCGAT	59.34	20	121	37	157	TCATGGCCTCCAATTTCATT	60.274	20	GAACTTGTAAGGGCAGCGAT	59.34	20	111	47	157	CAAATCATGGCCTCCAATTT	59.762	20	ATGGAACTTGTAAGGGCAGC	59.198	20	118	43	160
CU5349	(TTC)5	1	15	82	96	TTACAGGAAGCCAATGTCGC	61.168	20	CCCAATGCAAAGAGGAAAGA	60.184	20	102	44	145	TACAGGAAGCCAATGTCGC	59.814	19	CCCAATGCAAAGAGGAAAGA	60.184	20	101	45	145	GTTACAGGAAGCCAATGTCG	58.228	20	CCCAATGCAAAGAGGAAAGA	60.184	20	103	43	145
CU53495	(TGC)5	1	15	82	96	GTGTGTTTGATTTGCATGGC	59.979	20	GGAGGAAAGAGATAAGTGTGAGGA	60.129	24	104	40	143	GTGTGTTTGATTTGCATGGC	59.979	20	GGAGGAAAGAGATAAGTGTGAGG	58.412	23	104	40	143	GTGTGTTTGATTTGCATGGC	59.979	20	AGGAGGAAAGAGATAAGTGTGAGG	59.335	24	105	40	144
CU53498	(AT)8	1	16	80	95
CU53503	(ATA)5	1	15	114	128	GGTCTCCACATCTTGCGTTT	60.119	20	CATTTTCAATTCCCACAAACC	59.168	21	192	2	193	GGTCTCCACATCTTGCGTTT	60.119	20	AATACACTTCAAAACGACGGC	59.148	21	246	2	247	CTCCACATCTTGCGTTTTCA	59.84	20	CATTTTCAATTCCCACAAACC	59.168	21	189	5	193
CU53542	(AT)7	1	14	92	105	TTTGACTATCAATTAGTCATGTAGGTG	57.91	27	CTTCTTCCGTTCTGTCTCCG	59.982	20	152	1	152	TGACTATCAATTAGTCATGTAGGTGTC	57.843	27	CTTCTTCCGTTCTGTCTCCG	59.982	20	150	3	152	TTTGACTATCAATTAGTCATGTAGGTG	57.91	27	GAGTTTGAACATCCGCTGGT	60.119	20	215	1	215
CU53601	(TTA)5	1	15	98	112
CU53613	(CA)6	1	12	53	64	CCGTACAAACATTGCGGAT	59.41	19	TGCTTGGAATTGCATGGTAA	60.073	20	137	1	137	CGTACAAACATTGCGGATCG	62.364	20	TGCTTGGAATTGCATGGTAA	60.073	20	136	2	137	CCGTACAAACATTGCGGAT	59.41	19	CTTGCTTGGAATTGCATGGT	61.032	20	139	1	139
CU53646	(AT)6	1	12	70	81	GCGGGGATAGCATAACAAAT	58.925	20	GGCCAAGAATACGACTTCCA	60.074	20	152	8	159	GCGGGGATAGCATAACAAAT	58.925	20	GTCACCGAGGCCAAGAATAC	59.556	20	160	8	167	GCGGGGATAGCATAACAAAT	58.925	20	CGAGGCCAAGAATACGACTT	59.336	20	155	8	162
CU53654	(ATG)5	1	15	117	131	GGTCCGGAGTTGAGTTGTGT	60.009	20	TGAACAGGCTTTGAATCCTTC	59.302	21	117	83	199	GGAAATACGTGATGCCGTTC	60.339	20	TGAACAGGCTTTGAATCCTTC	59.302	21	146	54	199	GGTCCGGAGTTGAGTTGTGT	60.009	20	GAACAGGCTTTGAATCCTTCAC	60.117	22	116	83	198
CU53660	(GAA)7	1	21	91	111	TTCAAAACTTGCCAAATCCC	59.916	20	GGTTTTTCTTGGAAGTGTCATTG	59.9	23	147	61	207	TTCAAAACTTGCCAAATCCC	59.916	20	TCATTGTTTGATTACTTACGGCA	59.545	23	130	61	190	TTCAAAACTTGCCAAATCCC	59.916	20	CATTGTTTGATTACTTACGGCAA	59.098	23	129	61	189
CU5368	(CTT)5	1	15	79	93	AACCCCCAAAAGCCATATTC	60.02	20	CAAGTGATTGGAATGCATGG	59.924	20	135	34	168	AACCCCCAAAAGCCATATTC	60.02	20	GTGATTGGAATGCATGGTTG	59.781	20	132	34	165	AACCCCCAAAAGCCATATTC	60.02	20	TCGAGAAGCAAGTGATTGGA	59.522	20	143	34	176
CU53693	(AT)6	1	12	50	61
CU5374	(TC)6	1	12	21	32
CU53848	(AG)7	1	14	92	105
CU53854	(AC)9	1	18	116	133
CU53894	(GA)8	1	16	63	78
CU53978	(CT)6	1	12	85	96
CU54056	(CTT)6	1	18	93	110	TTCCCTTTATTAATGGCCAGC	60.28	21	ACTCAAATAGGCGAAATAACCG	59.541	22	100	39	138	TCCCTTTATTAATGGCCAGC	59.035	20	TACTCAAATAGGCGAAATAACCG	59.565	23	100	40	139	TTCCCTTTATTAATGGCCAGC	60.28	21	TACTCAAATAGGCGAAATAACCG	59.565	23	101	39	139
CU54099	(TGT)5	1	15	82	96	GAATTGAAGGGGGAAAAACA	58.855	20	TTGATGAGATCGGAAAGGCT	59.773	20	114	15	128	TGAATTGAAGGGGGAAAAAC	58.855	20	TTGATGAGATCGGAAAGGCT	59.773	20	115	14	128	GAATTGAAGGGGGAAAAACA	58.855	20	GTTGATGAGATCGGAAAGGC	59.635	20	115	15	129
CU54157	(TAA)5tacataacaatcacaaaaatat(ATC)6	2	55	31	85
CU54163	(AT)7	1	14	15	28
CU54168	(AC)6	1	12	123	134	AAAAGCTTCCCGCTACAATG	59.361	20	CCAAATGGAGGAATTGTTGAA	59.787	21	157	49	205	AAGCTTCCCGCTACAATGTC	59.34	20	CCAAATGGAGGAATTGTTGAA	59.787	21	155	51	205	AAAAGCTTCCCGCTACAATG	59.361	20	TGGAGGAATTGTTGAAATGCT	59.56	21	152	49	200
CU54269	(TC)6	1	12	30	41
CU54287	(AG)6	1	12	182	193
CU54325	(TTC)6atca(TC)8	2	38	27	64
CU54353	(TA)6	1	12	54	65
CU54354	(TC)6	1	12	5	16
CU5436	(TTA)7	1	21	57	77	GCTGTCGCTTCCCATCTATC	59.803	20	TTTAAACGCAAAGATCGTTCA	58.482	21	126	28	153	GCTGTCGCTTCCCATCTATC	59.803	20	TTAAACGCAAAGATCGTTCA	57.053	20	125	28	152	GCTGTCGCTTCCCATCTATC	59.803	20	AATTTAAACGCAAAGATCGTTCA	60.019	23	128	28	155
CU54402	(CTT)5	1	15	23	37
CU54604	(TTC)8	1	24	56	79	GGCCCACAACGTACAATCAC	61.228	20	GGGTTTTGCAAGAGGATTTG	59.546	20	107	0	106	GGCCCACAACGTACAATCA	60.383	19	GGGTTTTGCAAGAGGATTTG	59.546	20	107	0	106	GCCCACAACGTACAATCACT	58.498	20	GGGTTTTGCAAGAGGATTTG	59.546	20	106	1	106
CU54627	(TA)6	1	12	19	30
CU54634	(AT)6	1	12	213	224
CU54675	(TCT)6	1	18	30	47
CU54782	(AG)7	1	14	59	72
CU54785	(TTC)8	1	24	56	79	CCACTTCCTTCTGCATCCAT	60.073	20	CTTCCATTTCGAGGAAGCTG	59.948	20	110	9	118	CTGCATCCATGACACAGTCC	60.121	20	CTTCCATTTCGAGGAAGCTG	59.948	20	100	19	118	CCACTTCCTTCTGCATCCAT	60.073	20	TCCATTTCGAGGAAGCTGAT	59.773	20	108	9	116
CU54842	(AT)6	1	12	15	26
CU5491	(ATA)9	1	27	180	206	GCCACAAGAAGAAGGCAAAG	59.993	20	TAATGACGCCACTTGGTGAA	60.111	20	168	84	251	CTGGGCAGCTAAGGACAAAG	60.008	20	TAATGACGCCACTTGGTGAA	60.111	20	130	122	251	CTGGGCAGCTAAGGACAAAG	60.008	20	TATCGTGTAATGCTGCTGCC	59.862	20	252	122	373
CU5493	(TA)8	1	16	4	19
CU54933	(AGA)5	1	15	29	43
CU55037	(AT)7	1	14	102	115
CU5506	(TTC)5	1	15	166	180	GCCATTTCCTCTGCCTTGTA	60.214	20	CCAATCATGGTGAGTGGGAT	60.6	20	207	65	271	TAGACCTCTGTTTCCGCCAT	59.694	20	CCAATCATGGTGAGTGGGAT	60.6	20	222	50	271	GCCATTTCCTCTGCCTTGTA	60.214	20	ATTGTGATGGGAGAGCATGA	59.04	20	187	65	251
CU5509	(CT)7	1	14	124	137	GGCAGAGAGAAACGCCATAG	59.978	20	CCATAGCCAAAACCCAAAGA	59.931	20	206	20	225	CAGAGCACAGTGGCAGAGAG	59.915	20	CCATAGCCAAAACCCAAAGA	59.931	20	217	9	225	GGCAGAGAGAAACGCCATAG	59.978	20	AAGCGGAAGAATTCCTGTGA	59.813	20	145	20	164
CU5516	(AG)8	1	16	34	49
CU55262	(GA)7	1	14	18	31
CU55286	(GCA)5	1	15	115	129	ATAGCTATGCCCCAGCTCCT	60.215	20	GCCACGGCAGAGTAACAAA	59.856	19	152	23	174	ATAGCTATGCCCCAGCTCCT	60.215	20	GCCACGGCAGAGTAACAAAA	61.196	20	152	23	174	AGTGGCTATGGTGGGTATGG	59.694	20	GCCACGGCAGAGTAACAAA	59.856	19	111	64	174
CU55294	(GAA)5	1	15	32	46
CU55323	(AT)6	1	12	4	15
CU55366	(TCC)5tcttcctcttca(TCC)5	2	42	1	42
CU55423	(GA)7	1	14	161	174
CU55625	(TC)7	1	14	99	112
CU5585	(TC)6	1	12	300	311
CU55875	(TA)6	1	12	31	42
CU5590	(CT)10	1	20	274	293	GCGCACTCAAAAACCAATTT	60.117	20	TGAAACTTAACATAAATCAAAGCACA	59.216	26	148	186	333	TCTTCTCAATATCCGGCGTC	60.177	20	TGAAACTTAACATAAATCAAAGCACA	59.216	26	173	161	333	GAGCGCACTCAAAAACCAAT	60.257	20	TGAAACTTAACATAAATCAAAGCACA	59.216	26	150	184	333
CU5592	(TTC)5	1	15	86	100	ATTCCCAACACCAAACCAAA	60.066	20	ATAGGTCCGGTGAAGAGGGT	59.817	20	185	26	210	AAATTCCCAACACCAAACCA	60.066	20	ATAGGTCCGGTGAAGAGGGT	59.817	20	187	24	210	AATTCCCAACACCAAACCAA	60.066	20	ATAGGTCCGGTGAAGAGGGT	59.817	20	186	25	210
CU55932	(AT)6	1	12	20	31
CU5597	(TCT)6	1	18	436	453	AGACCGGGAGACAGAGGAAT	60.073	20	GAGAAACCAAAAACAGACCCC	59.835	21	231	272	502	CGGGAGACAGAGGAATGAAA	60.187	20	GAGAAACCAAAAACAGACCCC	59.835	21	227	276	502	GGTGCTTGGGGTTAATCAAA	59.801	20	GAGAAACCAAAAACAGACCCC	59.835	21	121	382	502
CU5600	(CT)6	1	12	5	16
CU5608	(CTT)5(CAT)6	2	33	101	133	TCCCCAAACTCACTCTCACC	60.088	20	AGCTTCACAAGAAAGGCCAA	59.993	20	256	49	304	TCCCCAAACTCACTCTCACC	60.088	20	GCTTCACAAGAAAGGCCAAG	59.993	20	255	49	303	TCCCCAAACTCACTCTCACC	60.088	20	AAGAAGGCAAAGAGGAAGGG	59.821	20	206	49	254
CU5609	(GAA)5gggggaggaggaggag(GT)7	2	45	238	282	AGAATGATGGCTTTCGGATG	60.036	20	AATGGACGACTCAAACCGAC	59.973	20	105	206	310	AATGATGGCTTTCGGATGAC	59.9	20	AATGGACGACTCAAACCGAC	59.973	20	103	208	310	AGAATGATGGCTTTCGGATG	60.036	20	AGAATGGACGACTCAAACCG	60.111	20	107	206	312
CU56120	(AG)15	1	30	103	132
CU56259	(GA)6	1	12	16	27
CU56262	(TTA)6	1	18	18	35
CU56269	(TCT)7	1	21	81	101
CU5643	(AT)9	1	18	120	137
CU56456	(TA)9	1	18	66	83
CU56554	(TCCA)5	1	20	123	142
CU56566	(AG)8	1	16	108	123
CU56568	(AT)6	1	12	16	27
CU56576	(TAA)5	1	15	88	102
CU56610	(CTC)7	1	21	182	202
CU56627	(ATAC)5(AT)9	2	38	36	73	GCGGACAAGCTTCCATATTT	59.186	20	CTGCAGTTCATCCTTCTCCC	59.803	20	102	0	101	GCGGACAAGCTTCCATATTT	59.186	20	CCTGCAGTTCATCCTTCTCC	59.803	20	103	0	102	GCGGACAAGCTTCCATATTTT	60.453	21	CTGCAGTTCATCCTTCTCCC	59.803	20	102	0	101
CU56659	(AT)9	1	18	18	35
CU5674	(TCT)8	1	24	60	83
CU5686	(AT)8	1	16	54	69	GTTCCTGGGACTGGGAGC	60.62	18	AATGATGCAGAGAGACGCAA	59.552	20	103	0	102	GTTCCTGGGACTGGGAGC	60.62	18	AAATGATGCAGAGAGACGCA	59.552	20	104	0	103	GACTGGGAGCAGCAGCATAG	61.107	20	TTTGAAATGATGCAGAGAGACG	60.386	22	100	8	107
CU56953	(AAG)6	1	18	133	150
CU56993	(TA)6	1	12	196	207
CU5700	(ATT)5	1	15	14	28
CU57076	(CT)6	1	12	27	38
CU57077	(TTC)5	1	15	12	26
CU57094	(CT)6	1	12	16	27
CU57132	(TCA)6	1	18	69	86	GTGGGCTTTTGGTGGTCTTA	59.971	20	AAGAGAGCGTCGAGAAGCAG	60.035	20	214	2	215	GTGGGCTTTTGGTGGTCTTA	59.971	20	AGAGCGTCGAGAAGCAGAAG	60.035	20	211	2	212	GCTTTTGGTGGTCTTAACGG	59.609	20	AGAGCGTCGAGAAGCAGAAG	60.035	20	207	6	212
CU5726	(TC)8	1	16	22	37
CU57305	(AAG)5	1	15	96	110	ACTCTCCGCCAAACATTCAA	60.636	20	CACGACCTTGGCTTTAGAGG	59.869	20	250	1	250	ACTCTCCGCCAAACATTCAA	60.636	20	TTCTTTAGGCCACGACCTTG	60.241	20	260	1	260	CCGCCAAACATTCAAAGAAA	60.97	20	CACGACCTTGGCTTTAGAGG	59.869	20	245	6	250
CU57321	(AT)6	1	12	224	235
CU57324	(TA)6	1	12	21	32
CU57443	(ATTTG)5	1	25	129	153	TTTTGTCAACTCGACATATCAAACT	59.153	25	TCCCAAATTAAAATTGTGTTATATTCT	57.745	27	196	21	216	TTTGTCAACTCGACATATCAAACT	57.879	24	TCCCAAATTAAAATTGTGTTATATTCT	57.745	27	195	22	216	TTTTTGTCAACTCGACATATCAAACT	60.311	26	TCCCAAATTAAAATTGTGTTATATTCT	57.745	27	197	20	216
CU57495	(TC)8	1	16	84	99	TCCCATTTCCTTCATTTTCAA	59.374	21	GGAGAGAGAAACGGGTTAAGG	59.223	21	103	31	133	TTCCTTCATTTTCAAAACCCA	59.415	21	AGAGAAGGAGAGAGAAACGGG	59.077	21	103	37	139	TTCCTTCATTTTCAAAACCCA	59.415	21	GAGAAGGAGAGAGAAACGGG	58.05	20	102	37	138
CU57522	(CT)11	1	22	134	155
CU57551	(CAT)8	1	24	104	127	GAAATGAAGATGCCGTCGAT	60.043	20	CCACAGCTGACCTGATGATG	60.27	20	128	45	172	CGATGCTATCCTGGGAAATG	60.427	20	CCACAGCTGACCTGATGATG	60.27	20	142	31	172	GAAATGAAGATGCCGTCGAT	60.043	20	CTTGTTGCATTCCCCACAG	60.096	19	141	45	185
CU5758	(AG)9	1	18	176	193
CU5760	(TC)6tgtctctaatgtacacctacacgttcac(CT)6	2	52	47	98	TCATCATTCATCATCACCACC	59.159	21	TGAGTTAGAGAGGTTGGCGG	60.388	20	200	21	220	TCATCATTCATCATCACCACC	59.159	21	CGGTGGACAAGAGCCATTAG	60.647	20	183	21	203	TCATCATTCATCATCACCACCT	60.203	22	TGAGTTAGAGAGGTTGGCGG	60.388	20	200	21	220
CU5780	(AG)9	1	18	231	248
CU57808	(TC)9	1	18	84	101
CU57843	(AAT)5	1	15	86	100	CCATCGGTACCTCCACCTAA	59.807	20	TCACTTCACAATGCCCAAAA	60.088	20	175	37	211	CCATCGGTACCTCCACCTAA	59.807	20	TTCACTTCACAATGCCCAAA	60.088	20	176	37	212	CCATCGGTACCTCCACCTAA	59.807	20	TTTCACTTCACAATGCCCAA	60.088	20	177	37	213
CU57905	(TA)8	1	16	160	175
CU57939	(GA)6	1	12	75	86	GAACGACGCACGATACAAGA	59.871	20	TGGATTCCTTTCCCTCTCCT	60.008	20	154	16	169	GAACGACGCACGATACAAGA	59.871	20	GGATTCCTTTCCCTCTCCTG	60.008	20	153	16	168	CACAAATGAGTGGAACGACG	60.152	20	TGGATTCCTTTCCCTCTCCT	60.008	20	166	4	169
CU57979	(AT)7	1	14	158	171
CU57985	(TGT)5	1	15	99	113	GGGAGGTGGAGTATCAAGTG	57.001	20	TTTCTTCTTCACTCATATTTCCCA	59.163	24	172	0	171	GGGAGGTGGAGTATCAAGTGAA	60.361	22	AAGAACAATAAGAACAACCCAAGAA	59.507	25	143	0	142	GGGAGGTGGAGTATCAAGTGAA	60.361	22	GAACAATAAGAACAACCCAAGAA	57.37	23	141	0	140
CU58177	(AT)6	1	12	196	207
CU58188	(AT)6	1	12	180	191	TTGATCTTTTGGCAAATTGAA	58.265	21	CACAAATGGTACTTCCCCTTC	58.423	21	172	61	232	TTGATCTTTTGGCAAATTGAA	58.265	21	CACAAATGGTACTTCCCCTTCT	59.389	22	172	61	232	TTGATCTTTTGGCAAATTGAA	58.265	21	ACACAAATGGTACTTCCCCTTC	59.259	22	173	61	233
CU58243	(TA)6	1	12	136	147
CU5826	(ATA)6	1	18	288	305
CU58317	(GAA)8	1	24	129	152	GTAGAACAAAATCTCGGGCG	59.708	20	TTGGACATTGGAAGGAGAGG	60.042	20	196	37	232	TGGCTGAAATTTTCGAGAGG	60.323	20	TTGGACATTGGAAGGAGAGG	60.042	20	127	106	232	ATGAGGGTTCTGGAGGGAAG	60.447	20	TTGGACATTGGAAGGAGAGG	60.042	20	228	5	232
CU58327	(AT)6	1	12	116	127	TCCTCATGTTCATCCATCCA	59.85	20	CGACAAAGAGCACTTCTTACCA	59.557	22	153	58	210	TCCTCATGTTCATCCATCCA	59.85	20	TCGACAAAGAGCACTTCTTACC	58.652	22	154	58	211	TCCTCATGTTCATCCATCCAT	60.15	21	CGACAAAGAGCACTTCTTACCA	59.557	22	153	58	210
CU58382	(AGA)5	1	15	189	203
CU58462	(GGA)5	1	15	53	67	TGTAGCAGGGTGTTGTAGCG	59.928	20	ATCTTGGCATTTTCACTGGC	60.081	20	146	15	160	TGTAGCAGGGTGTTGTAGCG	59.928	20	CTTATCCAAATTCAGCCCCA	59.894	20	109	15	123	AGGGTGTTGTAGCGAGAGGA	59.867	20	ATCTTGGCATTTTCACTGGC	60.081	20	140	21	160
CU58493	(AT)8	1	16	62	77
CU58498	(GT)6	1	12	110	121	AAAAATTGTACCAATCTCCATTGAA	60.003	25	AAAAACTACAAAAGAACACACACACA	59.158	26	126	28	153	AAAATTGTACCAATCTCCATTGAA	58.841	24	AAAAACTACAAAAGAACACACACACA	59.158	26	125	29	153	AAAAATTGTACCAATCTCCATTGAA	60.003	25	AAAACTACAAAAGAACACACACACA	57.909	25	125	28	152
CU58524	(TGA)5	1	15	136	150	TCAAGCTGCTGATTTGTTGG	59.988	20	TCTGATCCAAACAATTACCTCAA	58.616	23	146	33	178	ATCAAGCTGCTGATTTGTTGG	60.264	21	TCTGATCCAAACAATTACCTCAA	58.616	23	147	32	178	TGCTGATTTGTTGGATAAGGAA	59.586	22	TGATCCAAACAATTACCTCAACA	59.37	23	138	39	176
CU58526	(TA)8	1	16	166	181	GGGAAGAGTTCCCTACGAAAA	59.58	21	ATTTGTCTCCAGCGTTGAGG	60.255	20	212	1	212	GGGAAGAGTTCCCTACGAAAA	59.58	21	TTTGTCTCCAGCGTTGAGG	59.968	19	211	1	211	GGGAAGAGTTCCCTACGAAAA	59.58	21	TATTTGTCTCCAGCGTTGAGG	60.256	21	213	1	213
CU58529	(CTT)6	1	18	66	83	GTGACGCCATTCCACTTTTT	59.978	20	CCATGGAGGGAATTGAGAAA	59.864	20	169	1	169	TTTTTCGCTTCGTGTCCTTT	59.861	20	CCATGGAGGGAATTGAGAAA	59.864	20	154	16	169	AGTGACGCCATTCCACTTTT	59.598	20	CCATGGAGGGAATTGAGAAA	59.864	20	170	0	169
CU5854	(GA)6	1	12	53	64	ACATAGAAATCCGCAGAGCG	60.374	20	TGATTTGAATTTTGAGCGGC	61.085	20	124	26	149	ATAGAAATCCGCAGAGCGAG	59.574	20	TGATTTGAATTTTGAGCGGC	61.085	20	122	28	149	ACATAGAAATCCGCAGAGCG	60.374	20	CATGATTTGAATTTTGAGCGG	60.442	21	126	26	151
CU58572	(TA)8	1	16	39	54
CU58593	(ATAC)5(AT)9	2	38	38	75
CU58618	(GAT)5	1	15	126	140	AAGTTTGTGCAAATTTCGGC	60.117	20	CATTTTCCACAGAAGACACACA	58.675	22	101	72	172	AAGTTTGTGCAAATTTCGGC	60.117	20	TTTCATTTTCCACAGAAGACACA	59.64	23	104	72	175	AAGTTTGTGCAAATTTCGGC	60.117	20	TCATTTTCCACAGAAGACACACA	60.577	23	102	72	173
CU58635	(TAT)5	1	15	6	20
CU58643	(AT)7	1	14	10	23
CU58690	(GA)6	1	12	144	155	GTGAAGGATCTTGAGGCTGG	59.803	20	CGAGTAGTCTTGTCTTCCCTCC	59.388	22	101	83	183	GGAGGCTACTGGGTCCTCTC	60.216	20	CGAGTAGTCTTGTCTTCCCTCC	59.388	22	184	0	183	ACTGGGTCCTCTCTTTTCCC	59.534	20	CGAGTAGTCTTGTCTTCCCTCC	59.388	22	177	7	183
CU58714	(CTT)6	1	18	62	79	CAGTTTGTCTTCTTCGTTGCC	59.906	21	AGCTAATGAAGGGGGAGGAG	59.668	20	196	15	210	CAGTTTGTCTTCTTCGTTGCC	59.906	21	AGAGCTAATGAAGGGGGAGG	59.668	20	198	15	212	CCAGTTTGTCTTCTTCGTTGC	59.906	21	AGCTAATGAAGGGGGAGGAG	59.668	20	197	14	210
CU58935	(CT)6	1	12	11	22
CU59120	(AG)11	1	22	65	86
CU59142	(AC)6	1	12	104	115
CU59236	(AAG)5	1	15	21	35
CU59260	(AC)9	1	18	15	32
CU59336	(TA)7	1	14	89	102
[truncated: 943 more rows]
