# Supplementary material for: Transcriptome sequencing and comparative analysis of cucumber flowers with different sex types
Source: BMC Genomics. 2010 Jun 17;11:384. doi: 10.1186/1471-2164-11-384 (PMC2897810; doi:10.1186/1471-2164-11-384)
Supplement: Additional file 4 — Cucumber SNPs. The table provides the list of SNPs identified from the cucumber EST collection. [file 1471-2164-11-384-S4.XLS]

## Sheet: cucumber_SNP_v2
unigene ID	SNP position in unigene	SNP position in alignment	Cultivar	number of bases at the SNP site
				A	T	C	G	-
CU10000	353	378	WI 1983H					3
CU10000	353	378	WI 1983G	2
CU10083	145	155	Straight 8		2
CU10083	145	155	WI 1983H	12
CU10083	145	155	WI 1983G	12
CU10083	179	197	Straight 8					2
CU10083	179	197	WI 1983H			10
CU10083	179	197	WI 1983G		2	10
CU10083	358	388	Straight 8			2
CU10083	358	388	WI 1983H		1
CU10083	358	388	WI 1983G		9
CU10083	527	567	Straight 8		2
CU10083	527	567	WI 1983H			2
CU10083	527	567	WI 1983G			8
CU10112	119	119	WI 1983H	3
CU10112	119	119	WI 1983G					2
CU10170	1053	1109	WI 1983H		3
CU10170	1053	1109	WI 1983G			2
CU10172	301	313	WI 1983H				2
CU10172	301	313	WI 1983G	4
CU10200	218	271	Straight 8	4
CU10200	218	271	WI 1983H				115
CU10200	218	271	Vlaspik	5
CU10200	218	271	WI 1983G				151
CU10200	328	410	Straight 8		8
CU10200	328	410	WI 1983H			64
CU10200	328	410	Vlaspik		5
CU10200	328	410	WI 1983G			100
CU10210	245	245	WI 1983H	3			6
CU10210	245	245	Vlaspik	4
CU10210	245	245	WI 1983G				5
CU10210	449	471	WI 1983H				6
CU10210	449	471	Vlaspik	4
CU10210	449	471	WI 1983G		1		10
CU10210	472	495	WI 1983H		5
CU10210	472	495	Vlaspik	4
CU10210	472	495	WI 1983G		8
CU10262	561	584	WI 1983H			6
CU10262	561	584	Vlaspik				3
CU10262	561	584	WI 1983G			10
CU10272	114	118	WI 1983H	3
CU10272	114	118	WI 1983G					2
CU10331	798	908	Straight 8			1
CU10331	798	908	WI 1983H			81		1
CU10331	798	908	female flower					2
CU10331	798	908	male flower			2
CU10331	798	908	WI 1983G			92		1
CU10331	799	909	Straight 8	1
CU10331	799	909	WI 1983H	81			1	1
CU10331	799	909	female flower					2
CU10331	799	909	male flower	2
CU10331	799	909	WI 1983G	92				1
CU10331	800	910	Straight 8				1
CU10331	800	910	WI 1983H		1		80	2
CU10331	800	910	female flower					2
CU10331	800	910	male flower				2
CU10331	800	910	WI 1983G				91	3
CU10540	316	318	WI 1983H	2
CU10540	316	318	male flower				2
CU10540	316	318	WI 1983G	5
CU10561	295	304	Straight 8	1
CU10561	295	304	WI 1983H	3	1
CU10561	295	304	male flower				2
CU10561	295	304	WI 1983G	5
CU10949	166	175	WI 1983H				2
CU10949	166	175	Vlaspik	2
CU10949	166	175	WI 1983G				8
CU10949	280	293	WI 1983H		5
CU10949	280	293	Vlaspik				2
CU10949	280	293	WI 1983G		13
CU10949	319	333	WI 1983H	5
CU10949	319	333	Vlaspik				2
CU10949	319	333	WI 1983G	15
CU10960	779	833	Straight 8		5
CU10960	779	833	WI 1983H			6
CU10960	779	833	female flower			2
CU10960	779	833	Vlaspik			2
CU10960	779	833	WI 1983G			14
CU11010	4114	4646	WI 1983H		3
CU11010	4114	4646	Vlaspik			2
CU11173	509	513	Straight 8		2
CU11173	509	513	WI 1983H			2
CU11252	429	443	WI 1983H					3
CU11252	429	443	WI 1983G	2
CU11508	737	753	WI 1983H				2
CU11508	737	753	WI 1983G			2
CU12036	856	862	WI 1983H		2
CU12036	856	862	WI 1983G			2
CU12173	40	40	WI 1983H		2
CU12173	40	40	WI 1983G				2
CU12458	169	177	WI 1983H				4
CU12458	169	177	female flower	2
CU12458	169	177	male flower	3
CU12458	169	177	WI 1983G				2
CU12757	86	86	WI 1983H					2
CU12757	86	86	WI 1983G	2
CU13119	250	254	WI 1983H	2
CU13119	250	254	WI 1983G					2
CU13123	342	344	WI 1983H		2			1
CU13123	342	344	WI 1983G	2
CU13123	376	379	WI 1983H				3
CU13123	376	379	WI 1983G	2
CU13132	618	639	WI 1983H		2
CU13132	618	639	Vlaspik			2
CU13132	618	639	WI 1983G		3
CU13435	252	252	WI 1983H				2
CU13435	252	252	WI 1983G	2
CU13519	557	568	WI 1983H		2
CU13519	557	568	WI 1983G					2
CU20909	134	140	WI 1983H	2
CU20909	134	140	WI 1983G		2
CU23363	196	196	WI 1983H				2
CU23363	196	196	WI 1983G					2
CU23493	66	68	WI 1983H				2
CU23493	66	68	WI 1983G					3
CU23641	138	139	WI 1983H		4
CU23641	138	139	WI 1983G			2
CU23882	198	200	WI 1983H		2
CU23882	198	200	WI 1983G			2
CU24092	228	229	WI 1983H				2
CU24092	228	229	WI 1983G	3
CU24422	216	219	WI 1983H					2
CU24422	216	219	WI 1983G	2
CU25240	159	159	female flower		2
CU25240	159	159	WI 1983G				2
CU25240	162	162	female flower		2
CU25240	162	162	WI 1983G	2
CU25323	72	72	WI 1983H		2
CU25323	72	72	WI 1983G			2
CU25328	170	172	WI 1983H	3
CU25328	170	172	WI 1983G				2
CU25355	315	316	WI 1983H			3
CU25355	315	316	WI 1983G		2
CU25360	104	105	WI 1983H			2
CU25360	104	105	WI 1983G		2
CU25395	128	130	WI 1983H		2
CU25395	128	130	WI 1983G					2
CU25638	407	407	Straight 8		1
CU25638	407	407	WI 1983H		2
CU25638	407	407	WI 1983G			2
CU25638	450	450	Straight 8		1
CU25638	450	450	WI 1983H			2
CU25638	450	450	WI 1983G		2
CU25939	143	143	WI 1983H		2
CU25939	143	143	WI 1983G			3
CU26219	69	69	WI 1983H		2
CU26219	69	69	WI 1983G			2
CU26872	206	210	WI 1983H				2
CU26872	206	210	WI 1983G	2
CU27311	121	122	Straight 8	1
CU27311	121	122	WI 1983H				2
CU27311	121	122	WI 1983G	2
CU27311	152	154	Straight 8			1
CU27311	152	154	WI 1983H	2
CU27311	152	154	WI 1983G			3
CU27327	179	181	WI 1983H				2
CU27327	179	181	WI 1983G	4
CU27373	69	72	WI 1983H	2
CU27373	69	72	WI 1983G			3		2
CU27767	40	42	WI 1983H	2
CU27767	40	42	WI 1983G					2
CU27779	106	106	WI 1983H	4
CU27779	106	106	WI 1983G				2
CU27825	220	226	WI 1983H					2
CU27825	220	226	WI 1983G		3
CU27918	41	42	WI 1983H		2
CU27918	41	42	WI 1983G			2
CU27925	168	171	WI 1983H		2
CU27925	168	171	WI 1983G			3
CU27947	253	267	WI 1983H	4
CU27947	253	267	WI 1983G			2
CU27947	320	336	WI 1983H					2
CU27947	320	336	WI 1983G	2
CU27954	441	446	WI 1983H			2
CU27954	441	446	WI 1983G		2
CU28086	282	291	WI 1983H		2
CU28086	282	291	WI 1983G					3
CU28373	290	300	WI 1983H	2
CU28373	290	300	WI 1983G				2
CU28396	9	9	WI 1983H				2
CU28396	9	9	WI 1983G			2
CU28404	229	233	WI 1983H				2
CU28404	229	233	WI 1983G	2
CU28521	72	73	WI 1983H	3
CU28521	72	73	WI 1983G					2
CU28655	197	203	WI 1983H		3
CU28655	197	203	WI 1983G					2
CU29264	138	140	WI 1983H		2
CU29264	138	140	WI 1983G					2
CU29280	248	251	WI 1983H	3
CU29280	248	251	WI 1983G				2
CU29369	251	257	Straight 8			2
CU29369	251	257	WI 1983H				4
CU29369	251	257	WI 1983G				7
CU29369	371	379	Straight 8			2
CU29369	371	379	WI 1983H		1
CU29369	371	379	WI 1983G		4
CU29369	638	660	Straight 8			2
CU29369	638	660	WI 1983H		3
CU29369	638	660	WI 1983G		3
CU29575	212	223	WI 1983H	2
CU29575	212	223	WI 1983G					2
CU30039	171	177	WI 1983H		2
CU30039	171	177	WI 1983G				3
CU30078	202	205	WI 1983H			4
CU30078	202	205	WI 1983G		2
CU30134	210	212	WI 1983H				2
CU30134	210	212	WI 1983G					2
CU30594	111	114	WI 1983H	2
CU30594	111	114	WI 1983G		2
CU30777	204	208	WI 1983H		2
CU30777	204	208	WI 1983G			2
CU3083	119	119	Straight 8	3
CU3083	119	119	WI 1983H				1
CU3083	119	119	Vlaspik	1
CU3083	119	119	WI 1983G				4
CU3083	471	473	Straight 8				4
CU3083	471	473	WI 1983H	1
CU3083	471	473	Vlaspik				2
CU3083	471	473	WI 1983G	2
CU30954	13	13	WI 1983H		2
CU30954	13	13	WI 1983G					2
CU3154	164	166	WI 1983H				3
CU3154	164	166	WI 1983G		2
CU3315	391	403	WI 1983H			2
CU3315	391	403	WI 1983G		5
CU3339	136	138	WI 1983H				3
CU3339	136	138	WI 1983G	3
CU3396	348	370	WI 1983H		2
CU3396	348	370	WI 1983G					3
CU3436	195	199	WI 1983H					3
CU3436	195	199	WI 1983G				4
CU3616	281	286	WI 1983H	3
CU3616	281	286	WI 1983G					4
CU3728	398	408	WI 1983H		3
CU3728	398	408	WI 1983G					2
CU3813	384	386	WI 1983H					2
CU3813	384	386	WI 1983G		4
CU3830	170	175	WI 1983H				2
CU3830	170	175	WI 1983G		4
CU3911	292	296	WI 1983H					3
CU3911	292	296	WI 1983G	2
CU3962	122	125	WI 1983H					4
CU3962	122	125	WI 1983G	2
CU3994	87	89	WI 1983H		3	1	1
CU3994	87	89	Vlaspik		2
CU3994	87	89	WI 1983G					2
CU4055	253	264	WI 1983H	2
CU4055	253	264	WI 1983G		2
CU4118	155	157	Straight 8				2
CU4118	155	157	WI 1983H					3
CU4118	155	157	WI 1983G					2
CU4141	114	117	WI 1983H		7
CU4141	114	117	Vlaspik			2
CU4141	114	117	WI 1983G		18
CU4141	213	220	Straight 8			1
CU4141	213	220	WI 1983H				8
CU4141	213	220	Vlaspik			3
CU4141	213	220	WI 1983G				16
CU4141	222	230	Straight 8					1
CU4141	222	230	WI 1983H	8
CU4141	222	230	Vlaspik					3
CU4141	222	230	WI 1983G	14
CU4209	253	254	WI 1983H	3
CU4209	253	254	WI 1983G					3
CU4393	338	345	WI 1983H					2
CU4393	338	345	WI 1983G	2
CU4397	168	169	WI 1983H				2
CU4397	168	169	WI 1983G			3
CU4426	118	118	WI 1983H				2
CU4426	118	118	Vlaspik	1
CU4426	118	118	WI 1983G	3
CU4456	10	10	WI 1983H				2
CU4456	10	10	WI 1983G			2
CU4507	1199	1202	WI 1983H	2
CU4507	1199	1202	Vlaspik					2
CU4507	1203	1206	WI 1983H	2
CU4507	1203	1206	Vlaspik					2
CU4507	1205	1209	WI 1983H	2
CU4507	1205	1209	Vlaspik					2
CU4823	442	473	WI 1983H		2
CU4823	442	473	WI 1983G			2
CU4948	16	16	WI 1983H				2
CU4948	16	16	WI 1983G	2
CU5450	220	222	WI 1983H					3
CU5450	220	222	WI 1983G				2
CU6217	13	14	WI 1983H	2
CU6217	13	14	WI 1983G					2
CU6642	90	90	WI 1983H				2
CU6642	90	90	WI 1983G					2
CU6642	91	91	WI 1983H	2
CU6642	91	91	WI 1983G					2
CU6642	92	92	WI 1983H	2
CU6642	92	92	WI 1983G					2
CU6810	714	736	WI 1983H		2
CU6810	714	736	Vlaspik					1
CU6810	714	736	WI 1983G					3
CU6885	448	458	Straight 8		1
CU6885	448	458	WI 1983H		10	1
CU6885	448	458	Vlaspik			2
CU6885	448	458	WI 1983G		8
CU7020	176	178	WI 1983H					2
CU7020	176	178	WI 1983G				4
CU7055	400	416	WI 1983H	1	2
CU7055	400	416	WI 1983G					2
CU7167	116	118	WI 1983H		2
CU7167	116	118	WI 1983G					2
CU7231	68	70	WI 1983H					3
CU7231	68	70	WI 1983G		3
CU7439	500	528	Straight 8			1
CU7439	500	528	WI 1983H		5
CU7439	500	528	Vlaspik			2
CU7439	500	528	WI 1983G		4
CU7501	333	365	Straight 8				1
CU7501	333	365	WI 1983H				9
CU7501	333	365	Vlaspik			2
CU7501	333	365	WI 1983G			1	9
CU7501	380	416	Straight 8			1
CU7501	380	416	WI 1983H			8
CU7501	380	416	Vlaspik				2
CU7501	380	416	WI 1983G			8	1
CU7505	699	792	WI 1983H		2
CU7505	699	792	female flower					1
CU7505	699	792	Vlaspik					2
CU7536	382	386	WI 1983H		2
CU7536	382	386	WI 1983G			2
CU7536	418	422	WI 1983H			2
CU7536	418	422	WI 1983G		2
CU7614	185	189	WI 1983H		2
CU7614	185	189	WI 1983G				1	2
CU7691	165	170	WI 1983H	2
CU7691	165	170	Vlaspik				2
CU7691	165	170	WI 1983G	2			4
CU7708	954	994	WI 1983H					2
CU7708	954	994	WI 1983G		4
CU7717	602	609	WI 1983H	2
CU7717	602	609	Vlaspik					1
CU7717	602	609	WI 1983G					2
CU7993	527	573	WI 1983H				2
CU7993	527	573	Vlaspik			2
CU7993	527	573	WI 1983G			3	6
CU8015	638	662	Straight 8				1
CU8015	638	662	WI 1983H					2
CU8015	638	662	WI 1983G				3
CU8167	768	806	WI 1983H					2
CU8167	768	806	Vlaspik					1
CU8167	768	806	WI 1983G		2
CU8207	1042	1109	WI 1983H		2
CU8207	1042	1109	WI 1983G					2
CU8425	382	409	WI 1983H			2
CU8425	382	409	WI 1983G		4
CU8428	51	51	WI 1983H					2
CU8428	51	51	WI 1983G		2
CU8445	360	367	Straight 8		2
CU8445	360	367	WI 1983H	2
CU8445	360	367	male flower		3
CU8445	360	367	WI 1983G	1
CU8474	126	127	WI 1983H			2
CU8474	126	127	WI 1983G		2
CU8578	196	198	Straight 8			1
CU8578	196	198	WI 1983H			9
CU8578	196	198	Vlaspik				2
CU8578	196	198	WI 1983G			5
CU8600	466	469	WI 1983H	3
CU8600	466	469	WI 1983G					2
CU8666	210	217	WI 1983H		3
CU8666	210	217	WI 1983G			4
CU9051	248	252	WI 1983H					3
CU9051	248	252	WI 1983G	2
CU9061	335	343	WI 1983H			2
CU9061	335	343	WI 1983G		2
CU9206	326	336	Straight 8	3
CU9206	326	336	WI 1983H				2
CU9206	326	336	WI 1983G				13
CU9234	203	206	WI 1983H				2
CU9234	203	206	WI 1983G	4
CU9333	465	485	WI 1983H		2
CU9333	465	485	WI 1983G					5
CU9382	117	118	WI 1983H		2
CU9382	117	118	WI 1983G			3
CU9398	254	258	WI 1983H				3
CU9398	254	258	WI 1983G	5
CU9419	286	290	WI 1983H	2
CU9419	286	290	WI 1983G					3
CU9445	220	225	WI 1983H		2
CU9445	220	225	WI 1983G					2
CU9613	1456	1479	Straight 8	5
CU9613	1456	1479	WI 1983H				7
CU9613	1456	1479	Vlaspik	1
CU9613	1456	1479	WI 1983G				7
CU9753	343	345	WI 1983H	2
CU9753	343	345	WI 1983G					2
CU9753	345	348	WI 1983H	2
CU9753	345	348	WI 1983G					2
CU9841	105	106	Vlaspik	2
CU9841	105	106	WI 1983G		3
CU9891	607	642	Straight 8					1
CU9891	607	642	WI 1983H		2
CU9891	607	642	WI 1983G					7
CU9917	459	464	WI 1983H					4
CU9917	459	464	WI 1983G		2
